# Supplementary material for: MetaboReport: from metabolomics data analysis to comprehensive reporting
Source: Bioinformatics. 2024 Jun 17;40(6):btae373. doi: 10.1093/bioinformatics/btae373 (PMC11209541; doi:10.1093/bioinformatics/btae373)
Supplement: btae373_Supplementary_Data [file btae373_supplementary_data.zip]

Archive with 7 entries (7 files):
- FileS4_Fish_Neg.xlsx
- FileS2_Feature_Metadata_Table.csv
- FileS5_Report_Lamprey_Neg.html
- FileS3_1_Feature_Table.csv
- FileS3_2_Medadata_Table.xlsx
- File S6_Comparison of MetaboReport with MetaboAnalyst 6.docx
- FileS1_Manual.pdf
