# Supplementary material for: MetaboReport: from metabolomics data analysis to comprehensive reporting
Source: Bioinformatics. 2024 Jun 17;40(6):btae373. doi: 10.1093/bioinformatics/btae373 (PMC11209541; doi:10.1093/bioinformatics/btae373)
Supplement: btae373_Supplementary_Data [file btae373_supplementary_data.zip › FileS4_Fish_Neg.xlsx]

## Sheet: Fish_Neg
Name	Formula	MW	RT	# mzCloud Results	MS2	Area: B_1.raw (F1)	Area: B_2.raw (F2)	Area: B_3.raw (F3)	Area: Bu_1.raw (F4)	Area: Bu_2.raw (F5)	Area: Bu_3.raw (F6)	Area: E_1.raw (F7)	Area: E_2.raw (F8)	Area: E_3.raw (F9)	Area: G_1.raw (F10)	Area: G_2.raw (F11)	Area: G_3.raw (F12)	Area: H_1.raw (F13)	Area: H_2.raw (F14)	Area: H_3.raw (F15)	Area: I_1.raw (F16)	Area: I_2.raw (F17)	Area: I_3.raw (F18)	Area: K_1.raw (F19)	Area: K_2.raw (F20)	Area: K_3.raw (F21)	Area: L_1.raw (F22)	Area: L_2.raw (F23)	Area: L_3.raw (F24)	Area: M_1.raw (F25)	Area: M_2.raw (F26)	Area: M_3.raw (F27)	Area: N_1.raw (F28)	Area: N_2.raw (F29)	Area: N_3.raw (F30)	Area: O_1.raw (F31)	Area: O_2.raw (F32)	Area: O_3.raw (F33)	Area: QC_1.raw (F34)	Area: QC_2.raw (F35)	Area: QC_3.raw (F36)	Area: QC_4.raw (F37)	Area: QC_5.raw (F38)	Area: S_1.raw (F39)	Area: S_2.raw (F40)	Area: S_3.raw (F41)	Area: T_1.raw (F42)	Area: T_2.raw (F43)	Area: T_3.raw (F44)
2-Oxobutyric acid	C4 H6 O3	102.03	0.827	2	DDA for preferred ion	2.21698e+06	1.69641e+06	3.00466e+06	683979	1.28325e+06	1.19397e+06	187440	1.73217e+06	1.26621e+06	3.00854e+06	1.3461e+07	2.37067e+06	2.15938e+06	2.29939e+06	1.9428e+06	583461	5.26293e+06	2.73325e+06	3.19935e+06	6.05236e+06	3.79218e+06	1.38486e+07	3.62488e+06	1.49123e+07	1.99952e+06	1.87204e+06	1.79738e+06	2.87979e+06	2.06336e+06	810470	1.56531e+06	2.02491e+06	2.02943e+06	3.25534e+06	5.23034e+06	2.35307e+06	2.86239e+06	4.33784e+06	8.33929e+06	1.61966e+07	7.96179e+06	4.10318e+06	1.96612e+06	6.37744e+06
2-Oxobutyric acid	C4 H6 O3	102.03	1.035	2	DDA for preferred ion	2.87579e+06	2.75918e+06	3.00977e+06	1.72476e+06	2.29249e+06	2.0591e+06	422639	413770	2.01427e+06	2.23317e+06	4.02712e+06	2.99868e+06	3.57535e+06	520419	3.10934e+06	2.43203e+06	1.19842e+06	633396	1.80802e+06	4.65203e+06	1.7842e+06	9.42678e+06	2.141e+06	6.62238e+06	395599	645942	496508	1.36006e+06	1.0112e+06	2.28528e+06	2.23153e+06	2.29271e+06	2.70044e+06	1.41655e+06	2.045e+06	2.22623e+06	1.50243e+06	1.50015e+06	2.05776e+06	1.11591e+06	1.12824e+06	2.60678e+06	479368	6.48761e+06
		103.062	0.675	0	No MS2	3.84337e+07	2.52889e+07	3.62538e+07	6.32339e+06	4.21938e+06	6.9699e+06	5.00063e+06	8.41094e+06	8.21245e+06	1.40282e+07	1.54942e+07	2.04454e+07	1.42423e+07	1.65166e+07	1.75186e+07	1.58996e+07	1.92358e+07	2.11818e+07	2.336e+07	3.58525e+07	2.36802e+07	2.66696e+07	2.11298e+07	2.74162e+07	6.25559e+06	8.25821e+06	6.36675e+06	4.69441e+07	4.64469e+07	5.63287e+07	5.39948e+07	5.52608e+07	6.5402e+07	2.60403e+07	2.43166e+07	3.22149e+07	2.65594e+07	2.55334e+07	1.98559e+07	2.51793e+07	1.82988e+07	5.10058e+07	2.49479e+07	1.40192e+08
		104.01	0.725	0	DDA for other ion	2.9016e+07	9.00615e+07	1.78491e+07	3.2496e+07	4.21105e+07	3.15501e+07	3.52982e+07	4.63717e+07	5.05109e+07	3.45123e+07	1.42364e+07	2.459e+07	5.53204e+06	6.81069e+06	5.45335e+06	4.0647e+07	3.64627e+07	4.5892e+07	2.57518e+08	2.8524e+08	2.43647e+07	2.14937e+07	2.54059e+07	1.65458e+07	1.28646e+07	1.38378e+07	1.30316e+07	2.76538e+07	1.51181e+07	4.17635e+06	2.20458e+07	1.53088e+07	8.60456e+06	8.02078e+07	7.0369e+07	8.16029e+07	7.75796e+07	8.16334e+07	2.49364e+08	312269744	1.49433e+08	1.07758e+07	4.54414e+07	2.66777e+06
		104.046	1.326	0	DDA for preferred ion	8.57893e+06	8.3131e+06	7.87352e+06	2.12831e+08	1.45299e+08	2.55221e+08	9.81197e+06	1.62464e+07	8.43611e+06	1.51608e+07	5.91391e+06	1.41494e+07	8.92871e+06	7.78391e+06	8.21089e+06	1.07296e+07	7.01234e+06	1.25305e+07	1.30343e+07	1.16826e+07	8.37791e+06	1.7362e+07	1.0963e+07	1.26807e+07	1.16981e+07	6.64352e+06	9.99003e+06	4.08659e+06	4.75362e+06	3.64742e+06	5.7613e+06	1.14237e+07	7.2751e+06	6.31419e+07	7.75682e+07	5.84831e+07	5.87413e+07	8.46904e+07	8.54348e+06	3.66701e+06	6.24185e+06	1.16335e+07	1.39355e+07	5.08729e+07
3-Hydroxybutyric acid	C4 H8 O3	104.046	1.615	3	DDA for preferred ion	4.29903e+06	9.5534e+06	6.60135e+06	1.09097e+08	7.01168e+07	1.38839e+08	4.67145e+06	1.24219e+07	5.32471e+06	8.37236e+06	7.3814e+06	8.06938e+06	6.57455e+06	1.28179e+07	7.70603e+06	2.58423e+06	4.03955e+06	5.59565e+06	1.0807e+07	1.27628e+07	9.70124e+06	1.261e+07	7.76133e+06	1.20522e+07	4.58695e+06	6.74767e+06	5.28364e+06	7.55162e+06	1.46562e+07	6.68403e+06	9.27066e+06	4.07436e+06	5.64573e+06	3.31175e+07	3.16986e+07	3.11274e+07	3.3844e+07	3.28936e+07	6.45978e+06	12269297	1.01204e+07	1.15954e+07	1.26236e+07	1.94792e+07
		104.046	1.429	0	DDA for preferred ion	5.95977e+06	8.13859e+06	1.00858e+07	1.52174e+08	6.09132e+07	179918003	5.19889e+06	1.118e+07	9.56109e+06	1.40704e+07	8.62965e+06	1.23301e+07	1.06574e+07	1.0589e+07	1.28592e+07	5.71707e+06	6.24646e+06	8.97618e+06	1.92153e+07	4.86834e+07	1.32347e+07	2.07226e+07	1.27405e+07	1.99571e+07	5.19969e+06	7.77156e+06	8.03563e+06	7.95561e+06	6.85435e+06	7.05306e+06	5.51762e+06	7.78649e+06	6.39904e+06	1.22067e+07	4.2193e+07	4.30472e+07	1.36097e+07	1.07113e+07	9.03702e+06	3.35718e+06	1.08002e+07	1.49479e+07	1.47515e+07	2.47896e+07
		104.046	1.297	0	DDA for preferred ion	8.57893e+06	8.3131e+06	7.87352e+06	2.12831e+08	1.45299e+08	1.09621e+08	9.81197e+06	1.62464e+07	8.43611e+06	1.51608e+07	6.76501e+06	1.41494e+07	8.92871e+06	7.78391e+06	8.21089e+06	1.07296e+07	7.01234e+06	1.25305e+07	1.30343e+07	5.7153e+06	8.37791e+06	1.7362e+07	9.29421e+06	1.26807e+07	1.16981e+07	6.64352e+06	9.99003e+06	3.90517e+06	4.75362e+06	3.64742e+06	5.7613e+06	1.14237e+07	7.2751e+06	6.31419e+07	7.75682e+07	5.84831e+07	5.87413e+07	8.46904e+07	8.54348e+06	2.96019e+06	6.24185e+06	1.16335e+07	1.39355e+07	5.08729e+07
		105.041	0.665	0	DDA for preferred ion	2.33631e+07	1.6573e+07	2.53165e+07	4.2858e+06	808683	2.66748e+06	4.22578e+06	5.76462e+06	7.10122e+06	2.54885e+07	4.05999e+07	2.26651e+07	9.20198e+06	1.71775e+07	1.26148e+07	2.17245e+07	4.14323e+07	3.18138e+07	4.98104e+07	7.66547e+07	2.73876e+07	8.68018e+06	1.12649e+07	7.45259e+06	7.31517e+06	8.59218e+06	7.27253e+06	5.52014e+07	6.13971e+07	6.75322e+07	5.01414e+07	5.24595e+07	5.64708e+07	3.07096e+07	2.59742e+07	1.95104e+07	3.22564e+07	2.50892e+07	1.49509e+07	5.38866e+07	1.57543e+07	4.6685e+07	2.27228e+07	123409745
		106.025	0.754	0	No MS2	1.42794e+07	1.90329e+07	1.00515e+07	1.24026e+08	8.99684e+07	5.83438e+07	4.98143e+06	1.59716e+07	8.56748e+06	2.94552e+07	3.99543e+07	2.41366e+07	2.04632e+07	2.92363e+07	2.06912e+07	1.62107e+07	5.06031e+07	3.3911e+07	8.46666e+07	9.89132e+07	7.00546e+07	1.11581e+08	1.49033e+08	7.83257e+07	5.32242e+06	1.67495e+07	4.76219e+06	2.31373e+06	3.27973e+06	1.065e+06	1.25696e+07	2.85965e+07	8.82402e+06	5.08723e+07	4.70001e+07	4.97991e+07	5.52831e+07	5.07273e+07	3.06674e+07	7.2677e+07	2.27779e+07	2.34355e+07	4.41111e+07	2.31795e+07
3-Hydroxy-2-methylpyridine	C6 H7 N O	109.051	4.11	1	DDA for preferred ion	149083	147150	134732	1.67467e+07	2.36729e+07	3.42985e+07	132558	91759.7	119554	114341	133468	141850	143565	176995	188751	132252	147051	24581.3	118099	195926	154725	27835.5	138663	151181	24583.6	106416	18872.4	135154	150114	194709	93875.1	98843.5	116034	34348480	2.75678e+07	2.73196e+07	3.09537e+07	3.05169e+07	114841	123828	149890	20208.4	124648	113179
		111.031	1.129	0	DDA for preferred ion	4.953e+06	5.97886e+06	5.90801e+06	1.47623e+07	5.8848e+06	1.56258e+07	135178	626921	313505	1.69388e+06	1.40416e+06	1.8481e+06	545503	194883	597958	1.88625e+06	996790	2.36689e+06	3.14342e+06	6.38617e+06	3.25808e+06	4.4809e+06	5.03425e+06	1.68098e+06	440343	134491	416086	4.69239e+06	7.14278e+06	6.53928e+06	995379	724621	995613	1.23504e+07	9.99563e+06	1.1506e+07	1.04815e+07	1.02387e+07	2.07759e+07	4.88365e+06	1.77393e+07	1.52993e+07	5.07522e+06	2.11698e+07
		111.991	0.706	0	DDA for preferred ion	1.75468e+07	6.68039e+06	1.24236e+07	7.60544e+07	2.68489e+07	1.61636e+08	8.48701e+06	2.1e+07	2.03735e+07	1.16249e+08	3.27936e+07	5.71595e+07	9.28768e+07	3.67871e+07	1.82115e+08	2.89748e+07	4.18135e+07	4.60887e+07	1.21275e+08	7.46384e+07	1.25132e+08	5.10592e+07	5.92518e+07	5.00099e+07	7.11943e+07	1.97041e+07	5.59849e+07	2.29906e+07	7.80027e+06	2.18642e+07	2.65774e+07	2.57218e+07	2.55853e+07	6.05941e+07	6.18566e+07	6.22288e+07	6.35061e+07	6.48064e+07	2.07698e+08	1.44766e+08	1.15252e+08	3.53098e+07	3.6067e+07	2.92208e+07
2-Furoic acid	C5 H4 O3	112.015	0.823	3	DDA for preferred ion	804587	2.67441e+06	2.02432e+06	1.11396e+08	9.27556e+07	6.6359e+07	206897	391242	1.1967e+06	1.52362e+06	376823	523828	321156	424020	290904	226755	2.12196e+06	501738	432568	481956	156745	1.74037e+06	215016	3.15162e+06	382794	937848	246031	2.31785e+06	1.31161e+06	320874	889435	759749	1.72562e+06	1.24798e+07	2.13561e+07	1.82177e+07	1.1876e+07	2.41018e+07	6.25495e+06	8.07051e+06	5.98152e+06	633649	176390	2.26883e+06
Uracil	C4 H4 N2 O2	112.026	1.055	4	DDA for preferred ion	3.94765e+06	6.57556e+06	1.56975e+06	1.34865e+06	1.52008e+06	1.28234e+06	1.43788e+06	1.08329e+07	1.61534e+06	2.07821e+07	2.19895e+07	9.24443e+06	4.5162e+06	9.53822e+06	3.94348e+06	1.53831e+07	1.3137e+07	2.21099e+07	3.2374e+07	8.19951e+07	2.34061e+07	2.41891e+07	2.43467e+07	1.32947e+07	5.01131e+06	7.76639e+06	2.30044e+06	1.95341e+06	1.82225e+06	1.56183e+06	1.38282e+06	5.45565e+06	1.74926e+06	1.06731e+07	1.22057e+07	1.16984e+07	8.71228e+06	1.08131e+07	3.33891e+07	3.69813e+07	4.53455e+07	6.99455e+06	1.65994e+07	8.12797e+06
Uracil	C4 H4 N2 O2	112.026	0.818	8	DDA for preferred ion	1.18711e+07	1.85261e+07	8.68581e+06	1.38316e+08	1.53855e+08	196606839	6.53465e+06	2.42643e+07	6.81453e+06	6.0625e+07	9.10484e+07	4.16448e+07	1.12692e+07	3.00302e+07	4.93652e+06	4.66558e+07	8.98227e+07	4.67736e+07	8.38123e+07	1.23476e+08	9.89111e+07	4.63688e+07	7.30961e+07	2.7856e+07	1.42986e+07	3.08642e+07	1.33172e+07	3.29975e+06	5.89121e+06	4.41501e+06	3.25717e+06	6.73586e+06	3.93346e+06	6.86257e+07	5.82119e+07	5.66131e+07	6.52727e+07	6.14785e+07	6.32573e+07	9.92642e+07	6.08991e+07	1.19833e+07	5.21436e+07	1.42094e+07
Sorbic acid	C6 H8 O2	112.051	2.486	4	DDA for preferred ion	200049	199321	198802	191354	230185	144662	566983	1.09637e+06	1.62642e+06	6.47026e+06	4.44343e+06	4.61876e+06	2.37016e+06	1.41755e+06	3.14559e+06	246811	265480	179680	297273	413962	572571	1.17899e+06	1.6624e+06	134739	226466	481622	28352.5	37981.6	284504	217159	700783	324866	874695	4.41659e+06	3.79719e+06	3.84403e+06	3.97179e+06	4.30311e+06	237263	999179	290301	285258	116823	266744
		112.087	5.751	0	DDA for preferred ion	77099.1	51541.4	14212.1	74750.6	54387.5	58830.4	594036	1.5037e+06	1.00334e+06	2.50309e+06	1.8333e+06	2.2154e+06	3.14967e+06	1.59171e+06	2.32079e+06	6.95721e+07	1.49336e+08	9.28263e+07	2.32293e+07	5.27972e+06	1.60447e+07	2.0642e+06	3.89672e+06	333077	104859	176396	49235.4	11967.9	16671.4	14504.2	578734	502017	618556	1.77629e+07	1.6609e+07	1.6234e+07	1.65544e+07	1.75258e+07	288087	551660	92568.5	170552	297742	87958.6
		113.007	0.183	0	No MS2	3.33133e+07	3.10702e+07	660822	244349	1.11372e+06	1.49458e+06	655930	1.85405e+06	2.92162e+07	365151	811759	3.01059e+07	870926	3.03666e+07	899490	1.52463e+06	814335	729804	1.02123e+06	597104	1.30125e+06	165466	1.20355e+06	324232	3.89304e+07	1.36153e+06	1.58378e+06	2.99401e+07	518426	1.13437e+06	155598	1.28105e+06	722401	122122	3.02113e+07	819446	334794	1.14035e+06	269092	272559	1.05628e+06	1.55687e+06	317834	655186
		113.991	0.637	0	No MS2	1.30726e+08	1.78616e+08	160800039	2.45009e+08	1.99368e+08	2.69591e+08	1.66146e+08	209622295	1.73877e+08	1.4868e+08	1.18117e+08	1.32013e+08	1.0133e+08	9.10878e+07	1.02609e+08	8.91479e+07	1.12647e+08	1.32873e+08	103579261	7.81393e+07	1.1874e+08	1.11018e+08	1.19495e+08	1.1251e+08	5.92923e+07	8.45827e+07	6.72559e+07	1.55124e+08	1.45867e+08	1.30297e+08	1.37936e+08	1.29683e+08	1.61399e+08	1.84086e+08	1.72502e+08	1.83266e+08	175103371	1.63728e+08	1.20905e+08	9.4615e+07	1.30197e+08	9.25065e+07	8.46769e+07	8.81164e+07
		115.062	0.724	0	DDA for preferred ion	2.52161e+06	3.44211e+06	3.45728e+06	6.06124e+07	4.83182e+07	3.29443e+07	936181	1.77711e+06	1.84804e+06	9.52039e+06	1.63765e+07	1.1407e+07	1.74705e+06	1.42513e+06	1.89036e+06	7.43662e+06	8.53016e+06	3.78159e+06	7.98629e+06	1.2748e+07	3.84921e+06	2.10924e+06	2.49211e+06	1.01421e+06	1.15052e+06	1.90316e+06	1.0455e+06	2.86639e+06	4.71175e+06	2.92099e+06	1.77853e+06	2.40786e+06	2.1524e+06	1.27768e+07	1.21554e+07	1.27682e+07	1.35339e+07	1.38429e+07	7.7143e+06	1.15424e+07	6.69769e+06	3.2314e+06	2.98497e+06	7.78562e+06
		116.01	1.202	0	DDA for preferred ion	5.74405e+07	5.93132e+07	4.04815e+07	1.97999e+06	858153	1.73815e+06	7.11882e+06	1.11119e+07	9.59314e+06	5.838e+07	3.66951e+06	4.14938e+07	1.04856e+07	2.68601e+07	5.25403e+06	1.50614e+07	1.62942e+07	2.88854e+07	7.10432e+07	7.51455e+07	9.00507e+07	8.27477e+07	4.05071e+07	3.17676e+07	3.35424e+07	3.16968e+07	3.20763e+07	2.23106e+07	3.16167e+07	1.71235e+07	3.99365e+06	2.7615e+06	5.02758e+06	5.74111e+07	5.73921e+07	5.72244e+07	5.9106e+07	5.26916e+07	5.96282e+07	3.04872e+07	5.01613e+07	1.87291e+08	1.78945e+08	1.92862e+08
		116.01	0.802	0	DDA for preferred ion	5.33045e+07	8.00443e+07	6.36862e+07	1.29225e+07	2.5974e+07	2.75573e+07	1.10623e+07	1.53122e+07	1.06748e+07	5.17743e+07	1.52873e+07	4.25098e+07	1.50549e+07	4.90701e+07	1.2662e+07	2.75222e+07	3.27263e+07	3.26408e+07	7.7184e+07	9.70507e+07	8.73895e+07	59486033	5.93248e+07	2.46105e+07	3.51928e+07	3.32556e+07	2.56869e+07	4.55681e+07	7.54815e+07	4.44828e+07	1.08365e+07	7.14549e+06	1.18502e+07	7.18091e+07	6.91255e+07	7.16784e+07	5.70197e+07	5.7027e+07	1.4033e+07	3.17754e+07	4.72011e+07	1.67199e+08	132982366	2.30539e+08
Methyl acetoacetate	C5 H8 O3	116.046	2.172	9	DDA for preferred ion	1.1281e+06	101662	941485	2.76345e+06	749526	1.58462e+06	955850	1.24821e+06	359183	1.81923e+07	44985053	4.73745e+06	312580	471067	244372	4.79358e+06	1.53319e+07	7.80962e+06	2.47221e+07	3.04381e+07	1.11645e+07	3.41707e+07	7.8378e+06	1.06253e+07	1.09462e+06	1.21856e+06	955806	7.95898e+06	7.56957e+06	6.64453e+06	1.81757e+06	1.0865e+06	1.81183e+06	1.82421e+07	1.72544e+07	1.61323e+07	1.77911e+07	1.67343e+07	1.23852e+07	1.15514e+07	6.14706e+06	1.18273e+07	1.22983e+06	2.45324e+07
		117.041	1.106	0	DDA for preferred ion	974131	330455	923781	2.56468e+06	2.43391e+06	2.65896e+06	772653	272807	778774	815381	1.08282e+06	633602	462396	1.1776e+06	1.24976e+06	3.92156e+06	6.33036e+06	1.66075e+06	2.19936e+06	1.84038e+06	1.74529e+06	1.56311e+06	793360	292672	217574	816812	1.07864e+06	981728	1.0321e+06	195906	196045	1.12528e+06	287315	1.90632e+06	1.31278e+06	2.15694e+06	1.53784e+06	2.67077e+06	363560	855085	1.19459e+06	370663	1.33784e+06	1.19508e+06
5-Aminovaleric acid	C5 H11 N O2	117.078	0.798	1	DDA for preferred ion	1.03682e+06	3.91685e+06	1.1614e+06	1.83788e+07	2.05994e+07	2.91132e+07	288218	2.62465e+06	512766	2.43602e+06	7.71362e+06	2.26142e+06	1.23256e+06	6.65778e+06	593398	6.93703e+06	8.33236e+06	2.59156e+06	3.32939e+07	7.78781e+07	9.56031e+06	2.27817e+06	5.33242e+06	1.58216e+06	997903	2.38523e+06	538670	1.18878e+07	8.60707e+06	4.54029e+06	743295	2.344e+06	802343	1.0269e+07	4.33462e+06	6.58692e+06	7.76564e+06	9.32531e+06	7.65047e+06	2.62354e+07	4.87527e+06	2.0705e+06	2.86635e+06	1.48098e+06
		118.025	1.433	0	DDA for preferred ion	2.55924e+06	2.61267e+06	3.06366e+06	1.821e+07	1.08157e+07	7.40039e+06	1.34009e+06	1.60386e+06	1.35041e+06	1.98316e+06	2.48072e+06	2.60089e+06	4.20432e+06	8.8587e+06	4.65338e+06	1.43035e+06	1.79463e+06	1.81766e+06	2.27956e+06	3.44085e+06	2.9547e+06	1.84687e+06	1.7583e+06	1.98883e+06	966449	4.72146e+06	927351	1.27399e+06	1.61954e+06	1.4302e+06	1.43707e+06	1.48742e+06	1.36182e+06	4.84766e+06	4.58674e+06	4.60563e+06	4.75659e+06	4.4697e+06	1.96642e+06	2.48035e+06	2.37585e+06	1.85347e+06	1.94127e+06	1.50739e+06
		118.025	1.244	0	DDA for preferred ion	1.20536e+07	4.15681e+06	2.69836e+07	7.75667e+08	3.11952e+08	3.44246e+08	7.66984e+06	3.93487e+07	6.8894e+06	3.27433e+07	1.093e+08	9.84024e+07	2.06318e+07	1.89435e+07	1.12551e+07	7.87462e+07	6.30965e+07	3.93432e+07	6.60996e+07	1.01936e+08	7.52222e+07	9.33979e+07	9.53972e+07	280627507	2.24192e+06	1.20441e+07	1.90213e+06	6.19731e+07	1.42752e+07	6.19612e+07	9.03669e+07	77940821	8.72847e+07	1.73127e+08	1.61532e+08	1.71042e+08	1.65869e+08	161571527	3.61717e+07	3.87355e+07	4.72514e+07	3.02118e+07	1.67015e+07	5.28201e+07
		118.062	3.091	0	DDA for preferred ion	252804	439463	415350	1.05885e+07	3.70128e+06	6.43511e+06	73784	202582	236996	233769	200315	253714	304369	414564	425176	168203	201723	212012	1.70136e+06	2.0544e+06	2.6026e+06	2.42522e+06	1.14621e+06	858128	148525	232677	219587	132396	545130	145402	153014	94454.5	196436	1.77266e+06	1.7397e+06	1.69349e+06	1.83134e+06	1.75069e+06	624003	918572	576386	239044	391044	595114
2-Hydroxyisovaleric acid	C5 H10 O3	118.062	3.76	24	DDA for preferred ion	509860	1.53522e+06	901237	3.9553e+07	6.62079e+06	4.78473e+07	260099	1.44969e+06	638595	1.81922e+06	2.43031e+06	1.73547e+06	996803	1.99389e+06	987084	262055	869909	758949	675888	1.78577e+06	1.15706e+06	787181	514675	466306	876779	1.72971e+06	1.32321e+06	283991	623246	285755	237319	424866	511612	8.83421e+06	7.60881e+06	8.03359e+06	8.31503e+06	9.0636e+06	559381	1.26434e+06	837493	852904	539332	1.3171e+06
		118.062	2.159	0	DDA for preferred ion	4.48031e+06	5.88344e+06	4.61296e+06	9.56548e+06	7.32663e+06	1.74996e+07	904845	2.38848e+06	1.58674e+06	1.80268e+06	1.50596e+06	2.0404e+06	2.46995e+06	2.91559e+06	1.98992e+06	2.67504e+06	3.66076e+06	2.33413e+06	8.55925e+06	6.03516e+06	7.16981e+06	3.65765e+07	1.72122e+07	2.48155e+07	1.76718e+06	2.04667e+06	1.43439e+06	620490	524207	504128	1.35617e+06	540273	939241	8.14837e+06	1.05084e+07	7.18733e+06	1.08802e+07	1.39647e+07	8.25901e+06	1.19974e+07	6.55198e+06	3.06835e+06	3.16126e+06	3.95079e+06
		119.057	0.678	0	DDA for preferred ion	6.10777e+06	8.07193e+06	4.76559e+06	1.05683e+08	9.70262e+07	1.69522e+08	1.80779e+06	4.21842e+06	5.68193e+06	1.45419e+07	2.39977e+07	1.18435e+07	4.44782e+06	1.56775e+07	2.77054e+06	3.30634e+07	3.43553e+07	2.37375e+07	6.53126e+07	131438031	3.4116e+07	8.56256e+06	8.4585e+06	6.22176e+06	3.14475e+06	7.85774e+06	3.62261e+06	1.50395e+08	207879009	2.01697e+08	4.18596e+06	1.0706e+07	3.66228e+06	2.63216e+07	4.16427e+07	3.15206e+07	5.3632e+07	4.72054e+07	1.37765e+07	5.28818e+07	1.93398e+07	1.8469e+07	3.6904e+07	2.26085e+07
		120.005	0.715	0	DDA for preferred ion	2.1003e+06	1.73194e+06	2.39563e+06	6.07922e+07	6.04284e+07	5.9651e+07	954971	1.35643e+06	1.01316e+06	2.92202e+06	2.86875e+06	1.21886e+06	2.85932e+06	1.69852e+06	2.19928e+06	1.08072e+06	1.28832e+06	1.14701e+06	1.99637e+06	2.6169e+06	2.37967e+06	5.36838e+06	7.84412e+06	4.47823e+06	1.37838e+06	1.31017e+06	1.39058e+06	1.33154e+06	1.66807e+06	1.54473e+06	985343	1.58194e+06	927492	9.99014e+06	9.14802e+06	9.56888e+06	9.96308e+06	1.03353e+07	2.17191e+06	3.75128e+06	3.02541e+06	1.43682e+06	1.65475e+06	2.13445e+06
		120.041	0.726	0	DDA for preferred ion	5.13133e+07	4.76098e+07	4.61522e+07	6.47714e+07	7.46925e+07	5.9469e+07	1.23636e+07	1.91101e+07	1.13918e+07	2.26419e+07	2.61555e+07	1.3833e+07	2.14845e+07	4.00562e+07	1.53548e+07	1.68646e+07	2.38417e+07	2.1661e+07	4.84166e+07	5.22715e+07	4.34582e+07	5.12942e+07	4.07607e+07	5.60482e+07	2.22939e+07	2.74318e+07	1.93697e+07	2.56714e+07	3.34932e+07	2.55401e+07	1.56115e+07	1.94392e+07	1.27958e+07	3.42022e+07	3.7136e+07	3.10089e+07	3.96519e+07	3.1987e+07	4.22848e+07	6.32849e+07	4.31272e+07	1.65048e+07	1.81572e+07	1.71801e+07
	C4 H8 O4	120.042	0.757	0	No MS2	1.02507e+06	1.7937e+06	960408	5.08595e+06	7.30525e+06	4.24195e+06	295339	1.18748e+06	403911	1.00455e+06	1.19238e+06	1.46403e+06	9.15325e+06	2.81114e+07	4.22852e+06	651706	972830	1.07366e+06	1.52501e+06	1.83252e+06	1.46767e+06	7.69484e+06	5.29177e+06	9.60522e+06	1.39559e+06	3.10904e+06	1.07751e+06	807798	1.04928e+06	844611	832547	1.32961e+06	612143	1.64756e+06	1.75635e+06	1.94049e+06	2.1569e+06	2.78946e+06	6.01638e+06	1.42876e+07	3.46769e+06	1.08809e+06	966699	1.62924e+06
		121.018	1.211	0	DDA for other ion	110339	87010.9	69392.8	52645168	7.95025e+07	3.08042e+07	36981.2	91236.9	61034.7	49048.2	46899.3	41592.1	216132	254362	159997	267011	358230	417079	1.57433e+06	1.18818e+06	1.23636e+06	79520.1	170321	58041.8	209434	113476	180409	652483	1.13178e+06	73138.5	185316	107448	82302.1	9.51513e+06	7.54493e+06	7.77164e+06	8.71162e+06	9.52854e+06	80405.4	96943.8	57695	102171	84460.5	110059
4-Hydroxybenzaldehyde	C7 H6 O2	122.035	4.791	8	DDA for preferred ion	1.32167e+06	1.52406e+06	1.36723e+06	3.32904e+06	1.70003e+06	2.76472e+06	6.52554e+06	7.87628e+06	8.80447e+06	1.13785e+06	1.21519e+06	1.26422e+06	183346	1.40678e+06	1.27861e+06	980373	1.20272e+06	1.27343e+06	1.08393e+06	1.41259e+06	1.08316e+06	384150	1.28682e+06	1.80495e+06	1.14442e+06	1.31051e+06	1.22354e+06	1.79014e+06	1.73835e+06	1.68271e+06	1.02927e+06	1.14495e+06	1.11612e+06	1.57717e+06	1.41618e+06	1.37182e+06	1.98675e+06	1.63593e+06	1.31056e+06	1.01481e+06	125404	1.39491e+06	1.40162e+06	1.15842e+06
4-Hydroxybenzaldehyde	C7 H6 O2	122.035	3.219	8	DDA for preferred ion	3.12103e+06	3.72757e+06	2.99168e+06	2.67338e+07	3.30441e+06	1.66068e+07	2.67009e+06	3.10979e+06	3.06475e+06	2.75163e+06	214841	3.00009e+06	3.68509e+06	3.8253e+06	3.72282e+06	2.77245e+06	3.1542e+06	2.80843e+06	3.1114e+06	3.72833e+06	3.12979e+06	3.33893e+06	3.6968e+06	3.34945e+06	2.85557e+06	3.29725e+06	2.89324e+06	5.04178e+06	4.22625e+06	4.91726e+06	2.49884e+06	2.84264e+06	2.69772e+06	970641	890552	765891	1.08076e+06	929816	3.06477e+06	3.34189e+06	2.95419e+06	2.74719e+06	3.11785e+06	2.7808e+06
4-Hydroxybenzaldehyde	C7 H6 O2	122.035	5.151	6	DDA for preferred ion	1.02811e+06	1.19006e+06	2.52994e+06	1.10464e+07	1.48293e+07	1.74229e+07	2.46055e+06	3.53783e+06	2.0729e+06	5.60401e+06	3.94445e+07	5.52737e+06	6.02737e+06	8.7417e+06	6.21464e+06	3.49426e+06	1.14394e+07	2.97963e+06	1.5515e+07	1.72266e+07	9.28881e+06	2.47557e+06	5.94987e+06	1.68769e+06	958333	5.22649e+06	1.63306e+06	2.74081e+06	1.61419e+06	2.22694e+06	9.99392e+06	6.55262e+06	7.85889e+06	1.11727e+07	1.21434e+07	1.3362e+07	1.18044e+07	1.05686e+07	350394	8.46606e+06	1.45229e+06	1.66093e+06	1.40933e+06	1.30788e+06
4-Ethylphenol	C8 H10 O	122.072	0.068	15	DDA for preferred ion	148180	3.59093e+07	5.41e+07	3.57273e+07	3.52292e+07	4.809e+07	127744	142619	4.73992e+07	4.0336e+07	32827885	4.87759e+07	145875	3.53597e+07	143689	3.96599e+07	3.72081e+07	5.2472e+07	4.31916e+07	3.71648e+07	4.97012e+07	4.0559e+07	143084	4.72979e+07	2.91753e+07	3.71562e+07	5.2127e+07	3.36329e+07	3.7726e+07	206102	4.0253e+07	3.67148e+07	144997	135126	3.56777e+07	132904	4.45054e+07	2.94929e+07	4.40908e+07	3.51983e+07	5.04312e+07	129840	3.55186e+07	4.7461e+07
	C5 H5 N3 O	123.043	2.358	0	DDA for preferred ion	415157	5.29827e+06	1.15075e+07	69488.1	59045.3	62698.7	17476.5	16978.9	17975.6	19170.7	22332.2	18317.2	20045.1	19906.1	16794.6	17619.2	16689.2	16107.4	19684.3	21127.1	18045.4	138141	18294.8	114848	14602.4	16869.2	14533	1.40199e+06	1.56135e+06	427268	20061.5	20749.8	21539.6	26795.6	25159.5	25015.3	26197.7	26140.1	16743.4	19366.9	16291	15691.1	14955.7	15583.2
		123.982	0.732	0	No MS2	1.12711e+07	7.57164e+06	1.07892e+07	6.3743e+07	1.03068e+08	7.65111e+07	8.24953e+06	1.76886e+07	5.48541e+06	5.46042e+07	5.19554e+07	6.79092e+07	3.06527e+07	2.67036e+07	2.03141e+07	3.95593e+06	7.37672e+06	8.47946e+06	2.59337e+07	2.90878e+07	4.50633e+07	2.10849e+07	2.85418e+07	2.50855e+07	1.37072e+07	1.51955e+07	1.70056e+07	2.78635e+06	4.46473e+06	4.24474e+06	1.8597e+06	1.25752e+06	1.97302e+06	4.83491e+07	8.1133e+07	8.85922e+07	8.89352e+07	8.72314e+07	3.47627e+07	7.73575e+07	6.50183e+07	1.78136e+07	9.9509e+06	2.11047e+07
		124.051	2.358	0	No MS2	250757	3.46675e+06	7.44279e+06	67693.7	57520.6	61079.5	26450.9	49842.4	17511.4	47548.5	66598.9	24633	66339	20485.8	49739.7	28279.6	57155.5	60680.5	26338.8	66603.8	58520.8	140839	51964.2	63860.4	23309.7	28345.2	45559.4	910634	1.04538e+06	227831	53312.4	32686.7	58432.4	82167.8	24509.8	90078.5	79470.8	63182.3	16311	41626	27207.4	42719	25378.7	44175.9
2-Hydroxybenzyl alcohol	C7 H8 O2	124.051	4.076	12	DDA for preferred ion	2.28074e+06	6.73517e+06	3.46196e+06	415557	411759	351795	25434.5	33981	30013.1	36156.1	43792	37773.3	15768.3	38439.7	36716.5	31529	32629.1	38931.2	45356.1	38390	42960.5	41990.1	28431.2	14106.5	10606.3	31596.5	32971.5	109315	95826.4	83471	48065.4	28163	13521.4	119670	139044	150282	173076	149364	13006.4	49190.4	26495.4	13500.6	27822.5	23872.2
		125.013	0.685	0	No MS2	5.02916e+07	7.6242e+07	1.19379e+08	4.07858e+06	552950	772041	3.94723e+08	5.96539e+08	5.27283e+08	7.40017e+07	4.7961e+07	7.52569e+07	8.0499e+08	7.48356e+08	7.48716e+08	1.3824e+07	2.01019e+07	1.76902e+07	4.05875e+07	1.01119e+07	2.93751e+07	3.63967e+08	1.37356e+08	1.52986e+08	4.01501e+08	3.33407e+08	3.95185e+08	1.98323e+07	1.16692e+07	1.7522e+07	1.13076e+07	8.7408e+06	1.18773e+07	2.01679e+08	2.12738e+08	2.17186e+08	2.39569e+08	219771220	1.32181e+07	9.51731e+06	2.56953e+07	2.98575e+08	2.29628e+08	3.63387e+08
		125.997	0.717	0	No MS2	4.44312e+06	4.87978e+06	8.82665e+06	1.11193e+07	1.71636e+07	9.99034e+06	2.74506e+06	4.82404e+06	3.28415e+06	2.04248e+06	993067	938875	4.13397e+06	5.86655e+06	3.49758e+06	929953	1.85827e+06	1.61606e+06	5.27522e+06	2.84181e+06	2.75455e+06	3.86598e+07	1.26456e+07	7.78662e+06	1.58673e+06	2.50356e+06	1.57807e+06	3.36218e+06	4.86712e+06	2.54422e+06	1.57059e+06	1.31749e+06	1.28084e+06	4.18539e+06	4.00036e+06	4.49935e+06	4.70768e+06	5.4234e+06	1.16223e+06	2.23222e+06	1.07728e+06	3.42152e+06	2.01114e+06	3.61728e+06
	C8 H2 N2	126.022	6.082	0	DDA for preferred ion	1.93978e+06	1.46853e+06	874968	79912.1	73881	123386	401449	418835	445174	2328868	1.59153e+06	2.36942e+06	547204	1.32645e+06	664645	1.17988e+06	3.55088e+06	3.02868e+06	649592	196029	85496.2	2.67635e+06	1.79593e+06	843924	938473	393283	1.03045e+06	234708	116847	61854.8	1.15977e+06	507291	1.36045e+06	1.73165e+06	1.8392e+06	1.71407e+06	1.70318e+06	1.71742e+06	3.39654e+06	486633	2.38358e+06	1.05883e+06	462011	1.02897e+06
Pyrogallol	C6 H6 O3	126.03	2.139	10	DDA for preferred ion	397386	414131	415220	940094	1.00963e+06	833689	173577	338503	374243	2.25742e+06	929915	1.57027e+06	964200	640802	1.88744e+06	218446	453031	599562	231557	729937	539309	768238	1.18098e+06	181946	438936	248554	270283	402840	453320	139117	2.46527e+06	1.11291e+06	3.1146e+06	1.67461e+06	1.73011e+06	1.5316e+06	1.62291e+06	1.55136e+06	373773	283877	256754	429151	363388	247214
1-Methyl-3,6-(1H,2H)-pyridazinedione	C5 H6 N2 O2	126.042	1.392	6	DDA for preferred ion	107120	263659	35409.7	106066	343741	249567	50929.4	713623	79269.4	2.18544e+06	5.48369e+06	1.45898e+06	101685	157502	94489.1	1.30231e+06	5.93127e+06	1.11932e+06	4.39257e+06	1.45377e+07	1.2037e+06	94630.6	117533	115142	103538	153964	101627	82456.9	109076	83207.1	77701.6	136669	91991.7	2.06833e+06	2.44872e+06	2.23269e+06	2.1252e+06	2.33167e+06	4.41771e+06	1.32231e+07	1.10551e+06	805099	1.34141e+06	682670
2'-Deoxyinosine	C10 H12 N4 O4	126.043	1.394	9	DDA for other ion	1.27357e+06	3.31188e+06	525196	3.17924e+06	1.39296e+07	1.02673e+07	1.54503e+06	2.51226e+07	2.80699e+06	2.32578e+07	1.6531e+07	2.17932e+07	1.83858e+06	3.79103e+06	1.28685e+06	2.99772e+07	3.58489e+07	3.30146e+07	3.76996e+07	8.26072e+07	1.60182e+07	1.80563e+06	1.58533e+06	790066	2.11708e+06	6.12437e+06	1.10829e+06	469145	529055	272664	960263	4.23788e+06	1.05178e+06	2.13113e+07	1.93968e+07	2.22823e+07	2.23251e+07	2.16156e+07	3.12529e+07	4.61592e+07	8.03809e+06	1.87132e+06	2.99636e+06	8.64315e+06
		127.023	0.2	0	DDA for preferred ion	1.79509e+08	7.34856e+06	4.39821e+06	6.09115e+06	2.18172e+06	6.876e+06	247335572	3.81177e+06	6.09672e+06	3.01591e+06	3.90684e+06	4.23239e+06	5.36174e+06	157152994	4.98471e+06	5.65291e+06	935401	2.19483e+06	5.03668e+06	5.81082e+06	1.05219e+07	4.18313e+06	6.43847e+06	1.55085e+08	1.58685e+08	7.20521e+06	6.85451e+06	5.84598e+06	5.52749e+06	4.33967e+06	1.73703e+08	4.91769e+06	5.83444e+06	2.81194e+06	834480	7.20733e+06	2.52202e+08	5.09734e+06	6.26514e+06	5.77879e+06	6.89095e+06	7.7449e+06	3.51964e+06	4.02442e+06
		128.046	2.182	0	DDA for preferred ion	19344.3	319849	138794	356907	383326	514436	260711	269096	315591	207177	1.42049e+06	108980	477865	417553	321602	324863	171631	48069.5	443469	275831	155568	9.05482e+06	562337	2.65615e+06	268254	303115	257274	392640	372633	358469	168953	335573	110894	1.73524e+06	1.81997e+06	1.6645e+06	1.77678e+06	1.59885e+06	192753	244268	357063	4.81584e+06	141262	8.23858e+06
		128.046	4.849	0	DDA for preferred ion	26328.5	130445	123579	193691	155541	133759	157543	54061.7	175033	1.20464e+06	564591	708598	409318	291827	325847	84561.4	219002	289902	507615	232616	543145	213383	482733	154799	146164	109502	151309	119960	123639	163380	1.74112e+06	1.06732e+06	1.61992e+06	801868	776796	782878	734213	868670	98317.8	477303	28873.2	126467	171215	128254
4-Oxoproline	C5 H7 N O3	129.041	0.905	3	DDA for preferred ion	7.31129e+06	1.66284e+07	7.48286e+06	1043886482	6.21216e+08	3.21782e+08	1.58862e+06	7.88608e+06	2.82766e+06	1.32747e+07	1.98017e+07	7.84403e+06	7.43863e+06	2.49859e+07	8.16449e+06	2.79362e+06	1.8472e+07	1.04612e+07	3.20138e+07	8.33307e+07	2.71432e+07	1.03312e+07	1.22599e+07	9.91078e+06	6.07957e+06	1.23939e+07	5.88247e+06	1.11685e+07	1.52259e+07	1.03636e+07	8.33585e+06	2.56749e+06	1.02842e+07	100798397	1.01633e+08	9.11271e+07	9.95228e+07	9.53872e+07	2.21184e+07	4.46519e+07	1.70101e+07	1.86061e+07	2.6995e+07	2.23755e+07
4-Oxoproline	C5 H7 N O3	129.041	1.178	1	DDA for preferred ion	4.63247e+06	5.42169e+07	4.3697e+06	7.80423e+08	2.71679e+08	2.45309e+08	8.4298e+06	2.29706e+07	1.32905e+07	3.69834e+07	4.66565e+07	4.18487e+07	1.77921e+07	3.93318e+07	1.66474e+07	2.73494e+07	5.79432e+07	2.07061e+07	7.04668e+07	1.43697e+08	6.26399e+07	1.20995e+07	5.00412e+07	1.45647e+07	1.46619e+07	2.87065e+07	1.54993e+07	3.73502e+07	4.91569e+07	4.07691e+07	2.71651e+07	2.73271e+07	3.18476e+07	1.54148e+08	153014883	1.77455e+08	1.60773e+08	1.64908e+08	4.28053e+07	112821192	3.30088e+07	4.7887e+07	7.35284e+07	3.07068e+07
4-Oxoproline	C5 H7 N O3	129.041	0.957	4	DDA for preferred ion	6.84926e+06	1.55431e+07	7.3525e+06	3.68189e+07	616107623	3.08477e+08	2.65789e+06	7.71901e+06	5.18922e+06	1.31941e+07	1.95448e+07	1.0709e+07	7.80798e+06	2.48239e+07	7.9926e+06	6.44815e+06	1.82607e+07	1.02722e+07	3.18552e+07	8.19456e+07	2.67414e+07	5.84798e+06	1.12067e+07	9.33031e+06	6.01014e+06	1.23192e+07	5.68624e+06	1.06192e+07	1.44647e+07	9.72239e+06	8.1575e+06	6.63046e+06	1.00759e+07	1.45855e+07	1.88519e+07	2.19465e+07	1.40865e+07	5.84284e+06	1.56357e+07	3.97682e+07	1.2843e+07	1.49043e+07	2.19198e+07	1.41722e+07
4-Oxoproline	C5 H7 N O3	129.041	1.089	3	DDA for preferred ion	2.34998e+07	5.60603e+07	3.64821e+07	9.05778e+08	3.03949e+08	2.7128e+08	8.97639e+06	2.46083e+07	1.42241e+07	3.71651e+07	4.87356e+07	4.44563e+07	1.92453e+07	4.21141e+07	1.80998e+07	2.91831e+07	5.89938e+07	2.80733e+07	7.54888e+07	1.34846e+08	6.28094e+07	1.84603e+07	5.48945e+07	2.41919e+07	1.57242e+07	3.03617e+07	1.75354e+07	4.18585e+07	5.17363e+07	4.44188e+07	2.92278e+07	2.94842e+07	3.28756e+07	1.74394e+08	1.70126e+08	1.99012e+08	199724651	1.81101e+08	7.55626e+07	1.31314e+08	4.96678e+07	5.13926e+07	9.55322e+07	5.46385e+07
4-Oxoproline	C5 H7 N O3	129.041	0.69	1	DDA for preferred ion	3.19154e+07	2.75456e+07	2.15147e+07	9.25949e+06	3.05073e+06	3.02394e+06	4.91694e+06	8.328e+06	6.3547e+06	1.48921e+07	1.45185e+07	1.26265e+07	9.75604e+06	1.53185e+07	7.41882e+06	2.00589e+07	2.75821e+07	1.90383e+07	3.26493e+07	6.96808e+07	3.28493e+07	3.05414e+07	3.28486e+07	3.63606e+07	3.05499e+06	7.26032e+06	3.39954e+06	2.17963e+07	2.05766e+07	2.30846e+07	1.27584e+07	1.59477e+07	1.59656e+07	2.55842e+07	2.56889e+07	2.49318e+07	2.20634e+07	2.38625e+07	2.7113e+07	4.41528e+07	2.11697e+07	3.78204e+07	4.65566e+07	5.7184e+07
5-Oxo-L-proline	C5 H7 N O3	129.042	0.897	0	No MS2	68177.4	80243.5	90678.7	3.10181e+07	1.17485e+07	3.27948e+06	20029.6	176623	16500.2	51474.8	419665	54038.6	30203.3	39415	27316.1	29802.2	634468	28273.7	274019	466541	56833.3	42051.2	57118.4	42417.2	119945	198575	34129.5	34242.9	54371.6	44044.3	15799.1	22551.6	22224.7	1.76917e+06	1.46726e+06	1.37861e+06	1.77813e+06	1.39979e+06	802121	232789	43312.7	86837.3	73613.5	125715
N-Acetyl-1-aspartylglutamic acid	C11 H16 N2 O8	129.043	1.18	4	DDA for other ion	3.75333e+08	2.59114e+08	5.80137e+08	1.41082e+06	156493	158741	1.82289e+06	1.37094e+06	1.52436e+06	1.89245e+06	3.77175e+06	1.91611e+06	167515	258327	153355	3.36282e+06	4.68952e+06	2.01887e+06	5.21963e+06	1.69571e+07	1.4237e+06	165847	113490	129954	4.11412e+06	1.20628e+06	2.74541e+06	6.30915e+06	3.75746e+06	7.55704e+06	96204.1	89249	49650.8	5.33448e+07	5.16565e+07	4.97404e+07	6.03731e+07	6.67988e+07	2.66717e+06	9.31155e+06	3.68121e+07	130460	122445	44692.6
		130.008	3.394	0	DDA for preferred ion	15222.3	13899.1	14342.4	2.65063e+06	3.23987e+06	5.92408e+06	14169.4	14220.7	15120.4	13303.1	14312.4	13677.3	15718.4	14479.8	12407.9	14585.6	13626.3	13914.1	14635.8	14959.6	12455.8	14461.1	14008.8	14434.9	11640.3	13232.9	12296.4	14879.4	14374.4	15095.6	14103.5	13751.7	14877.7	481155	465352	508371	504720	496044	14409.4	13831.6	13231.4	13033.9	12497.8	13235.5
Citraconic acid	C5 H6 O4	130.025	1.093	9	DDA for preferred ion	2.47055e+06	5.25526e+06	3.97696e+06	9.25591e+07	6.96091e+07	6.50432e+07	626827	1.44103e+06	1.05677e+06	4.91747e+07	7.61962e+06	7.95689e+07	8.06486e+06	8.05039e+06	7.45718e+06	1.27639e+06	1.02759e+07	2.44206e+06	7.29319e+06	2.04043e+07	4.96271e+06	1.00452e+07	2.65502e+06	1.62304e+07	9.01463e+06	1.12081e+07	1.44615e+07	7.80272e+06	2.58411e+07	1.00402e+07	3.30364e+06	9.73636e+06	6.6245e+06	3.87864e+07	4.29722e+07	4.90611e+07	4.84003e+07	4.47118e+07	1.35507e+07	1.4544e+07	2.20313e+07	7.815e+06	4.81278e+06	4.37201e+07
Citraconic acid	C5 H6 O4	130.025	0.817	12	DDA for preferred ion	7.12747e+06	1.49555e+07	1.37325e+07	1.63065e+08	1.46875e+08	1.13707e+08	3.84875e+06	1.35713e+07	9.52302e+06	4.07965e+07	1.81416e+07	3.54448e+07	1.08091e+07	1.09376e+07	9.20673e+06	1.12465e+07	1.56661e+07	2.19247e+07	2.70791e+07	2.70307e+07	1.8586e+07	4.20448e+07	1.49044e+07	4.63746e+07	6.20821e+06	1.23698e+07	9.05932e+06	1.5398e+07	2.02477e+07	1.08081e+07	1.80063e+07	1.09185e+07	2.35591e+07	3.51567e+07	3.73597e+07	3.94952e+07	2.85976e+07	3.93009e+07	5.35493e+07	3.60168e+07	5.48027e+07	3.14912e+07	1.91469e+07	1.38734e+08
Citraconic acid	C5 H6 O4	130.025	1.656	8	DDA for preferred ion	211359	347146	704504	2.19637e+06	1.03618e+06	2.02959e+06	749937	427566	734038	1.21947e+06	540324	359287	440093	383643	381227	1.5556e+06	6.87128e+06	2.30582e+06	2.38419e+06	1.72612e+06	822212	345493	224073	1.11765e+06	186077	236108	251292	236129	959762	122423	334559	817447	162774	3.87822e+06	2.71994e+06	3.78946e+06	3.02728e+06	2.5343e+06	244511	261551	893846	978673	274064	203237
Citraconic acid	C5 H6 O4	130.025	1.336	3	DDA for preferred ion	202626	1.15826e+06	4.76142e+06	3.1395e+07	1.97219e+07	2.61984e+07	559544	732092	598690	985288	1.13836e+06	936545	1.06815e+06	1.04244e+06	860408	645894	1.07266e+06	653842	4.4151e+06	4.12487e+06	2.98728e+06	774839	968876	826311	687135	939139	718996	924638	3.61613e+06	861633	702763	1.24033e+06	679802	1.94737e+06	2.37017e+06	2.31055e+06	2.66041e+06	3.09008e+06	1.12795e+06	1.1962e+06	1.26424e+06	972827	910434	994388
Citraconic acid	C5 H6 O4	130.025	2.272	15	DDA for preferred ion	1.14097e+06	381882	290834	4.49198e+06	1.71839e+06	1.54652e+06	976765	1.05206e+06	1.02669e+06	6.62243e+06	4.70009e+06	7.15893e+06	715260	729982	929956	1.30217e+06	3.3247e+06	5.21661e+06	4.40544e+06	1.02784e+07	1.16903e+07	1.90824e+06	801282	2.10289e+06	614217	903745	490535	1.05595e+06	1.04474e+06	997914	1.21087e+06	1.10498e+06	937167	1.37586e+07	1.23732e+07	1.22036e+07	1.29259e+07	1.38086e+07	6.73833e+07	5.71963e+07	4.24444e+07	1.36223e+06	501394	420402
		130.062	4.593	0	DDA for preferred ion	1.45413e+06	533079	2.28593e+06	6.66671e+07	2.17185e+07	1.4211e+07	102021	1.40246e+06	2.11547e+06	4.5561e+07	1.20193e+08	1.26468e+07	1.7452e+06	1.72645e+06	1.32379e+06	1.92347e+07	4.56624e+07	2.28779e+07	5.63564e+07	7.89948e+07	2.90216e+07	8.22792e+07	25807507	2.02625e+07	1.51319e+06	280004	1.5374e+06	2.17229e+07	1.75707e+07	1.2728e+07	7.778e+06	5.12202e+06	8.57506e+06	5.57682e+07	5.18211e+07	5.33463e+07	5.6316e+07	54608527	2.14439e+07	2.83984e+07	1.2584e+07	2.48479e+07	4.48827e+06	5.96708e+07
		130.062	4.902	0	DDA for preferred ion	508535	1.5589e+06	6.43463e+06	1.89559e+07	2.62053e+06	691272	222488	1.70836e+06	3.04576e+06	7.52592e+07	1.89781e+08	2.19363e+07	2.24749e+06	5.40991e+06	1.48304e+06	2.78178e+07	7.82059e+07	3.78773e+07	9.34272e+07	1.24438e+08	4.04354e+07	1.41148e+08	3.24173e+07	3.82774e+07	383851	2.2175e+06	475446	2.72777e+07	2.65231e+07	1.88371e+07	1.60667e+07	8.86932e+06	1.7485e+07	8.20092e+07	7.71852e+07	7.25011e+07	8.12472e+07	7.98796e+07	5.69653e+07	5.60022e+07	3.2951e+07	5.05665e+07	7.49607e+06	1.03333e+08
		131.057	0.85	0	DDA for preferred ion	3.75296e+07	4.94506e+07	4.75211e+07	1.99819e+06	2.76333e+06	873445	2.33729e+06	4.16487e+06	2.7225e+06	1.21433e+06	1.15793e+06	1.28847e+06	1.20229e+06	301247	942928	1.16508e+06	1.36364e+06	1.33419e+06	1.53952e+06	1.12147e+06	1.06113e+06	1.21545e+06	896370	819820	1.15476e+06	1.1338e+06	1.25209e+06	953055	1.56759e+06	1.86383e+06	109727	954396	945771	4.56863e+06	4.63709e+06	4.338e+06	5.12738e+06	4.67571e+06	928056	1.57231e+06	1.33227e+06	1.57005e+06	2.46275e+06	1.14846e+06
		131.057	1.089	0	No MS2	4.45783e+07	4.38485e+07	2.6795e+07	6.50026e+06	8.57227e+06	3.08024e+07	2.29263e+06	3.49443e+06	2.78512e+06	1.42522e+06	3.36042e+07	1.05788e+06	1.13762e+06	725902	594367	2.35974e+07	2.34429e+07	2.8996e+07	1.19956e+06	1.26609e+06	1.09248e+06	608149	846812	1.17581e+06	6.28186e+06	1.35481e+07	4.04937e+06	739487	567185	756587	7.19625e+06	5.38609e+06	725181	2.21272e+07	1.13341e+07	1.39319e+07	2.21828e+07	1.53652e+07	3.09674e+07	7.46397e+07	2.59472e+07	4.94195e+07	8.90545e+07	3.52838e+07
		131.057	1.286	0	DDA for preferred ion	9.27566e+06	1.84875e+07	5.75659e+06	1.55183e+07	8.24518e+06	4.07314e+07	1.47344e+06	6.11164e+06	2.78512e+06	2.10618e+07	3.39961e+07	1.74716e+07	7.12429e+06	2.33916e+07	4.50817e+06	2.35974e+07	2.33767e+07	2.89423e+07	3.18096e+07	2.48307e+07	3.91643e+07	1.40205e+07	5.86607e+06	8.02259e+06	6.28186e+06	1.35481e+07	4.04096e+06	903869	510550	1.04226e+06	7.17844e+06	5.3558e+06	5.89456e+06	2.21272e+07	2.0031e+07	1.91314e+07	2.21828e+07	2.28352e+07	3.09076e+07	7.46061e+07	2.58578e+07	4.83982e+07	8.48397e+07	3.52201e+07
		131.093	4.805	0	No MS2	139497	228981	180261	2.18804e+07	8.79894e+06	1.34842e+07	108592	209266	149551	197262	307592	192212	92455.6	278634	215204	284903	246401	102924	377118	604350	395862	212900	79071.1	190740	136536	213025	160062	228687	363829	259096	103791	95841.4	99751.7	2.26794e+06	2.08789e+06	2.57757e+06	2.15409e+06	2.30318e+06	207779	431038	180753	144296	204052	144105
DL-β-Leucine	C6 H13 N O2	131.093	1.333	5	DDA for preferred ion	1.40217e+07	4.32727e+07	7.38169e+06	2.82081e+08	2.49638e+08	2.46582e+08	1.52263e+06	1.8803e+07	2.97783e+06	1.70216e+07	2.63585e+07	1.37151e+07	1.68177e+07	6.29751e+07	8.52045e+06	1.78549e+07	2.8171e+07	1.55214e+07	8.47041e+07	2.6413e+08	1.0663e+08	2.7964e+07	2.68838e+07	1.26043e+07	8.05776e+06	1.81394e+07	4.2716e+06	3.32664e+07	4.54264e+07	2.36741e+07	7.70664e+06	1.034e+07	5.95116e+06	7.09954e+07	7.53818e+07	7.18696e+07	8.61786e+07	8.02143e+07	5.11711e+07	1.35195e+08	4.16456e+07	8.38083e+06	2.05134e+07	6.17254e+06
DL-β-Leucine	C6 H13 N O2	131.093	1.475	5	DDA for preferred ion	585492	1.25799e+06	624636	1.68136e+07	1.62862e+07	1.62536e+07	381138	3.64099e+06	984523	6.62889e+06	2.00832e+07	7.19117e+06	534612	1.65029e+07	1.73709e+06	1.40607e+06	8.51079e+06	6.44456e+06	4.96179e+07	1.32036e+07	2.82098e+07	718440	1.43041e+07	757235	590527	6.55036e+06	466055	2.01781e+06	3.15434e+06	1.90987e+06	969702	3.44727e+06	452920	3.74744e+06	1.84625e+07	4.7163e+06	6.69098e+06	4.78396e+06	2.69175e+07	2.54917e+07	1.79517e+07	900299	1.62977e+06	1.02143e+06
	C4 H6 O P2	131.99	0.576	0	DDA for preferred ion	9.94349e+06	1.40699e+07	1.28951e+07	3.41628e+07	3.05653e+07	2.44418e+07	2.87187e+06	9.64137e+06	5.08481e+06	7.17748e+06	8.99872e+06	9.17855e+06	2.07593e+07	2.20651e+07	1.75618e+07	5.44843e+06	1.1176e+07	9.15433e+06	1.19146e+07	1.55219e+07	1.53555e+07	1.05319e+07	7.91473e+06	7.64633e+06	1.47391e+07	1.67037e+07	1.10445e+07	5.17667e+06	9.82945e+06	6.81545e+06	1.09597e+07	1.09927e+07	9.92205e+06	1.81313e+07	1.7788e+07	1.89368e+07	1.97695e+07	1.82735e+07	1.14871e+07	1.1394e+07	1.04624e+07	9.087e+06	1.09165e+07	1.17928e+07
		132.041	1.105	0	No MS2	1.47627e+06	1.75113e+06	1.68888e+06	1.90093e+07	3.99949e+06	8.35847e+06	1.3766e+06	538384	1.76174e+06	1.28122e+06	2.22387e+06	647167	1.0581e+06	2.48561e+06	2.25308e+06	1.95096e+06	3.02649e+06	2.29325e+06	3.26532e+06	3.41801e+06	2.44942e+06	2.59262e+06	1.94629e+06	1.38637e+06	1.61604e+06	1.0439e+06	1.70623e+06	773237	1.41849e+06	1.57371e+06	1.84724e+06	790182	1.57049e+06	3.99424e+06	3.76156e+06	3.56963e+06	3.40527e+06	7.21111e+06	886101	2.45981e+06	1.14755e+06	1.5424e+06	1.06616e+06	1.52033e+06
		132.041	0.76	0	DDA for preferred ion	6.16189e+06	1.09994e+07	1.24042e+07	1.58495e+07	1.46789e+07	1.38212e+07	2.01744e+06	4.16564e+06	5.53742e+06	4.36476e+06	6.28249e+06	2.23694e+06	4.43094e+06	8.32867e+06	3.04422e+06	3.02003e+06	5.64943e+06	1.22158e+06	6.55801e+06	1.38416e+07	9.92258e+06	6.92691e+06	6.43509e+06	7.24392e+06	4.8436e+06	4.43604e+06	4.35926e+06	6.24283e+06	5.18358e+06	6.2621e+06	5.15922e+06	6.09499e+06	3.46087e+06	7.29034e+06	1.09219e+07	7.20386e+06	9.0429e+06	8.01103e+06	7.37715e+06	1.86251e+07	8.9324e+06	1.92849e+06	4.64512e+06	2.69463e+06
Methylsuccinic acid	C5 H8 O4	132.041	1.762	9	DDA for preferred ion	5.02586e+06	5.57815e+06	3.46462e+06	3.85695e+07	2.21188e+07	2.22779e+07	4.81849e+06	1.15028e+07	5.12184e+06	1.31916e+07	3.11656e+07	1.15813e+07	1.56272e+07	2.36131e+07	1.19912e+07	3.34044e+06	1.05525e+07	7.07929e+06	3.96491e+07	4.48876e+07	4.73595e+07	1.20655e+07	2.21823e+07	4.10283e+06	4.41972e+06	1.3201e+07	3.51262e+06	1.89935e+06	3.41507e+06	1.85479e+06	1.44524e+07	1.22653e+07	1.48451e+07	3.16114e+07	2.85496e+07	3.07115e+07	3.02901e+07	2.76151e+07	8.36946e+06	2.11989e+07	7.5958e+06	1.09107e+07	1.15477e+07	2.51758e+07
Methylsuccinic acid	C5 H8 O4	132.041	2.538	15	DDA for preferred ion	1.3343e+07	1.21508e+07	8.81916e+06	8.70064e+06	2.35794e+06	3.45924e+06	900013	1.59789e+06	2.69585e+06	1.80531e+07	1.36962e+07	1.57608e+07	2.70198e+06	3.5804e+06	3.07224e+06	999647	1.84799e+06	4.84449e+06	1.06039e+08	1.12784e+08	1.19253e+08	4.93765e+06	2.32453e+06	3.57594e+06	1.34677e+06	1.50792e+06	1.43435e+06	610059	685992	828315	2.53382e+06	1.01978e+06	1.57289e+06	2.22165e+07	2.20582e+07	2.2371e+07	2.4951e+07	2.41734e+07	2.51686e+06	2.92754e+06	4.08227e+06	1.36495e+06	1.63562e+06	1.57422e+06
	C6 H4 N4	132.044	2.013	0	DDA for preferred ion	23872.1	23740.4	24274.8	1.66722e+07	1.3708e+07	8.71551e+06	28329.4	90384.7	41475.6	23255.4	24220.6	24177.7	27352.4	25344.6	22360.3	23641.3	24022.3	24805.2	29422.3	38596.6	28359.5	25525.5	24497.1	22810	19654.3	20946.5	19699.2	35911.4	38270.4	30659.4	22352.3	22683.3	24749.8	2.90676e+06	3.16074e+06	2.39711e+06	2.91334e+06	2.58872e+06	28542.6	29419.9	23634.4	22932.3	21348	22145.6
		132.077	5.207	0	No MS2	752381	3.50786e+06	1.69878e+06	2.09217e+08	2.77658e+07	3.97671e+07	591751	3.60918e+06	1.11298e+06	8.5181e+06	8.32346e+06	9.34672e+06	4.0609e+06	5.41188e+06	2.71272e+06	1.52283e+06	4.59467e+06	9.90733e+06	4.35002e+06	1.1253e+07	5.07519e+06	537627	164292	367106	1.75432e+06	3.02336e+06	5.11455e+06	505513	1.34933e+06	541200	1.11435e+06	812129	191437	2.25179e+07	2.25204e+07	2.16131e+07	2.30518e+07	2.05076e+07	598689	885395	353219	1.4398e+06	1.96931e+06	1.00647e+06
		133.019	0.771	0	DDA for preferred ion	658968	1.98698e+06	950761	1.59267e+07	1.84619e+07	1.05342e+07	190143	330146	260813	516667	765687	612139	577550	1.50427e+06	539321	1.46803e+06	1.87469e+06	953777	1.76685e+06	4.81087e+06	2.12141e+06	664400	547445	585390	473661	1.05765e+06	679836	2.15369e+07	6.76846e+07	2.67049e+07	290696	681549	318128	4.03777e+06	3.80967e+06	4.38396e+06	4.11364e+06	4.50167e+06	6.30135e+06	3.00629e+06	7.38856e+06	1.13778e+06	2.4975e+06	1.33009e+06
		133.036	0.682	0	DDA for preferred ion	1.40972e+08	3.06646e+08	3.97172e+07	2.10281e+07	4.37827e+06	1.5288e+07	1.47238e+07	6.43738e+07	1.4978e+07	1.58791e+08	5.63281e+08	1.94344e+08	9.16072e+06	1.12244e+08	1.071e+06	6.48772e+08	8.05691e+08	477514818	8.18885e+08	2349545957	6.8643e+08	5.82564e+07	169122084	4.4152e+07	3.91233e+07	9.26775e+07	2.95791e+07	4.36375e+08	2.48406e+08	178418494	1.33343e+08	2.11703e+08	1.45125e+08	2.93879e+08	2.86872e+08	3.43182e+08	2.65716e+08	2.88465e+08	3.17859e+08	6.89341e+08	3.84255e+08	3.98261e+08	7.83449e+08	1.41124e+08
		133.929	14.33	0	DDA for preferred ion	8.9332e+06	3.19432e+06	3.16276e+06	1.32153e+07	1.4069e+07	1.20211e+07	875817	1.59292e+07	5.39831e+06	1.26502e+07	1.04187e+07	1.07925e+07	4.63506e+07	2.24172e+07	2.94703e+07	5.81112e+06	1.38604e+07	3.45532e+07	9.0847e+07	8.62123e+07	4.17286e+07	5.10081e+07	5.47562e+07	3.54683e+07	5.78705e+07	4.62054e+07	1.49985e+07	1.49177e+06	700866	917538	1.45569e+06	2.14696e+06	1.25225e+07	3.32057e+07	3.16897e+07	2.98849e+07	3.1994e+07	3.69874e+07	1.71659e+07	1.91108e+07	7.05785e+07	3.03977e+07	2.68539e+07	2.84093e+07
		133.929	14.144	0	DDA for preferred ion	9.01781e+06	3.79563e+06	3.66743e+06	5.98509e+06	5.88636e+06	5.61555e+06	936805	8.72982e+06	5.363e+06	6.44042e+06	5.88436e+06	6.25375e+06	1.2397e+07	8.43065e+06	1.30123e+07	3.12223e+06	6.6734e+06	1.33511e+07	1.5516e+07	7.35152e+06	1.76498e+07	2.43217e+07	1.68097e+07	1.16746e+07	1.09158e+07	1.43801e+07	8.78265e+06	6.08826e+06	917623	480997	790445	1.41242e+06	5.41135e+06	1.3312e+07	1.4433e+07	1.34808e+07	1.40907e+07	1.24091e+07	8.07419e+06	1.44413e+07	2.9153e+07	7.49565e+06	7.89961e+06	1.04803e+07
		133.929	15.33	0	DDA for preferred ion	1.20841e+07	2.3358e+06	1.42559e+07	664269	1.3832e+07	1.02082e+07	1.30275e+07	3.57766e+06	1.84658e+06	3.94259e+06	3.20381e+06	1.46706e+07	4.94742e+06	5.27751e+06	8.26677e+06	715877	1.31203e+06	2.59586e+06	1.24422e+07	1.4616e+07	1.34065e+07	2.01236e+07	8.01185e+06	4.76331e+06	9.4194e+06	7.00518e+06	2.00374e+06	1.05709e+07	1.25773e+07	9.67589e+06	1.24796e+07	1.40393e+07	8.69935e+06	1.39623e+07	1.16295e+07	7.10218e+06	1.39219e+07	1.10159e+07	1.91315e+06	1.76639e+07	1.45471e+07	2.04629e+07	9.08287e+06	2.49023e+07
		133.929	13.216	0	DDA for preferred ion	1.20748e+07	1.24847e+07	646763	373575	473535	7.96541e+06	8.07145e+06	2.58332e+06	8.97738e+06	777989	1.24861e+06	1.37363e+06	5.62081e+06	2.87147e+06	2.58458e+06	8.62959e+06	2.87508e+06	2.47027e+06	1.18184e+06	1.14515e+06	3.82929e+06	1.49302e+07	1.29923e+07	8.91464e+06	1.85663e+07	8.16679e+06	3.76422e+06	6.88592e+06	8.40591e+06	6.94707e+06	7.72954e+06	654424	6.31286e+06	5.68231e+06	4.63756e+06	4.76531e+06	6.26986e+06	5.13698e+06	4.96334e+06	5.2329e+06	3.57033e+06	4.16986e+06	3.91305e+06	6.68864e+06
		133.952	0.713	0	DDA for preferred ion	3.83226e+07	5.85219e+07	5.1954e+07	1.19435e+06	700795	978464	3.25513e+07	4.78113e+07	4.37178e+07	5.37231e+07	4.97929e+07	5.67891e+07	2.85968e+07	3.63558e+07	3.67806e+07	3.34231e+07	4.06203e+07	5.33123e+07	4.19453e+07	3.74716e+07	4.5871e+07	4.0891e+07	4.79836e+07	4.07485e+07	3.25024e+07	4.08679e+07	4.36716e+07	4.96895e+07	4.05187e+07	3.3988e+07	6.58907e+07	5.97896e+07	6.08972e+07	5.19031e+07	5.48265e+07	5.89506e+07	5.53676e+07	5.24025e+07	4.04619e+07	3.58333e+07	4.66783e+07	6.44638e+07	6.73731e+07	7.36604e+07
	C2 H3 N2 O P S	133.97	0.814	0	DDA for preferred ion	5.19302e+06	9.20796e+06	1.6108e+07	4.20013e+06	529839	1.76117e+06	781342	1.08712e+07	1.5171e+06	2.09736e+06	1.1132e+06	2.83879e+06	812413	8.0396e+06	1.40664e+06	1.16672e+07	1.74435e+06	6.48687e+06	1.84254e+06	1.29682e+07	4.54029e+07	7.27921e+06	3.47612e+06	3.68098e+06	1.21029e+07	1.28646e+06	305121	9.03586e+06	5.69746e+06	273942	117536	717962	177816	6.4565e+06	5.15808e+06	1.94784e+07	7.20913e+06	1.07127e+06	1.92946e+07	371683	330355	1.56375e+07	6.87409e+07	2.84428e+07
	C2 H3 N2 O P S	133.971	0.842	0	DDA for preferred ion	8.03503e+06	1.21221e+07	1.29259e+07	614187	452944	559667	1.31135e+06	332712	2.63076e+06	5.21417e+06	85714.3	6.37308e+06	136090	8.0396e+06	1.88668e+06	5.81261e+06	1.69026e+06	180863	1.22081e+07	7.84999e+06	893219	134607	9.61604e+06	395663	6.81023e+06	6.29499e+06	108689	3.37116e+06	16259023	3.70003e+06	665352	804618	1.52131e+06	1.3293e+07	1.31393e+07	4.42267e+06	3.58675e+06	1.85408e+07	9.54863e+06	9.24805e+06	5.84567e+06	2.55364e+07	4.37458e+07	3.42168e+07
		133.972	0.79	0	DDA for preferred ion	1.83025e+06	6.53579e+06	3.39717e+06	2.22254e+06	452831	1.19947e+06	2.5505e+06	1.56028e+06	6.80324e+06	1.91982e+07	739561	3.64208e+06	1.35897e+06	1.68966e+07	648709	634413	11627284	2.67395e+06	4.87773e+06	2.02961e+06	1.92841e+06	5.76136e+06	1.54671e+07	5.80905e+06	413895	1.42735e+06	1.17866e+07	1.97566e+06	1.8349e+07	1.03468e+07	3.33505e+06	994596	723350	3.55533e+06	6.8939e+06	1.10219e+07	7.51064e+06	1.67835e+07	1.66436e+06	724809	1.81717e+07	3.15982e+06	3.42724e+06	1.39906e+07
D-(+)-Malic acid	C4 H6 O5	134.02	0.938	10	DDA for preferred ion	2.96943e+08	1.9157e+07	1.83614e+07	2.66032e+07	1.11688e+07	1.33871e+07	2.96257e+07	7.24631e+07	5.05793e+07	1.79883e+08	4.2113e+07	1.64817e+08	1.49158e+07	1.32102e+07	3.58845e+06	1.14165e+07	1.57042e+07	4.08929e+06	3.29788e+07	1.34513e+08	4.14235e+08	2.8386e+08	8.98577e+07	2.46487e+07	1.9905e+07	9.41519e+07	1.34517e+07	3.83581e+07	4.2193e+07	1.37572e+08	609044	2.23589e+07	4.13224e+06	3.17773e+08	7.02169e+07	272110876	3.19041e+08	2.68762e+08	1.75849e+08	1.8774e+08	3.025e+07	1.61367e+08	3.79887e+08	7.45564e+08
		134.02	1.33	0	No MS2	3.68541e+06	7.60254e+06	3.1421e+06	694436	645769	707316	310370	1.56388e+06	431663	3.09646e+06	899797	2.88773e+06	1.08895e+06	3.74296e+06	773315	1.93993e+06	2.24991e+06	2.81965e+06	7.57045e+06	1.01124e+07	1.09414e+07	3.89121e+06	3.87999e+06	1.51452e+06	2.22505e+06	2.72808e+06	1.54647e+06	3.46973e+06	6.86357e+06	3.40413e+06	928745	936987	804258	8.03084e+06	6.55603e+06	6.7691e+06	7.05984e+06	7.08674e+06	5.12741e+06	4.82273e+06	3.99109e+06	6.14102e+06	1.88816e+07	1.67202e+07
D-(+)-Malic acid	C4 H6 O5	134.02	0.798	10	DDA for preferred ion	3.86633e+08	1369970260	8.63647e+08	8.61828e+07	4.60437e+07	4.48967e+07	1.77819e+08	3.37432e+08	1.73654e+08	9.53547e+08	2.0979e+08	8.36482e+08	2.06195e+08	7.64123e+08	1.48315e+08	4.51139e+08	5.74906e+08	4.74125e+08	1378760393	1966127802	1964975979	8.1594e+08	9.72431e+08	4.5483e+08	6.27909e+08	5.85051e+08	5.11871e+08	7.49596e+08	1445638186	8.52602e+08	1.51851e+08	8.80873e+07	1.55955e+08	1142898730	1343485169	1162762032	1097229784	1107013235	9.58189e+08	9.07641e+08	9.15542e+08	3117482676	2691352626	2956719786
		134.057	1.378	0	No MS2	378679	338537	257182	2.15487e+07	1.57765e+07	1.23331e+07	253095	240400	179394	412657	394104	325986	649159	1.50819e+06	850619	287166	404173	670674	1.11265e+06	3.2388e+06	2.64307e+06	413094	194203	319959	621610	733837	410523	197931	268956	249360	294351	355590	219325	3.8136e+06	3.62007e+06	3.67966e+06	3.72739e+06	3.90006e+06	158966	309284	457798	462036	473431	645453
		134.07	0.831	0	DDA for preferred ion	1.70677e+07	3.9842e+06	1.09376e+07	652103	480907	594218	2.38069e+06	2.61989e+06	1.90708e+06	1.84821e+06	2.15966e+06	1.49282e+07	2.76396e+06	6.74909e+06	2.26948e+06	5.60553e+06	5.0077e+06	6.88487e+06	7.41081e+06	6.60588e+06	313895	2.09586e+07	8.60109e+06	5.6479e+06	643299	2.95972e+06	8.72924e+06	3.80064e+06	496133	1.28372e+07	991737	1.74528e+06	904989	3.93842e+06	7.80527e+06	2.69149e+07	1.69909e+07	6.66771e+06	5.94251e+06	1.39226e+07	2.10324e+07	1.83734e+07	1.73854e+06	4.33799e+07
		134.071	0.832	0	DDA for preferred ion	4.24909e+06	8.26304e+06	3.21937e+06	655407	483343	597228	1.32074e+06	568761	51261.9	2.74331e+06	2.35132e+06	3.20213e+06	109885	6.74909e+06	1.13211e+06	79171.1	119578	93434.6	1.74055e+07	2.16734e+06	313895	429698	7.94961e+06	253346	121800	118240	3.67007e+06	3.81989e+06	7.90468e+06	1.28372e+07	559391	602590	774221	4.87045e+06	1.04879e+07	8.37348e+06	1.03449e+07	3.53401e+06	6.21982e+06	4.25819e+06	8.26473e+06	3.5401e+06	2.57127e+07	2.73301e+07
		135.067	6.591	0	DDA for preferred ion	61031.6	14338.3	13838.7	452130	277112	240757	85540.8	103430	14566.2	675212	309764	305393	437666	27136.1	291347	71728.6	20474.2	87415.3	298987	200528	133845	73679.2	158478	14111.7	35567.8	95176.3	21810.6	14227.5	14067.1	14033	417024	237058	343712	814680	740807	751809	767861	782867	94866.9	23077	153465	127149	13355.4	85039.1
Hypoxanthine	C5 H4 N4 O	136.037	0.81	3	DDA for preferred ion	4.67849e+07	5.2861e+07	5.01838e+07	3.5888e+07	9.81454e+07	5.7259e+07	6.81229e+07	1.14161e+08	6.77908e+07	2.09791e+08	2.72733e+08	8.53767e+07	1.36298e+08	3.28594e+08	8.27881e+07	1.13845e+08	1.1609e+08	129989661	9.53824e+07	1.55045e+08	1.02011e+08	6.82468e+07	9.03069e+07	1.82448e+08	2.70381e+08	5.75053e+08	2.59281e+08	6.42683e+07	126860524	5.29728e+07	2.38201e+07	1.16604e+08	3.01285e+07	4.88771e+07	5.68448e+07	5.59505e+07	3.92076e+07	5.34718e+07	243911404	2.03649e+08	1.49747e+08	2.12734e+08	2.81784e+08	1.91149e+08
		136.977	14.275	0	DDA for preferred ion	4.59264e+06	2.49959e+06	2.22803e+06	3.18746e+06	3.36617e+06	3.25291e+06	604145	8.8017e+06	3.59113e+06	1.02578e+07	8.14359e+06	1.07971e+07	1.69873e+07	1.11086e+07	1.33209e+07	3.3903e+06	8.20563e+06	1.24546e+07	1.24776e+07	9.08222e+06	2.10556e+07	3.11841e+06	3.09917e+06	3.05997e+06	1.57327e+07	2.2906e+07	1.11897e+07	4.80607e+06	5.18089e+06	4.76904e+06	759727	1.95319e+06	542443	1.66577e+07	1.2783e+07	1.54012e+07	1.55354e+07	1.43745e+07	3.30732e+06	3.30001e+06	3.30269e+06	1.81312e+07	1.84623e+07	1.9693e+07
		136.977	14.332	0	DDA for preferred ion	4.61957e+06	2.45797e+06	2.12671e+06	3.04675e+06	3.1745e+06	3.14993e+06	572979	8.70887e+06	3.63407e+06	1.02578e+07	7.98162e+06	1.07971e+07	1.69873e+07	1.11086e+07	1.33209e+07	3.38996e+06	8.20563e+06	1.24546e+07	1.24776e+07	9.08222e+06	2.10556e+07	2.3141e+07	2.47447e+07	1.43028e+07	1.57327e+07	2.2906e+07	1.01545e+07	3.41249e+06	3.19914e+06	3.98575e+06	734981	1.9606e+06	502667	1.66577e+07	1.2783e+07	1.54012e+07	1.55354e+07	1.46283e+07	1.58713e+07	1.5416e+07	1.29272e+07	1.81312e+07	1.84623e+07	1.9693e+07
		136.977	15.366	0	No MS2	3.93391e+06	4.30213e+06	3.82369e+06	3.70852e+06	4.3854e+06	4.35579e+06	3.97393e+06	1.83295e+06	855509	3.50527e+06	9.37283e+06	3.7973e+06	4.15297e+06	2.50624e+06	3.47407e+06	967845	1.57096e+06	4.78722e+06	2.21152e+06	4.19108e+06	8.21196e+06	7.58418e+06	3.48206e+06	1.66417e+06	3.16463e+06	5.25493e+06	7.57371e+06	4.1526e+06	4.20357e+06	4.38725e+06	3.87553e+06	4.28226e+06	407568	5.73389e+06	3.38857e+06	7.59276e+06	3.76003e+06	6.90401e+06	3.90719e+06	1.37565e+06	3.56013e+06	1.49144e+07	1.0462e+07	1.46129e+07
		136.977	14.156	0	No MS2	3.97015e+06	3.74401e+06	1.98849e+06	1.48662e+06	1.37339e+06	1.33832e+06	723067	1.40285e+06	1.2278e+06	2.75078e+06	3.99294e+06	3.44876e+06	4.93892e+06	3.15804e+06	4.68373e+06	2.37285e+06	4.17844e+06	5.40802e+06	6.68092e+06	4.12227e+06	7.21161e+06	1.00609e+07	7.34224e+06	6.06552e+06	4.64594e+06	6.3022e+06	4.26956e+06	697610	399782	283019	1.70928e+06	939367	471379	6.95038e+06	6.4343e+06	6.64881e+06	6.29758e+06	6.15257e+06	4.18686e+06	6.34321e+06	5.01784e+06	4.51199e+06	4.38435e+06	5.60471e+06
		136.977	12.727	0	No MS2	1.94639e+06	2.06464e+06	1.24201e+06	1.16922e+06	1.2459e+06	1.18486e+06	1.57295e+06	3.12192e+06	1.92771e+06	1.91521e+06	2.74508e+06	1.93348e+06	2.63204e+06	1.09961e+06	1.92443e+06	612164	897664	2.339e+06	2.58641e+06	1.74652e+06	4.57602e+06	5.16361e+06	4.58707e+06	4.87577e+06	5.40497e+06	3.75479e+06	2.83245e+06	1.23646e+06	1.23037e+06	264772	313584	704282	1.11533e+06	4.28637e+06	4.14309e+06	3.57672e+06	4.14455e+06	4.13872e+06	6.73835e+06	3.78793e+06	3.77597e+06	4.63224e+06	4.60522e+06	5.30559e+06
		136.977	14.068	0	No MS2	3.74846e+06	1.4576e+06	1.27782e+06	1.09539e+06	1.11528e+06	1.02677e+06	654387	4.45504e+06	2.95423e+06	2.82962e+06	3.74824e+06	3.2446e+06	4.94181e+06	3.12278e+06	4.59636e+06	2.27204e+06	4.2003e+06	5.37207e+06	6.49856e+06	3.93461e+06	6.88236e+06	1.00609e+07	7.24931e+06	5.81178e+06	4.58959e+06	6.15743e+06	4.18112e+06	668026	367072	1.24292e+06	1.27586e+06	860440	390357	6.64344e+06	6.4343e+06	6.64881e+06	6.08148e+06	5.70014e+06	4.0906e+06	6.17579e+06	4.96522e+06	4.4157e+06	4.37913e+06	5.48005e+06
		136.977	13.204	0	No MS2	4.34643e+06	1.71188e+06	3.68773e+06	1.80387e+06	2.17711e+06	2.40371e+06	1.85853e+06	3.42653e+06	1.40423e+06	1.07621e+06	1.03232e+06	1.51108e+06	3.86263e+06	2.19091e+06	2.49225e+06	515628	1.60492e+06	2.72303e+06	2.09593e+06	1.30709e+06	4.66957e+06	1.20272e+07	9.95643e+06	8.12286e+06	6.11845e+06	8.64927e+06	4.07601e+06	211251	1.78074e+06	2.23485e+06	1.88882e+06	665388	2.06514e+06	6.13026e+06	3.84893e+06	5.72385e+06	5.34934e+06	5.31121e+06	4.04777e+06	4.84736e+06	4.08126e+06	6.08941e+06	5.01466e+06	8.39479e+06
		136.977	13.555	0	No MS2	1.50276e+06	820569	811238	1.37019e+06	1.38349e+06	261984	1.31514e+06	1.52771e+06	1.33536e+06	1.26795e+06	1.54367e+06	1.4155e+06	1.688e+06	559378	1.20288e+06	1.245e+06	1.3659e+06	696636	1.30091e+06	1.22108e+06	2.22548e+06	3.88094e+06	1.97287e+06	1.93855e+06	736965	1.69933e+06	1.4827e+06	1.16908e+06	1.36873e+06	1.38051e+06	1.18893e+06	1.41356e+06	1.24987e+06	1.33516e+06	1.35462e+06	2.26019e+06	1.16103e+06	2.52771e+06	669803	1.51686e+06	849335	853059	917621	1.14998e+06
Salicylic acid	C7 H6 O3	138.03	3.046	4	DDA for preferred ion	601208	541991	539697	2.44343e+07	1.94212e+07	1.61682e+07	531917	505351	544375	485556	516399	479111	547284	574343	557132	570322	562125	529771	663131	594622	576728	569434	545663	569241	545477	516445	550521	645234	570573	668234	541548	517308	77290.1	3.00211e+06	2.49799e+06	2.61643e+06	2.84698e+06	2.98166e+06	513777	507572	549649	503752	537739	507729
		139.026	0.775	0	No MS2	1.10989e+06	1.2253e+06	919468	1.04514e+07	1.5511e+07	4.45613e+07	716715	1.06256e+06	543418	1.2444e+06	1.41421e+06	921732	1.08827e+06	1.36002e+06	1.5291e+06	989514	1.13214e+06	1.0001e+06	1.28878e+06	2.32969e+06	1.35329e+06	3.55627e+06	1.19067e+06	1.49681e+06	1.18233e+06	1.07062e+06	1.40122e+06	1.30463e+06	1.03348e+06	1.17988e+06	1.09313e+06	602578	979713	3.12305e+06	1.78635e+06	1.04201e+06	1.31707e+06	2.53831e+06	1.34249e+06	1.28096e+06	1.33426e+06	981114	881849	1.08192e+06
		139.977	0.724	0	No MS2	2.26338e+07	1.21881e+07	1.90648e+07	8.69958e+06	8.88768e+06	8.70841e+06	7.38194e+06	3.6875e+06	4.72318e+06	1.17564e+07	4.66373e+06	4.90942e+06	6.12242e+06	4.73626e+06	2.82896e+06	3.31435e+06	5.00552e+06	5.89719e+06	2.7412e+07	1.21419e+07	1.09058e+07	7.08053e+07	1.66224e+07	9.53374e+06	4.69265e+06	2.63125e+06	3.17087e+06	8.24697e+06	7.56582e+06	6.05459e+06	2.94168e+06	2.02078e+06	1.84087e+06	1.29818e+07	9.18107e+06	1.13471e+07	1.14697e+07	1.17561e+07	6.77877e+06	4.24655e+06	6.68438e+06	4.17562e+06	3.04828e+06	3.65616e+06
		142.025	1.737	0	DDA for preferred ion	185598	162016	242763	227288	117505	272882	30310.2	188791	177487	214613	85801.6	72560.1	224057	216765	76199.5	202316	65304.6	200706	235256	112000	233483	333244	65812.2	76159.4	203872	228813	205708	202119	154801	194178	53882	28676.2	219801	247691	214780	229466	273679	374098	236089	212883	208856	182858	221801	182661
		142.062	4.104	0	DDA for preferred ion	95752.6	114272	79178.2	378099	390710	364543	122758	95061.4	43152.6	147115	104128	115627	101534	86634.5	96914.6	17619.1	136261	111298	133931	123632	106053	76910	94632.9	82601.8	94360.1	123877	87889.1	58523.1	71986.4	61025.6	101070	90298	136963	361807	428812	326642	382644	335762	34643.5	85189.3	88156.5	30260.7	29385.8	68538.6
		142.93	16.005	0	DDA for preferred ion	902924	1.6992e+06	2.04016e+08	167275122	1.90469e+08	1.19893e+08	1.90073e+08	2.05142e+08	181468350	1.93002e+08	1.92426e+08	183827520	1.49145e+08	1.50005e+08	1.75258e+08	1.72844e+06	2.10139e+08	1.62692e+08	1.68116e+08	2.14244e+08	194901021	1.54061e+06	1.65593e+08	1.88262e+08	1.68882e+08	1.90492e+08	1.74384e+08	1.12544e+06	1.85808e+08	1.60467e+08	1.59015e+08	1.69456e+08	1.60549e+08	2.00212e+06	1.43331e+08	2.31745e+08	2.16758e+08	1.8688e+08	1.53767e+08	2.14373e+08	1.42881e+06	2.14645e+08	2.26838e+08	1.86333e+08
		142.93	15.281	0	DDA for preferred ion	7.99483e+06	6.6778e+06	4.2778e+07	3.04248e+07	3.06074e+07	2.66728e+07	3.04857e+07	7.23723e+06	3.43586e+06	1.1945e+07	9.18299e+06	1.15945e+07	5.44985e+07	1.26374e+07	4.18231e+07	2.484e+06	7.30707e+06	7.91871e+06	3.94081e+07	1.38695e+07	4.63835e+07	1.78417e+07	2.83783e+07	2.57177e+07	9.61639e+06	3.58102e+07	6.22795e+06	2.17222e+07	3.04366e+07	2.47015e+07	3.02084e+07	3.16498e+07	2.47149e+07	6.39994e+07	3.32679e+07	1.55174e+07	6.10353e+07	1.22112e+07	2.76297e+07	2.83383e+07	3.07904e+07	3.19155e+07	2.94672e+07	4.39861e+07
		142.93	15.409	0	DDA for preferred ion	5.26347e+07	6.28516e+07	5.63038e+07	5.13948e+07	5.84955e+07	4.95555e+07	5.7922e+07	4.78836e+06	6.13469e+07	1.96296e+07	1.00254e+08	10984852	8.77966e+06	4.47618e+06	5.38163e+06	5.80914e+06	1.72699e+07	8.7601e+07	5.33168e+07	8.9943e+06	7.36701e+07	4.47602e+07	2.83783e+07	6.29348e+07	1.40931e+07	1.11256e+08	7.96794e+06	4.1711e+07	5.80591e+07	4.77261e+07	5.00276e+07	5.79048e+07	4.14594e+07	1.25236e+08	3.02836e+07	1.18816e+07	1.00958e+08	1.0656e+07	4.78604e+07	1.25206e+07	5.61899e+06	2.50647e+07	1.85481e+07	4.39861e+07
		143.057	1.605	0	DDA for preferred ion	481146	1.396e+06	628743	7.43594e+06	3.48344e+06	2.5592e+06	422674	3.48527e+06	1.21064e+06	2.22706e+07	2.69424e+07	1.96879e+07	1.95686e+07	2.13974e+07	1.87068e+07	5.78709e+06	1.03154e+07	5.13167e+06	2.96257e+07	3.43541e+07	3.27377e+07	8.41358e+06	4.11962e+07	3.05974e+06	5.33149e+06	7.95291e+06	6.08547e+06	154084	512711	234789	5.5037e+06	7.79793e+06	6.45636e+06	2.75313e+07	2.42755e+07	2.57112e+07	2.64278e+07	2.1839e+07	3.83018e+06	2.54837e+07	2.34887e+06	929896	3.07916e+06	1.59194e+06
		143.057	1.271	0	DDA for preferred ion	284519	321433	427104	1.20277e+06	514969	465104	190441	183714	603934	1.30389e+06	1.02062e+06	1.38307e+06	6.37198e+07	1.68009e+07	1.86456e+07	272169	1.06008e+06	412676	1.92731e+06	2.72147e+06	637106	536448	2.91985e+06	136177	5.73004e+06	1.41896e+07	3.97684e+06	306118	424217	366592	273371	365005	688684	2.75053e+06	3.00197e+06	2.62069e+06	3.63123e+06	3.05881e+06	213036	856185	401868	262943	401942	402824
		144.041	1.187	0	DDA for preferred ion	1.37224e+07	1.68205e+07	7.33385e+06	2.22763e+08	1.37414e+08	7.04041e+07	1.38772e+06	5.48466e+06	3.32712e+06	9.56062e+06	1.1739e+07	6.95912e+06	6.42387e+06	2.7279e+06	7.52841e+06	4.19312e+06	1.43753e+07	8.24414e+06	4.23252e+06	2.34405e+07	3.16448e+06	1.31324e+07	1.08995e+07	1.54247e+07	4.39648e+06	1.15394e+06	6.73528e+06	8.68535e+06	1.21912e+07	9.20722e+06	3.74942e+06	1.81898e+06	5.24432e+06	2.58733e+07	2.69292e+07	2.61604e+07	3.16268e+07	2.85067e+07	1.07518e+07	8.3719e+06	2.22809e+07	2.33484e+07	2.48196e+07	2.31222e+07
		144.06	1.598	0	DDA for preferred ion	1.14903e+06	1.48111e+06	691659	8.23504e+06	6.38864e+06	7.06847e+06	723071	545919	662455	4.18991e+06	2.093e+06	2.80046e+06	2.50371e+06	4.41676e+06	1.76563e+06	318408	868380	373488	2.84263e+06	2.128e+06	3.35155e+06	2.27913e+06	5.07222e+06	1.32402e+06	4.29799e+06	4.64305e+06	3.00564e+06	315816	90085.2	366115	683227	2.16543e+06	853117	1.89455e+06	1.77789e+06	1.25148e+06	1.75163e+06	622351	1.56037e+06	2.14595e+06	1.10642e+06	821891	1.24372e+06	857771
		145.036	1.334	0	DDA for preferred ion	123603	44867	45779.2	6.45993e+07	3.58012e+07	2.48953e+07	51017	108844	83252.4	140477	99363.2	92904.9	133389	126246	76305.8	87489	252526	61392.7	332215	554797	528702	149367	116224	75933.4	53263.9	65410.3	97922.3	115957	35340.4	87937.2	123437	78330.6	112504	1.12184e+07	1.21535e+07	1.09857e+07	1.23411e+07	12532812	374495	595394	444721	70189.5	59554.4	75497.1
		145.036	0.791	0	DDA for preferred ion	654130	1.93666e+06	2.24269e+06	4.38407e+07	2.48168e+07	5.25954e+07	464072	1.2777e+06	545386	7.56355e+06	6.68633e+06	6.96939e+06	1.52172e+06	1.88356e+06	711875	6.40621e+06	1.47872e+07	8.34822e+06	1.96341e+07	2.9837e+07	1.80643e+07	1.29963e+07	1.30599e+07	1.0682e+07	2.10193e+06	970731	1.55277e+06	1.77076e+07	4.94364e+07	2.07055e+07	563889	575187	425463	8.87695e+06	7.88024e+06	7.12224e+06	8.29241e+06	8.22252e+06	5.81586e+06	8.67051e+06	4.20243e+06	5.36161e+06	3.44971e+06	6.46213e+06
2-Oxoglutaramate	C5 H7 N O4	145.038	0.824	0	DDA for other ion	1.07306e+06	2.0888e+06	1.71371e+06	4.30389e+06	5.71126e+07	8.17733e+06	2.39357e+06	2.03313e+07	6.07883e+06	5.26172e+06	5.5838e+06	5.36077e+06	8.39802e+06	5.42303e+06	1.02781e+07	2.2037e+06	7.40794e+06	7.46779e+06	7.46095e+06	2.86304e+07	8.23697e+06	8.68156e+07	2.55347e+07	6.59939e+07	7.68023e+06	4.96962e+06	8.30821e+06	1.18245e+07	1.71765e+07	6.8921e+06	2.11906e+07	2.3474e+07	2.4653e+07	1.37969e+07	1.69038e+07	1.26221e+07	1.48997e+07	1.2843e+07	8.05672e+06	1.07002e+07	8.99723e+06	4.38322e+06	2.66571e+06	1.89062e+06
4-Indolecarbaldehyde	C9 H7 N O	145.051	4.477	3	DDA for preferred ion	781185	910608	907722	903020728	6.49575e+08	4.80082e+08	712630	661202	896684	882443	856155	879579	1.00591e+06	1.22812e+06	1.20752e+06	676649	763797	692661	721558	841178	966461	971434	1.20863e+06	1.16755e+06	648753	794801	759002	2.02069e+06	1.97789e+06	1.71979e+06	514708	666342	690117	1.61726e+08	1.57301e+08	1.32626e+08	1.64389e+08	160287556	688886	752846	858552	767885	715137	780256
4-Indolecarbaldehyde	C9 H7 N O	145.051	6.008	2	DDA for preferred ion	1.26373e+06	328350	1.02981e+06	1.09474e+07	1.71021e+07	1.6237e+07	1.12059e+06	4.49622e+06	1.03191e+06	5.17741e+06	1.47515e+07	6.43714e+06	5.64094e+06	9.973e+06	4.25564e+06	1.83034e+06	1.91803e+06	1.47981e+06	1.29596e+07	1.18006e+07	6.19864e+06	1.02254e+06	7.98453e+06	1.43012e+06	474116	4.46298e+06	481066	7.51095e+06	7.69629e+06	4.09247e+06	7.44998e+06	5.93463e+06	6.77997e+06	1.31946e+07	1.21821e+07	1.05439e+07	1.33947e+07	1.22081e+07	1.14646e+06	5.13315e+06	222207	197149	1.27413e+06	916987
4-Indolecarbaldehyde	C9 H7 N O	145.052	4.319	3	DDA for preferred ion	693739	829178	876519	1.73963e+08	9.31501e+07	1.16821e+08	202975	718935	211853	1.00664e+06	1.08499e+06	881152	1.04819e+06	523427	1.09852e+06	742021	723015	826092	863211	439795	540474	1.02254e+06	1.33615e+06	1.10073e+06	716930	318904	773219	2.03662e+06	1.93905e+06	1.79699e+06	841754	441522	359371	4.27031e+07	4.30535e+07	4.11885e+07	4.59049e+07	4.68516e+07	1.40041e+06	192512	928184	694440	750646	798337
4-Indolecarbaldehyde	C9 H7 N O	145.052	2.022	5	DDA for preferred ion	2.92079e+06	3.42539e+06	3.58597e+06	1431186328	1003470604	8.13753e+08	2.72196e+06	143538	332780	3.41656e+06	3.34523e+06	3.69519e+06	4.38174e+06	5.08071e+06	5.27607e+06	194513	2.60601e+06	2.75832e+06	4.35824e+06	3.84163e+06	3.97141e+06	947538	4.5936e+06	4.39419e+06	2.51778e+06	2.79141e+06	3.00867e+06	1.10766e+06	7.26403e+06	6.58097e+06	2.10942e+06	2.23022e+06	2.471e+06	2.03685e+08	1.92841e+08	173068075	2.25074e+08	1.90081e+08	2.72766e+06	2.99656e+06	3.38072e+06	2.4248e+06	2.5705e+06	3.08497e+06
4-Indolecarbaldehyde	C9 H7 N O	145.052	1.779	1	DDA for preferred ion	969346	1.1464e+06	1.11209e+06	2.68668e+08	4.20837e+08	244898922	929981	925796	176422	1.06068e+06	1.15179e+06	1.21994e+06	1.51806e+06	1.71078e+06	1.82803e+06	815273	881249	153087	930283	1.31191e+06	180846	1.28112e+06	1.43408e+06	1.48806e+06	828936	959868	1.03969e+06	813980	2.57637e+06	2.02095e+06	707207	805807	758944	1.01153e+06	2.03811e+06	1.20656e+06	1.88373e+06	1.66576e+06	890442	1.05908e+06	1.00067e+06	808437	905019	820557
		145.073	1.435	0	DDA for preferred ion	265606	646933	160897	125383662	1.94817e+08	1.6719e+08	121584	136266	103738	124324	226878	589860	289873	203465	252215	377294	570973	696700	786010	1.42359e+06	1.57778e+06	761464	257103	1.05768e+06	489853	192839	148988	485304	155581	648196	2.44013e+06	1.19231e+06	3.54209e+06	3.02149e+07	2.90234e+07	2.76618e+07	2.88038e+07	2.84057e+07	583647	302249	227083	750777	1.10161e+06	826623
4-Acetamidobutanoic acid	C6 H11 N O3	145.073	3.843	2	DDA for preferred ion	917682	157640	919431	2.50857e+06	1.00329e+06	8.71663e+06	811879	324321	144858	1.21991e+06	1.84281e+06	806543	786929	1.21507e+06	492077	6.79062e+06	1.53478e+07	5.07897e+06	4.62731e+06	2.1078e+06	3.82519e+06	405747	1.23921e+06	865000	810448	555306	896526	912431	1.04529e+06	1.00811e+06	1.09508e+06	1.15523e+06	1.0164e+06	4.25979e+06	3.77408e+06	3.62608e+06	3.65732e+06	4.63636e+06	386311	1.62319e+06	276007	140450	212397	816997
		145.929	14.133	0	DDA for preferred ion	5.07374e+07	8.13365e+06	9.03517e+06	935442	1.97459e+07	1.65078e+07	2.26893e+06	1.91567e+07	1.20287e+07	1.19144e+07	1.277e+07	1.2898e+07	2.79227e+07	1.77693e+07	2.09378e+07	8.04422e+06	1.59927e+07	2.05097e+07	3.59067e+07	2.07366e+07	3.76094e+07	5.35813e+07	3.77831e+07	2.67566e+07	2.53497e+07	5.20863e+07	5.78325e+07	1.56672e+06	1.47023e+06	1.36891e+06	2.05948e+07	2.63405e+07	1.61503e+07	5.41782e+07	2.80179e+07	2.95129e+07	3.50375e+07	3.23618e+07	1.57654e+07	6.01168e+07	2.041e+07	1.68547e+07	1.83547e+07	5.57793e+07
		145.929	15.309	0	DDA for preferred ion	1.26542e+07	7.03424e+06	4.95796e+06	6.74692e+06	7.47517e+07	6.07099e+07	7.19741e+07	9.23452e+06	6.42615e+06	2.50139e+07	2.09182e+07	2.14354e+07	3.01739e+07	2.13259e+07	1.88361e+07	6.69457e+07	9.37192e+07	2.25597e+07	3.45064e+07	2.37371e+07	3.79566e+07	4.07687e+07	2.5726e+07	1.41587e+07	2.79076e+07	3.52255e+07	1.42235e+07	3.65068e+06	1.53429e+07	5.57707e+07	6.54271e+07	1.38453e+07	3.94265e+06	2.4168e+08	3.84137e+07	3.03812e+07	3.65632e+07	3.05002e+07	7.77651e+07	1.90761e+07	7.37756e+06	2.15193e+08	1.07737e+08	8.58561e+07
		145.929	14.328	0	DDA for preferred ion	9.76982e+07	6.65976e+06	5.91665e+06	3.65289e+07	4.76992e+06	31983803	4.07819e+07	3.67441e+07	1.13725e+07	2.82733e+07	3.1348e+07	2.50426e+07	9.65011e+07	1.06323e+08	6.2569e+07	1.19655e+07	2.91811e+07	3.75562e+07	5.06189e+07	9.89867e+07	9.24609e+07	1.16654e+08	9.8965e+07	9.60402e+07	8.15926e+07	1.56679e+08	1.38361e+08	4.20398e+06	4.48714e+07	1.81309e+06	4.33262e+07	6.11433e+06	1.82659e+06	1.35957e+08	5.87876e+07	5.92937e+07	6.68481e+07	7.03438e+07	3.97239e+07	1.47137e+08	1.35616e+08	1.28429e+08	1.38451e+08	1.24793e+08
		145.929	13.232	0	DDA for preferred ion	2.69692e+06	1.29611e+06	466729	1.29944e+07	1.48138e+07	1.30197e+07	1.2727e+07	5.09215e+06	687807	2.46038e+06	3.01312e+06	2.85847e+06	1.18899e+07	6.11914e+06	6.27572e+06	1.54241e+07	1.37651e+06	5.09696e+06	1.87198e+07	2.23516e+06	8.85603e+06	3.82775e+07	3.42812e+07	1.58317e+07	1.89811e+07	5.00055e+07	7.6157e+06	1.233e+07	1.35131e+07	1.10105e+07	1.41874e+06	1.36661e+07	9.93085e+06	1.21729e+07	1.07909e+07	8.91998e+06	1.19749e+07	9.82682e+06	1.07544e+07	3.94154e+07	8.38626e+06	1.00747e+07	7.34035e+06	1.23795e+07
		145.929	15.485	0	DDA for preferred ion	4.42237e+06	3.26567e+07	3.04573e+07	4.27357e+06	3.18238e+07	5.83102e+06	2.96854e+07	3.08499e+07	1.87516e+06	3.5606e+07	2.37834e+06	2.70691e+07	2.52179e+07	2.74638e+07	2.54083e+07	2.40355e+07	3.30689e+07	2.37239e+07	1.07958e+07	3.10395e+07	3.5602e+07	3.70115e+07	2.5726e+07	3.36246e+07	2.30211e+07	1.35988e+07	7.68555e+06	2.39581e+06	2.77505e+07	2.26328e+06	3.06648e+06	2.84555e+07	2.93927e+06	1.43442e+07	1.18201e+07	9.62091e+06	1.28827e+07	1.13156e+07	6.49173e+06	3.55293e+06	3.27114e+06	2.15193e+08	1.07737e+08	8.58561e+07
		145.929	12.752	0	DDA for preferred ion	2.39594e+06	8.21862e+06	748985	4.76504e+06	697323	1.02677e+06	5.42779e+06	2.92155e+06	1.65856e+06	3.15738e+06	5.8245e+06	8.4744e+06	5.09045e+06	2.23111e+06	2.81786e+06	871879	5.07279e+06	2.86242e+06	5.67117e+06	6.68058e+06	6.75153e+06	1.3456e+07	9.80218e+06	8.88011e+06	9.71155e+06	8.4811e+06	5.47501e+06	4.09525e+06	920545	371642	3.30217e+06	4.42783e+06	350891	6.72613e+06	6.33427e+06	6.13085e+06	6.812e+06	5.93184e+06	3.91916e+06	3.91764e+06	2.8009e+06	6.30821e+06	5.97896e+06	5.66599e+06
2-Oxoglutaric acid	C5 H6 O5	146.02	1.049	2	DDA for preferred ion	2.67874e+07	9.28863e+07	2.37119e+07	1675319281	1455198816	1132145225	1.07731e+06	4.05036e+06	1.73266e+06	7.51222e+06	3.32885e+07	6.22415e+06	5.26542e+06	6.6832e+06	3.87276e+06	3.20465e+06	1.29987e+08	9.89644e+06	2.96163e+07	3.92583e+07	1.75231e+07	5.81727e+07	1.17556e+07	4.74021e+07	1.24936e+07	4.15826e+07	5.44966e+06	128159964	2.16069e+08	1.96207e+08	2.77214e+07	8.07306e+07	4.32895e+07	5.50109e+08	5.27079e+08	6.80246e+08	4.80994e+08	6.20214e+08	4.18846e+08	2.16529e+08	3.88666e+08	3.63233e+07	8.80202e+06	6.09141e+07
2-Oxoglutaric acid	C5 H6 O5	146.02	0.812	3	DDA for preferred ion	1.98244e+07	8.4811e+07	4.8352e+07	3139928991	2649955599	1911925497	4.83705e+06	2.2704e+07	1.84343e+07	5.2388e+07	8.55562e+07	1.31688e+07	5.96746e+06	2.67909e+07	5.59027e+06	9.6643e+06	1.42205e+08	1.98178e+07	3.34447e+07	4.50051e+07	2.3207e+07	1.30481e+08	4.29519e+07	1.40745e+08	3.20054e+07	5.43097e+07	1.48849e+07	5.74785e+07	2.1377e+08	1.22314e+07	2.62996e+07	1.3361e+07	3.86854e+07	382181993	3.67976e+08	3.47052e+08	4.06359e+08	3.65716e+08	2.17663e+08	282458472	2.06416e+08	5.16583e+07	2.78049e+07	4.84328e+07
	C2 H6 N6 O2	146.055	4.471	0	No MS2	8145.95	8200.66	8159.73	8.24307e+07	6.02845e+07	4.2902e+07	7650.79	8467.91	8098.46	9383.17	10639.3	9153.49	12259	74008.1	10067.2	8836.56	10229.5	8162.25	18215.6	17392.1	12943.7	10652.9	9971.66	9417.76	8287.9	10160.2	8179.68	172666	8307.8	8003.93	11126.1	12575.3	11975.7	1.2987e+07	1.50186e+07	1.40186e+07	1.54142e+07	1.36065e+07	8654.52	17282.8	8324.75	8346.21	8084.16	8381.04
		146.057	1.368	0	DDA for preferred ion	602522	466488	440550	549143	658194	563032	587806	645934	453326	1.09773e+06	863431	837597	939495	1.92926e+06	610129	609096	854652	606870	436243	1.18712e+06	1.07831e+06	625520	788594	433984	532795	804930	479766	424482	467257	445463	1.02285e+06	739765	787657	1.4536e+06	1.37112e+06	1.64957e+06	1.61339e+06	1.29698e+06	719918	823766	583761	582948	618177	498888
		146.057	1.602	0	DDA for preferred ion	874618	714645	562448	909996	874014	837639	169121	605112	744496	4.40945e+06	1.5456e+06	1.83957e+06	2.70707e+06	1.10282e+06	1.15514e+06	647699	682138	992148	1.11685e+06	786134	1.27284e+06	6.51492e+06	1.05546e+06	1.51616e+06	5.29758e+06	3.07605e+06	3.20802e+06	356182	404721	410794	628177	569467	549276	2.56202e+06	2.41827e+06	2.75779e+06	1.30013e+06	2.20795e+06	1.50878e+06	758264	1.29427e+06	746464	616851	985297
Adipic acid	C6 H10 O4	146.057	1.492	4	DDA for preferred ion	1.14226e+06	1.56326e+06	697895	1.19972e+06	643883	627493	762557	2.13526e+06	423826	4.00758e+06	2.07307e+06	1.26758e+06	3.34873e+06	6.60052e+06	1.95316e+06	798066	544538	898684	839112	1.42599e+06	546848	1.64565e+07	7.59877e+06	4.11534e+06	2.81894e+06	6.27895e+06	2.43982e+06	483788	603344	554134	1.33123e+06	3.64135e+06	1.26555e+06	4.92356e+06	4.41003e+06	4.95735e+06	4.08338e+06	4.63852e+06	1.22747e+06	1.41118e+06	652059	858940	1.32238e+06	1.14856e+06
Adipic acid	C6 H10 O4	146.057	3.812	2	DDA for preferred ion	1.8247e+06	2.29006e+06	2.43189e+06	2.85196e+06	1.64032e+06	1.13131e+07	1.14317e+06	2.78918e+06	1.78118e+06	2.32056e+06	4.68353e+06	1.32419e+06	3.00474e+06	4.04753e+06	2.24129e+06	1.36818e+06	3.29458e+06	2.70633e+06	6.65603e+06	9.01621e+06	6.72355e+06	6.66392e+06	7.33897e+06	2.97679e+06	1.20209e+06	6.5346e+06	3.11846e+06	1.3039e+06	1.81853e+06	1.69108e+06	2.37942e+06	1.7325e+06	2.1604e+06	9.09937e+06	8.4055e+06	8.29529e+06	7.73732e+06	8.74458e+06	1.77059e+06	5.39374e+06	1.49965e+06	938641	836729	985650
		146.057	1.798	0	DDA for preferred ion	356815	889748	531641	8.74474e+06	7.22609e+06	7.67676e+06	241684	455565	465371	4.40945e+06	490161	1.8593e+06	2.75483e+06	892960	548022	529284	553932	612770	1.16416e+06	805803	1.30856e+06	6.38325e+06	7.05488e+06	1.19349e+06	505973	533313	536014	89138.6	467548	457426	552079	634312	618191	776490	689417	2.6495e+06	1.91727e+06	616740	1.51615e+06	535189	1.31438e+06	782628	619286	1.16475e+06
		146.104	0.599	0	DDA for preferred ion	6.60818e+06	2.8745e+06	714595	1.69751e+06	1.93627e+06	382178	1.744e+06	67646.1	42222.4	2.05554e+06	6.04291e+06	3.803e+06	986771	2.79473e+06	402315	6.2762e+06	1.21659e+07	3.30623e+06	1.98443e+07	6.62735e+07	1.01452e+07	1.49886e+06	7.55615e+06	4.30915e+06	475073	606853	320785	5.79425e+06	2.33378e+06	1.78948e+06	1.14122e+06	1.82781e+06	1.21989e+06	9.90622e+06	4.09331e+06	3.4791e+06	3.51987e+06	6.28428e+06	3.82214e+06	1.81772e+07	8.59158e+06	1.29426e+06	9.90283e+06	1.03863e+06
		146.93	14.26	0	No MS2	2.27232e+06	2.80327e+06	482705	2.10877e+06	2.68512e+06	1.93391e+06	421557	5.83386e+06	1.20072e+06	2.85729e+06	2.54365e+06	2.96193e+06	2.09337e+06	1.77167e+06	5.51364e+06	1.01345e+06	3.42799e+06	7.87449e+06	4.95482e+06	2.90629e+06	7.6562e+06	2.35605e+06	2.4014e+06	2.42457e+06	8.89399e+06	9.80387e+06	3.97064e+06	297747	2.46203e+06	2.23233e+06	2.30435e+06	662102	1.90148e+06	5.54847e+06	2.97616e+06	3.9073e+06	6.67009e+06	1.99081e+06	2.1446e+06	4.7154e+06	2.31013e+06	6.01594e+06	6.17831e+06	7.09102e+06
		146.93	14.073	0	No MS2	2.14609e+06	881023	924968	911515	908745	983368	1.47395e+06	2.71251e+06	1.15272e+06	1.10404e+06	1.41995e+06	1.03581e+06	3.45264e+06	1.72409e+06	2.51831e+06	600956	1.72119e+06	2.35263e+06	3.8714e+06	1.7914e+06	3.95534e+06	5.42008e+06	4.17503e+06	2.46697e+06	2.6464e+06	3.83322e+06	2.09129e+06	1.0533e+06	206382	839827	1.02535e+06	355485	834301	3.72445e+06	2.70758e+06	3.9073e+06	3.47951e+06	3.45465e+06	1.79894e+06	1.107e+06	2.33139e+06	1.72451e+06	1.87677e+06	2.47421e+06
		147.052	0.815	0	DDA for preferred ion	1.48486e+07	2.29152e+07	1.04789e+07	6.95008e+07	7.57778e+07	7.48766e+07	8.77978e+06	2.3521e+07	1.15607e+07	6.14306e+07	1.53256e+08	4.22661e+07	1.57532e+07	1.21547e+07	1.21954e+06	7.12981e+07	6.80929e+07	6.28246e+07	5.58702e+07	1.05695e+08	9.99249e+07	1.33622e+07	3.731e+07	3.10121e+07	1.13255e+07	4.16594e+07	1.04007e+07	1.06949e+07	3.65353e+07	9.00261e+06	1.89815e+07	7.23562e+07	2.1114e+07	5.39053e+07	4.32691e+07	7.11249e+07	3.96576e+07	8.33815e+07	1.71312e+07	5.01417e+07	3.00823e+07	2.92406e+07	5.76737e+07	2.48977e+07
L-Glutamic acid	C5 H9 N O4	147.052	1.328	2	DDA for preferred ion	1.95232e+06	684059	2.75768e+06	5.15246e+06	2.00031e+06	4.41387e+06	119894	307006	94708.8	441285	727110	419798	247941	1.0502e+06	273928	1.11245e+06	2.723e+06	929077	8.80291e+06	3.09928e+07	5.85214e+06	686077	1.13822e+06	246315	181364	1.23594e+06	199213	512023	790014	466514	167354	212027	206452	3.73881e+06	3.21782e+06	3.04819e+06	3.24311e+06	3.91337e+06	842259	8.11711e+06	1.83239e+06	1.77704e+06	3.97775e+06	740361
		147.052	1.069	0	DDA for preferred ion	1.43481e+06	4.06898e+06	1.99214e+06	4.20614e+07	2.81318e+07	8.13679e+07	501054	2.70726e+06	1.94525e+06	7.78723e+06	1.38645e+07	4.72508e+06	6.71142e+06	1.49839e+07	4.51612e+06	2.98879e+07	6.87438e+07	2.70475e+07	3.84907e+07	8.50339e+07	4.32169e+07	8.19092e+06	1.54844e+07	5.52403e+06	3.0072e+06	6.19219e+06	2.05932e+06	7.70594e+07	7.76907e+07	7.79411e+07	5.09317e+06	9.9623e+06	4.53161e+06	3.85172e+07	3.88152e+07	3.43128e+07	3.4261e+07	1.99137e+07	1.52883e+07	3.75989e+07	1.31923e+07	6.91424e+06	1.48223e+07	3.96843e+06
		147.052	0.682	0	DDA for preferred ion	9.53098e+08	5.47191e+08	4.49499e+08	1.77905e+08	8.89477e+07	1.02139e+08	1.14616e+08	235139313	1.51519e+08	3.60495e+08	3.93279e+08	3.25985e+08	4.00907e+07	2.70677e+08	152360387	5.01689e+08	6.06067e+08	5.60906e+08	907343055	1290456919	6.84538e+08	6.5853e+08	5.72919e+08	7.42916e+08	7.67057e+07	1.40137e+08	7.029e+07	4.92291e+08	4.70009e+08	4.54005e+08	3.22861e+08	3.88847e+08	3.78422e+08	5.65985e+08	559226705	7.19025e+08	5.22577e+08	5.51321e+08	5.67294e+08	8.11389e+08	5.02224e+08	8.35242e+08	9.36255e+08	1186995577
		147.067	2.019	0	DDA for preferred ion	20637.1	20890.8	21006.2	157231081	1.32173e+08	8.54435e+07	24514.8	30536.2	35890.9	25073.9	20959.3	20922.1	67941.9	79226.3	19349.5	19361.2	20787.7	21465.2	50698	43805.5	25274.5	169525	113578	29146.7	17007.8	21659.6	17046.7	126877	122121	159926	18973	19629	19265.6	3.15679e+07	3.07235e+07	2.6908e+07	3.35118e+07	2.84656e+07	26442.3	39376	28107.8	19844.4	18002.5	18941.9
		147.088	1.012	0	DDA for preferred ion	157970	253628	54070.5	7.39976e+07	7.46714e+06	2.20848e+07	31667.3	188757	137465	5.47146e+06	1.18894e+06	108273	114707	650054	757231	44884.1	201614	25999.7	354969	2.46453e+06	568967	210619	37782.7	13360.5	103581	55764.6	44870.5	3.95496e+06	3.04112e+06	1.33861e+06	142000	9502.97	21675.7	6.15996e+06	6.15935e+06	5.76852e+06	5.84688e+06	7.60662e+06	16247.1	332706	391824	416792	453690	671492
		147.088	0.785	0	DDA for preferred ion	611922	441245	407998	1.64128e+08	1.02651e+08	6.99571e+07	414847	210241	358208	206970	418229	167161	468338	535012	331446	259810	201614	102147	310923	670312	190338	731509	494704	255057	282935	307387	793467	1.78913e+07	2.32549e+07	1.54833e+07	364913	331433	221826	1.30121e+07	1.56082e+07	1.76762e+07	1.68027e+07	1.55084e+07	144230	235174	196932	859478	533114	544674
		147.088	2.837	0	DDA for preferred ion	2.81949e+06	4.32974e+06	2.21634e+06	2.48091e+07	3.00356e+07	4.06159e+07	126603	322812	171673	464794	543242	400071	302182	530413	191927	258557	431328	283364	1.35945e+06	1.93261e+06	1.76684e+06	2.26672e+06	1.32596e+06	1.43844e+06	1.02965e+06	1.12127e+06	665345	2.96293e+06	4.52253e+06	1.74762e+06	2.08065e+06	963265	1.37506e+06	8.22406e+06	7.30106e+06	9.08701e+06	7.81275e+06	7.81479e+06	1.78626e+06	1.25578e+06	1.1977e+06	1.886e+06	2.23018e+06	1.98416e+06
		148.036	1.239	0	DDA for preferred ion	2.94864e+06	2.92859e+06	2.79671e+07	9.14126e+07	5.13006e+07	2.03455e+08	5.78541e+06	9.53407e+06	977249	3.9601e+08	4.71128e+06	5.81715e+08	4.27625e+07	5.22471e+07	3.91405e+07	973859	4.70884e+06	1.73353e+07	4.464e+07	1.4637e+08	5.02008e+07	3.79949e+07	1.85276e+07	1.00237e+06	6.29058e+07	105240453	1.39643e+08	1.69189e+07	1.45058e+07	1.86361e+07	2.57053e+06	820026	4.12723e+06	5.9417e+07	6.83881e+07	7.70404e+07	6.85632e+07	1.95149e+07	8.94569e+06	1.30061e+07	3.40726e+07	1.43203e+07	3.64697e+07	3.32672e+07
D-α-Hydroxyglutaric acid	C5 H8 O5	148.036	0.887	5	DDA for preferred ion	5.26706e+06	4.62699e+06	2.33114e+07	21350309	1.33902e+07	1.19465e+07	3.94211e+06	5.94101e+06	4.08558e+06	248797888	6.05652e+07	2.34696e+08	2.81491e+07	2.15156e+07	2.80794e+07	3.06297e+06	4.43566e+06	7.41989e+06	2.01035e+07	4.58975e+07	1.29498e+07	1.49039e+07	8.36995e+06	1.55034e+07	2.32089e+07	6.0874e+07	6.04769e+07	4.00552e+06	5.45057e+06	4.85876e+06	3.31882e+06	2.55193e+06	4.01272e+06	1.31087e+07	1.51237e+07	2.76854e+07	1.36202e+07	1.39187e+07	5.32263e+06	8.28611e+06	1.71578e+07	4.50111e+06	7.43084e+06	1.19779e+07
		148.036	0.694	0	DDA for preferred ion	1.3285e+07	3.32423e+07	2.73935e+07	7.37878e+07	1.20681e+08	1.07564e+08	7.63713e+06	2.65216e+07	2.20303e+07	4.69863e+07	8.09782e+07	4.00561e+07	1.94238e+06	4.20925e+06	3.24547e+06	1.77566e+07	2.30242e+07	3.14449e+07	1.16748e+08	8.15343e+07	8.94986e+07	7.00074e+07	3.02767e+07	9.42715e+07	2.44491e+06	7.32803e+06	6.22632e+06	2.82337e+07	3.42838e+07	1.51829e+07	3.99679e+07	3.65098e+07	5.20867e+07	5.72497e+07	5.88614e+07	6.17467e+07	6.62535e+07	6.20017e+07	1.07058e+08	1.85594e+07	8.25541e+07	6.04011e+07	2.6835e+07	5.56904e+07
		148.055	0.687	0	No MS2	3.41031e+07	3.08773e+07	2.54551e+07	8.87625e+06	2.61855e+06	4.12106e+06	9.21855e+06	1.4031e+07	1.02258e+07	1.75771e+07	2.17497e+07	1.75227e+07	14713031	1.61399e+07	8.86312e+06	2.56042e+07	3.34535e+07	2.20659e+07	1.97148e+07	6.07041e+07	3.73856e+07	3.63656e+07	3.2411e+07	3.88923e+07	4.38293e+06	8.6945e+06	4.458e+06	2.32538e+07	2.31492e+07	2.2049e+07	1.43496e+07	2.4662e+07	1.96762e+07	3.9732e+07	2.91436e+07	3.05614e+07	3.07099e+07	3.04386e+07	3.16208e+07	4.66155e+07	3.31278e+07	4.3074e+07	4.31909e+07	6.10783e+07
		148.072	1.431	0	DDA for preferred ion	347931	377531	279553	1.26282e+08	1.93786e+08	9.65829e+07	340082	712330	479696	5.45542e+06	855336	1.14653e+06	6.5388e+06	1.04558e+06	6.7995e+06	595988	1.69278e+06	735517	2.80598e+06	3.54153e+06	2.25551e+06	710470	815267	734310	2.91814e+06	1.64411e+06	1.18308e+06	452480	641426	400269	832164	6.67858e+06	909840	2.63442e+07	2.51006e+07	2.46073e+07	2.53705e+07	2.60729e+07	1.22091e+06	732395	1.13759e+06	1.93373e+06	1.99998e+06	8.16279e+06
		148.072	1.768	0	DDA for preferred ion	627213	338837	221839	2.21751e+06	1.77243e+06	1.48569e+06	1.19995e+06	4.03476e+06	1.9966e+06	5.45542e+06	5.30783e+06	5.10205e+06	9.04194e+06	4.78519e+06	8.1887e+06	1.18789e+06	4.1875e+06	2.2823e+06	7.69031e+06	4.6516e+06	1.08949e+07	1.33141e+06	3.68584e+06	441874	872816	4.22296e+06	1.36828e+06	368323	691332	327463	1.1558e+07	6.13929e+06	8.40154e+06	6.53159e+06	6.41226e+06	6.29162e+06	6.96578e+06	6.05697e+06	964457	3.65762e+06	471115	325605	1.72922e+06	463960
		149.013	0.798	0	DDA for preferred ion	225930	281410	227641	3.03885e+07	1.4185e+08	1.29562e+08	83318.9	151204	126922	239770	185381	213922	259068	256706	245709	173980	212096	183722	328511	462917	328963	329698	256930	237514	288248	220158	259139	223098	256084	232659	99823.5	128527	129037	7.92898e+06	1.19332e+07	8.58666e+06	1.09613e+07	1.17403e+07	265795	307382	248734	454596	373084	548271
		149.05	0.837	0	DDA for preferred ion	342118	2.09379e+06	988104	5.30715e+07	7.24596e+07	4.90531e+07	177414	1.04088e+06	471262	2.55224e+06	4.33226e+06	1.90529e+06	1.44498e+06	7.40525e+06	1.50161e+06	1.18848e+07	9.96415e+06	6.59989e+06	1.81567e+07	5.53573e+07	1.05376e+07	2.37738e+06	3.38446e+06	2.20344e+06	2.04914e+06	3.19606e+06	1.90273e+06	8.06664e+07	1.36582e+08	105598248	911444	3.35232e+06	1.56032e+06	1.6788e+07	1.50436e+07	1.57636e+07	1.41893e+07	1.40173e+07	4.78961e+06	1.92806e+07	6.03606e+06	2.89205e+06	5.28007e+06	1.94216e+06
		149.05	1.063	0	DDA for preferred ion	310639	1.45885e+06	347434	3.81654e+07	2.65362e+07	2.51302e+07	28601.8	590529	376919	1.60726e+06	4.21283e+06	1.4809e+06	811900	4.74656e+06	351416	1.92926e+06	3.30755e+06	2.43192e+06	5.55719e+06	1.86923e+07	6.71921e+06	2.63905e+06	2.7513e+06	1.14252e+06	939061	1.36338e+06	769841	89884559	7.33076e+07	8.06316e+07	468250	1.46456e+06	450638	1.14623e+07	1.1488e+07	1.15436e+07	9.91925e+06	1.42012e+07	5.79027e+06	1.4564e+07	5.93207e+06	1.76808e+06	2.89845e+06	1.09551e+06
		150.015	0.724	0	DDA for preferred ion	5.86812e+06	7.69134e+06	7.54027e+06	4.62657e+07	3.82971e+07	2.47128e+07	4.42898e+06	4.34451e+06	6.23282e+06	2.09021e+07	9.98914e+06	9.17547e+06	3.34665e+06	4.1189e+06	2.45136e+06	9.07009e+06	1.38376e+07	1.8892e+07	1.38167e+07	8.57733e+06	1.24122e+07	1.80114e+07	2.18135e+07	2.02458e+07	3.05804e+06	3.99042e+06	3.4502e+06	1.47726e+07	1.44559e+07	8.34423e+06	8.14373e+06	6.73853e+06	9.96413e+06	1.80825e+07	1.65462e+07	1.70135e+07	1.69641e+07	1.56977e+07	2.91707e+07	1.72542e+07	2.61432e+07	2.16603e+07	1.37264e+07	1.6197e+07
Phenylglyoxylic acid	C8 H6 O3	150.03	3.571	1	DDA for preferred ion	625358	641884	624865	4.87392e+06	3.01689e+06	2.77624e+06	82341.8	563918	647851	596684	910113	714844	687533	164162	90581.9	604483	395330	594559	514673	322308	169905	698306	215419	358628	528516	552614	498806	1.58374e+06	191037	377577	491008	183246	650786	7.31197e+06	6.75434e+06	6.19861e+06	7.40816e+06	7.11683e+06	129658	520467	598105	587523	36683.9	717215
Phenylglyoxylic acid	C8 H6 O3	150.031	3.217	3	DDA for preferred ion	617650	554196	643996	5.91676e+07	1.04711e+07	3.69631e+07	507879	548662	631904	590300	615751	614943	612617	582895	555461	548849	550880	533250	604323	681720	686849	611358	672430	671469	485706	645228	629244	1.00946e+06	815710	901954	463851	528523	548392	2.10335e+06	1.99004e+06	1.93743e+06	2.24084e+06	2.22562e+06	565759	660285	576488	518800	550844	478067
Phenylglyoxylic acid	C8 H6 O3	150.034	3.819	1	DDA for preferred ion	40074.9	64254.5	35973.6	4.61834e+06	1.0616e+06	1.14406e+07	18907.6	37421.8	14805.9	132738	299730	274458	26009.7	102420	73671.7	20318.6	43359.4	37749.8	245269	446185	368916	14688.1	62648.9	24752.6	91141.1	110442	285541	188649	568698	322295	23747	24496	40117.4	3.03672e+06	2.93137e+06	2.77237e+06	3.06086e+06	3.06604e+06	87340.1	114657	103561	80866.6	67737.3	28355
		150.052	0.731	0	DDA for preferred ion	6.94896e+06	1.18285e+07	5.65889e+06	4.37996e+06	5.72461e+06	3.02054e+06	1.32444e+07	2.31581e+07	1.61405e+07	3.09297e+07	7.77484e+07	2.14895e+07	1.10731e+07	3.61296e+07	9.48301e+06	1.13157e+07	8.21643e+07	1.99571e+07	157512007	1.35617e+08	1.44676e+08	7.39837e+06	3.45786e+07	1.45798e+07	1.16756e+07	3.01684e+07	1.05931e+07	3.47562e+06	3.22071e+06	1.64476e+06	7.91997e+06	1.63743e+07	4.90265e+06	3.53985e+07	3.73893e+07	3.58393e+07	4.17922e+07	3.88591e+07	6.56339e+07	1.92598e+08	3.25955e+07	6.67623e+06	1.05034e+07	5.70587e+06
D-Ribofuranose	C5 H10 O5	150.053	0.756	0	No MS2	1.17756e+06	1.93292e+06	1.10328e+06	3.81875e+06	8.28444e+06	4.24195e+06	565462	1.25071e+06	441436	1.00455e+06	1.36976e+06	1.51998e+06	9.88474e+06	2.81114e+07	4.42074e+06	638110	972830	1.2699e+06	1.56444e+06	1.90202e+06	1.51232e+06	7.99398e+06	5.29177e+06	1.0548e+07	1.71691e+06	3.20665e+06	1.23781e+06	927970	1.20538e+06	970259	847584	1.34852e+06	612143	1.64756e+06	1.75635e+06	1.94049e+06	2.39612e+06	2.78946e+06	6.38445e+06	1.42876e+07	3.46769e+06	1.24996e+06	1.11051e+06	2.06381e+06
	C8 H9 N S	151.046	1.067	0	No MS2	285763	319696	319612	1.28888e+06	436600	1.11257e+06	60205.2	372372	100275	181460	346669	187082	240329	160036	214680	139997	184723	71759.8	308733	999297	123363	2.1924e+06	1.52427e+06	204577	195512	253421	190816	4.39968e+06	4.00405e+06	3.84403e+06	439928	540822	413059	452078	407505	227657	328530	381917	227999	625466	167493	131371	144765	141802
Guanine	C5 H5 N5 O	151.048	0.93	4	DDA for preferred ion	94202	149724	3.12906e+06	5.22727e+06	812909	7.29884e+06	1.53514e+06	3.21329e+07	3.26183e+07	78536.2	127237	78172.2	1.13665e+06	4.19517e+06	912167	44961	71228	153029	92739.2	208959	518417	211412	103254	76678.7	1.1874e+06	3.11103e+06	2.33641e+06	120167	3.51013e+06	683062	959069	3.79803e+06	357980	1.0056e+06	1.04021e+06	1.0507e+07	1.50554e+07	913491	3.61249e+06	2.45916e+07	2.15912e+07	2.7454e+07	2.45728e+07	1.18608e+07
	C3 H10 N2 O P2	152.027	1.701	0	No MS2	352356	78845.8	61881.2	5.88135e+06	2.01773e+06	1.44499e+06	77875.1	9067.55	21062	66643.7	265075	215580	119317	87639.2	52747.2	32354.3	107643	56944.7	255223	133480	179693	438881	402705	99723.9	84671.4	59805.9	52048.7	31581.2	18333.1	16878.7	86462.9	76494.4	94282.6	909127	960460	935575	1.28546e+06	988883	455644	291946	156808	65461.2	441645	134512
Xanthine	C5 H4 N4 O2	152.032	0.83	5	DDA for preferred ion	3.49918e+07	7.12898e+07	2.85979e+07	3.00179e+08	4.25251e+08	327553694	4.98252e+06	1.51441e+07	5.63889e+06	6.50035e+07	1.6911e+08	8.35617e+07	8.96956e+06	1.92986e+07	7.40259e+06	1.4328e+08	3.8713e+08	1.35739e+08	2.972e+08	570410461	1.80809e+08	3.48419e+08	2.4616e+08	3.27081e+08	3.20421e+07	9.66953e+07	5.11531e+07	5.40009e+06	8.76653e+06	5.22583e+06	1.44051e+07	3.44559e+07	2.40446e+07	135584376	1.42018e+08	6.93548e+07	133643958	1.44898e+08	3.68961e+07	1.98823e+08	5.75659e+07	8.6896e+06	3.51213e+07	9.2516e+06
		152.046	3.222	0	DDA for preferred ion	321324	360535	348794	1.98253e+07	2.1646e+06	1.17885e+07	304366	314066	301339	315273	357901	357293	402193	364937	400202	348175	328788	348156	312264	411995	359804	320136	382819	331599	310793	326108	366240	413669	342746	372694	331454	327659	353894	689333	687467	677565	780228	715843	358685	310051	34907.5	320036	361013	319335
2-Hydroxyphenylacetic acid	C8 H8 O3	152.046	4.668	17	DDA for preferred ion	166173	176799	39743.9	4.6391e+07	1.63754e+07	2.72563e+07	140973	157511	162213	44300.5	662991	337210	109575	257389	206136	175147	393344	43533.3	416087	833707	275667	53522.6	426379	170687	166324	102658	72142.1	238348	106003	169554	2.91238e+06	2.52402e+06	2.96644e+06	6.09432e+06	5.39919e+06	5.33838e+06	6.1894e+06	5.59438e+06	159311	278514	183569	151910	158699	168144
		152.067	0.711	0	DDA for preferred ion	1.15113e+06	1.25428e+06	1.11214e+06	1.25667e+07	9.0558e+06	6.56709e+06	553294	847487	733736	942978	984422	879117	1.06478e+06	1.23008e+06	1.01323e+06	735556	933010	830671	1.65305e+06	1.89517e+06	1.50568e+06	1.25248e+06	1.23484e+06	1.16631e+06	782359	926370	721354	964308	1.20803e+06	1.1187e+06	713590	787992	671694	1.49332e+06	1.41912e+06	1.25705e+06	1.38237e+06	1.36052e+06	1.14484e+06	1.29072e+06	1.0679e+06	1.04055e+06	1.19838e+06	1.02283e+06
1-Chlorobenzotriazole	C6 H4 Cl N3	153.008	0.739	2	DDA for preferred ion	1.57399e+06	574282	135060	369142	261274	614588	4.42556e+06	6.10049e+06	2.43226e+06	3.12844e+06	1.16225e+06	2.3999e+06	3.36823e+07	2.99571e+07	2.34098e+07	1.33515e+06	3.35934e+06	1.80731e+06	3.39239e+06	472128	5.01196e+06	8.00341e+06	6.69043e+06	1.7512e+06	2.49061e+06	8.40112e+06	2.08375e+06	813180	2.08736e+06	1.06619e+06	398922	312584	467613	4.3633e+06	5.31034e+06	4.25296e+06	5.64275e+06	4.95782e+06	181190	291070	317729	841253	1.1408e+06	1.2115e+06
Mesalamine	C7 H7 N O3	153.041	4.138	15	DDA for preferred ion	201119	168001	21484.4	1.00394e+08	7.04703e+07	1.34241e+08	143801	123807	203390	80512.7	218175	157296	205590	165294	172990	183057	138814	130277	157743	151101	180725	162742	43136.5	163784	169755	158588	156498	151575	202643	191698	22179.7	127415	140227	7.11124e+07	7.0885e+07	6.69752e+07	7.36762e+07	7.52449e+07	141872	43248.6	135866	133598	155963	147833
Mesalamine	C7 H7 N O3	153.041	3.298	6	DDA for preferred ion	149457	141175	154038	8.76707e+06	8.35978e+06	9.10138e+06	107193	129481	135308	138376	125915	160803	153929	124093	153423	146909	154263	150643	162575	160427	168554	140165	156730	156182	127393	120383	125373	1.39139e+06	1.06215e+06	641719	108813	114512	139047	4.37248e+06	3.89106e+06	4.05852e+06	4.46751e+06	4.56384e+06	136679	134157	159376	135726	163745	21203.1
3-Hydroxyanthranilic acid	C7 H7 N O3	153.041	6.008	6	DDA for preferred ion	69534.9	73759.7	55028.6	1.75631e+07	1.4046e+07	1.57884e+07	64919.2	74296.8	69792.8	36352.5	73397.5	81512.9	28861.7	96575	79462.1	94230.7	22016	32859.4	46007.4	46330.8	87098.4	71199.2	44681	81223.8	82935.6	44518.1	78113.8	90304.7	77558.5	69404.4	87786.8	31572.4	84000	2.27343e+06	1.97756e+06	1.87804e+06	2.26813e+06	2.06041e+06	56705.6	54157.6	51599.4	55329.5	64800.4	78899.9
Mesalamine	C7 H7 N O3	153.041	3.913	15	DDA for preferred ion	786762	773450	844783	5.31856e+08	1028148087	7.04756e+07	750186	744546	81548.5	866090	815201	782209	807126	857487	818186	675415	810397	741161	932740	813338	861663	987263	990002	865539	819924	752387	809366	1.1468e+06	1.26995e+06	942658	854778	738712	828098	3.18509e+07	5.05387e+07	4.64559e+07	2.45394e+07	2.98061e+07	852565	171746	835899	685338	852431	797696
		153.041	2.492	0	No MS2	155177	164040	24108.4	5.68427e+06	7.16891e+06	3.86772e+06	137125	150517	145981	185141	173682	175466	219533	170368	154547	199526	220013	189612	212964	200437	228948	190387	217724	159939	164977	177875	178030	224701	223420	173114	154197	173984	177251	652943	624093	628018	658012	722586	173222	188378	180708	158620	169087	163701
	C5 H4 N2 P2	153.985	0.576	0	No MS2	6.83581e+06	5.99307e+06	5.70814e+06	135380	154607	200857	1.47228e+07	2.70806e+06	2.63075e+06	4.08704e+06	9.2486e+06	2.09256e+06	5.43317e+06	3.79887e+06	4.9684e+06	4.78597e+06	7.67128e+06	3.37902e+06	2.82588e+06	2.50117e+06	1.35074e+06	1.2094e+06	1.2439e+06	742566	1.06711e+06	405296	796943	8.32283e+06	5.12596e+06	4.30157e+06	2.52465e+07	9.84728e+06	1.43329e+07	159010	140007	139784	186248	177873	9.11553e+06	4.83576e+06	3.74148e+06	2.89934e+06	954166	722168
	C5 H2 N2 O4	154.002	0.721	0	DDA for other ion	7.2533e+06	3.40846e+07	1.00249e+07	7.63231e+06	4.28523e+06	1.20526e+07	1.11517e+07	2.87469e+07	1.71562e+07	1.21516e+07	3.30086e+06	4.66407e+06	3.02032e+06	3.54167e+06	4.26769e+06	4.79446e+06	5.80635e+06	9.01652e+06	3.82348e+07	2.7827e+07	5.02223e+07	2.46564e+07	6.22959e+07	4.2469e+07	1.11498e+07	1.83879e+07	6.62979e+06	1.32017e+06	1.60821e+06	1.94324e+06	3.53328e+06	4.09107e+06	4.89208e+06	1.38541e+07	1.63092e+07	1.33157e+07	1.67869e+07	1.47817e+07	1.81773e+07	1.19539e+07	1.31128e+07	3.05806e+07	4.19813e+07	1.4811e+07
		154.036	1.08	0	No MS2	6.27854e+06	6.42204e+06	5.75507e+06	2.09233e+06	436927	366500	254735	478813	400483	801145	1.37553e+06	1.04937e+06	263861	422183	207151	888493	1492150	1.51953e+06	3.25479e+06	5.00078e+06	2.53771e+06	4.82104e+06	2.85167e+06	2.26886e+06	513860	240170	363690	281700	203103	222126	296079	222920	126211	3.02505e+06	3.42526e+06	4.02322e+06	3.50779e+06	3.45605e+06	1.38932e+06	1.41975e+06	793702	809278	933784	815690
L-Histidine	C6 H9 N3 O2	155.068	0.626	3	DDA for preferred ion	6.29021e+07	7.82832e+07	4.24046e+07	3.46742e+07	2.8483e+08	4.54251e+07	3.15829e+06	1.80323e+06	832816	3.06374e+07	6.87783e+07	2.95945e+07	2.0506e+08	218628703	1.71954e+08	1.26352e+08	9.85496e+07	5.46228e+07	2.39596e+08	6.86914e+08	136948451	1.46833e+07	1.47349e+07	1.03951e+07	5.31009e+08	547246272	5.42313e+08	1.07384e+08	1.58084e+08	123528918	1.48763e+07	3.24184e+07	1.89113e+07	1.81475e+08	1.70005e+08	1.37737e+08	1.81289e+08	1.4777e+08	5.61428e+07	2.01358e+08	8.08145e+07	5.57713e+07	9.47116e+07	4.12706e+07
		155.068	2.229	0	No MS2	56119.4	112540	111423	2.18636e+07	8.6482e+06	4.66626e+06	36135.2	35404.3	36228.7	39559.4	235570	190813	708895	683713	613207	208795	179004	144024	329600	701469	175400	155205	180698	36545.5	380926	402747	292154	133908	105594	75116.6	156620	72705.9	159873	1.93388e+06	1.20751e+06	1.28303e+06	1.49078e+06	1.52255e+06	61318.6	260020	61201.4	41547.8	93323.6	39440.2
L-Histidine	C6 H9 N3 O2	155.068	5.957	2	DDA for preferred ion	40342.7	39214.7	41769.6	265767	286654	309228	42147.5	51759.4	42371.8	188207	99309.7	146200	190326	221631	797978	2.80634e+06	8.00705e+06	3.87377e+06	925222	406923	595915	50970.3	73662.7	43980.7	133363	642696	110611	40944.1	52313.3	40187.3	81718.5	158823	77344.9	908337	922649	940840	1.01933e+06	759024	133263	210574	137422	46048.7	119850	39803.5
L-Histidine	C6 H9 N3 O2	155.068	5.367	2	DDA for preferred ion	13715.3	13996.7	14741.4	162780	135334	178822	11132.4	14581.1	11859.5	50798.3	312865	252900	3.08769e+06	1.84177e+06	1.9208e+06	104367	210031	104629	921088	388042	355029	13629.7	43449.8	12383.7	263329	1.45422e+06	245597	13168.2	13802	13693.3	395310	458610	558441	506117	464279	342932	397330	479659	14207.8	257925	13340.3	12481.3	12604.8	13472.9
Orotic acid	C5 H4 N2 O4	156.016	0.768	2	DDA for preferred ion	353320	180863	208233	2.25897e+08	2.37562e+08	3.03378e+08	178303	149062	106300	791974	1.0376e+06	420081	313600	285917	181850	6.13997e+06	1.02859e+07	6.613e+06	243132	2.04512e+06	2.11539e+06	244011	190155	175784	213333	213045	191790	217113	198175	172191	310481	354696	280522	6.12773e+07	3.90572e+07	6.17781e+07	3.64675e+07	4.94479e+07	510690	1.11894e+06	937522	2.1566e+06	4.30468e+06	1.46418e+06
Orotic acid	C5 H4 N2 O4	156.016	1.027	4	DDA for preferred ion	16245.9	16296.5	21063.5	236173	563659	247056	53542.4	20913.4	9286.67	13538.2	17359.5	10543.3	36663.1	16930.2	33494.4	68908.5	211325	117744	213419	2.04512e+06	19594	16196.5	101750	49558	139786	228246	130381	45521.8	66761.3	12475.2	11631.3	64323.3	15014.1	1.14381e+07	9.62439e+06	8.06265e+06	1.34498e+07	1.20614e+07	126005	32409.1	178922	21762.6	20871.6	122230
		156.041	5.01	0	DDA for preferred ion	85625.2	73073	74915	124370	141781	170927	90240.1	71323	55900.8	769946	592266	524490	217844	193088	313508	87997.4	104282	57172.4	76015.4	78546.4	192325	91208.9	210313	81529.7	78217.3	131223	52331.2	82699.7	77044.2	59909.9	203823	66563.9	306625	293289	343225	310347	280857	353174	98531.8	127872	80305.6	47093.7	64946.6	76471.3
		156.041	2.484	0	DDA for preferred ion	379260	111176	213505	194870	200911	334308	1.28191e+06	2.29027e+06	3.45885e+06	1.35139e+07	7.96343e+06	8.97647e+06	5.04735e+06	3.12953e+06	6.57385e+06	409126	533832	464724	768951	211231	1.38458e+06	2.79909e+06	4.02466e+06	387766	435503	1.07927e+06	390028	366326	482347	363148	1.14157e+06	823372	1.37531e+06	9.23415e+06	8.1884e+06	8.05284e+06	9.07498e+06	8.71321e+06	620951	1.71633e+06	411425	191071	248358	151728
		156.114	5.789	0	DDA for preferred ion	612546	218815	90181.8	261468	115077	142453	6.11111e+06	1.21168e+07	8.25417e+06	1.88677e+07	1.56955e+07	1.61014e+07	2.36527e+07	1.2147e+07	1.88811e+07	6.46753e+08	1043899005	685817914	1.81738e+08	3.78048e+07	1.21551e+08	1.58331e+07	3.04051e+07	3.06677e+06	805819	1.0375e+06	404094	50202.2	32576.9	27951.3	4.03757e+06	3.21447e+06	4.29576e+06	1.32431e+08	122961072	1.30813e+08	1.2774e+08	1.24639e+08	4.79171e+06	4.14755e+06	718988	1.27555e+06	2.13303e+06	715935
		157.073	1.264	0	No MS2	250030	221846	249883	357340	409685	370015	169122	465121	365128	2.47136e+06	4.14749e+06	2.23321e+06	3.2677e+06	3.75405e+06	3.63441e+06	298587	1.47993e+06	429428	6.39617e+06	1.01639e+07	5.71319e+06	1.10104e+06	1.05276e+07	228327	211970	1.24584e+06	273865	215542	174031	293768	1.91855e+06	2.27624e+06	2.68715e+06	1.01495e+06	1.14393e+06	1.39845e+06	1.18621e+06	1.17103e+06	640122	5.5764e+06	332981	211240	579439	334999
		158.043	0.741	0	No MS2	1.03933e+06	1.58131e+06	1.31649e+06	1.31775e+07	1.34e+07	1.11713e+07	774206	580455	2.02436e+06	1.03702e+06	647032	1.37362e+06	697146	1.77196e+06	1.71854e+06	2.44238e+06	3.13442e+06	3.34841e+06	2.75004e+07	2.20348e+07	3.76367e+07	1.44578e+06	1.31016e+06	1.81158e+06	667865	663499	1.31573e+06	1.11794e+06	664458	2.02395e+06	1.04541e+06	1.16261e+06	1.45935e+06	6.5895e+06	6.44181e+06	6.71726e+06	7.63857e+06	8.60257e+06	931794	252116	1.14929e+06	640417	911140	988813
		158.057	2.323	0	DDA for preferred ion	466481	540476	549929	748633	528202	647070	165660	696578	309486	3.06911e+07	3.05323e+07	1.73707e+07	7.98526e+06	5.34278e+06	8.41701e+06	365961	2.01518e+06	896434	4.51304e+06	1.62563e+06	6.10115e+06	428098	5.98111e+06	559038	556663	1.76977e+06	612293	557956	567797	558702	8.8938e+06	3.16266e+06	1.03952e+07	1.70556e+07	1.44326e+07	1.46163e+07	1.6206e+07	1.50313e+07	808699	7.02319e+06	58035.7	550788	498098	523130
		159.052	0.76	0	DDA for preferred ion	1.04493e+07	9.8834e+06	4.06559e+06	7.77299e+07	5.97278e+07	4.62827e+07	413958	870807	429558	1.18589e+07	2.12463e+07	6.2343e+06	6.91022e+06	1.24434e+07	2.30288e+06	5.60644e+06	1.70284e+07	6.75619e+06	1.95838e+07	4.38467e+07	3.02052e+07	2.41862e+06	1.56279e+07	1.06539e+06	592696	1.40597e+06	588087	1.24643e+06	3.22439e+06	2.2087e+06	2.42873e+06	2.55841e+06	2.42107e+06	2.10224e+07	2.04881e+07	1.93524e+07	2.07306e+07	1.98521e+07	2.24504e+07	3.15087e+07	18286237	1.21963e+06	1.31707e+06	2.44389e+06
N-Acetyl-DL-norvaline	C7 H13 N O3	159.088	4.365	3	DDA for preferred ion	825932	543828	826196	1.19921e+07	1.88621e+07	2.3148e+07	645758	400661	827412	808869	2.13924e+06	561835	437554	645007	856228	2.00655e+06	3.54334e+06	1.73888e+06	2.50749e+06	7.06833e+06	1.72117e+06	631650	757321	212003	691548	905844	256922	721444	879493	895601	695402	1.00453e+06	548156	4.80435e+06	4.29569e+06	4.86888e+06	4.40706e+06	5.5159e+06	704311	2.03861e+06	490617	719301	1.52055e+06	677274
		159.931	2.096	0	No MS2	7600.89	8203.39	7934.99	2.88624e+07	5.16564e+06	2.73058e+07	7780.08	7563.5	7334.93	9078.59	8935.22	8710.54	9423.38	13807.9	7498.85	8031.06	10005.5	18472.4	18219.2	25799.8	13154.4	8246.44	8586.65	8204.3	6673.26	9106.39	6502.18	14120.9	17315.5	17006.4	7549.81	9138.21	8014.37	1.06313e+06	958142	1.22261e+06	28505.6	1.58651e+06	9365.17	20352	7738.23	8126.37	8124.56	8826.82
		159.985	0.572	0	DDA for preferred ion	1.09132e+08	1.52672e+08	1.39954e+08	3.5644e+08	3.22047e+08	2.5929e+08	3.04621e+07	9.7587e+07	5.2102e+07	7.34006e+07	9.31402e+07	9.31776e+07	2.10369e+08	2.08012e+08	1.91443e+08	5.77178e+07	1.11765e+08	8.53915e+07	1.14131e+08	1.64713e+08	1.41431e+08	1.11388e+08	9.15399e+07	7.8513e+07	1.53495e+08	1.54248e+08	1.14076e+08	5.45234e+07	110340447	7.23167e+07	1.16497e+08	1.15797e+08	1.0121e+08	2.03203e+08	1.92076e+08	2.02391e+08	2.05137e+08	1.8746e+08	1.06681e+08	1.06843e+08	101076775	8.82757e+07	103695037	1.11521e+08
		160.036	1.3	0	DDA for preferred ion	114954	151317	119249	4.44905e+06	3.55573e+06	2.19609e+06	2.05009e+06	7.27966e+06	3.12149e+06	1.15509e+07	5.44087e+06	6.03201e+06	2.91659e+06	1.77429e+06	2.67057e+06	1.15906e+06	2.32086e+06	4.1644e+06	2.04917e+06	1.05283e+06	2.84755e+06	331903	2.15318e+06	134291	133669	343420	123945	87214.3	130665	75093.4	1.98537e+06	817972	2.39093e+06	4.36759e+06	5.77038e+06	4.64709e+06	6.00652e+06	4.42569e+06	539724	320404	284792	195458	114996	162576
		160.036	1.697	0	DDA for preferred ion	254677	237979	485580	272612	290970	157105	303378	601785	312913	1.46868e+06	392596	525452	397484	363821	578460	243437	431549	447004	1.61541e+06	567909	1.57161e+06	2.44051e+07	434354	1.53446e+07	251667	266006	232934	219060	382703	298541	263239	198917	630495	2.10858e+06	1.80978e+06	1.61598e+06	1.78835e+06	1.97805e+06	1.17072e+06	208907	593323	787495	219735	2.19246e+06
Pimelic acid	C7 H12 O4	160.072	4.841	6	DDA for preferred ion	983954	794012	555341	1.53872e+06	1.37832e+06	1.21319e+06	1.8019e+06	4.67411e+06	1.09794e+06	2.34306e+06	6.16222e+06	1.64795e+06	4.22732e+06	4.19593e+06	2.78968e+06	1.74272e+06	5.28487e+06	3.41554e+06	1.01537e+07	8.93014e+06	8.50007e+06	3.72219e+06	4.89945e+06	1.40871e+06	837835	2.75072e+06	1.18282e+06	442774	891763	433390	2.39783e+06	1.78833e+06	2.58887e+06	5.54558e+06	4.93504e+06	5.06647e+06	5.16799e+06	5.28081e+06	1.30074e+06	1.4763e+07	914451	347012	790084	303852
3,3-Dimethylglutaric acid	C7 H12 O4	160.073	5.058	10	DDA for preferred ion	334403	366139	371573	201466	194169	318868	436927	440905	544899	371552	403365	629734	621835	276379	461676	3.38307e+06	3.4721e+06	4.86519e+06	2.10212e+06	804966	2.3134e+06	926914	457352	513662	365766	306416	362581	336717	344393	342219	315211	324424	347664	621548	660749	1.29327e+06	689155	853825	313239	350910	288873	370415	383671	405701
	C7 H4 N3 P	161.014	1.586	0	DDA for preferred ion	10595.3	10721.7	11343.3	9.31341e+06	7.46494e+06	9.47506e+06	11362.3	16593.6	10777.8	42103.8	26176.7	32218.9	55517.3	43075.6	39024.4	90211	234566	11302.6	112636	122378	64379.8	68314.4	18354	36705.1	9036.99	34641.7	10204.1	37173.1	116506	177741	13136.4	15931.5	13614.6	1.25998e+06	1.15083e+06	1.17457e+06	1.33277e+06	1.24292e+06	40199.6	19277	12580.7	9989.57	37297.2	33020.5
2,4-Quinolinediol	C9 H7 N O2	161.047	3.866	15	DDA for preferred ion	795365	660986	721636	1.57397e+08	2.07125e+07	1.08401e+08	614428	542064	587743	691123	564338	608657	1.02118e+06	930312	840077	563229	483235	487351	728264	772914	739884	893556	836765	815673	631590	553695	626978	1.2196e+06	1.17894e+06	229824	469305	437214	490482	1.7406e+07	1.47055e+07	1.66345e+07	1.59434e+07	1.7175e+07	630368	531008	604583	561527	512493	590909
2,4-Quinolinediol	C9 H7 N O2	161.047	4.224	9	DDA for preferred ion	466011	86361	161988	9.10934e+07	7.54524e+07	1.26455e+08	336410	98154.9	338541	379466	399263	324505	597100	148340	510991	329102	315733	317299	441182	426710	390160	504339	406724	449726	344629	319554	61800.2	760853	634426	119784	335958	258927	275154	2.30573e+07	2.06599e+07	1.99658e+07	1.93664e+07	1.89667e+07	359793	142652	379581	287809	366934	316011
2,4-Quinolinediol	C9 H7 N O2	161.047	3.633	15	DDA for preferred ion	610379	589721	578957	1.57397e+08	3.80773e+07	2.66195e+08	1.52939e+06	4.01895e+06	1.88147e+06	573959	454966	494731	802495	737309	752811	544625	417079	448497	678708	710702	609572	678508	686602	675222	578162	442082	512673	966041	1.0978e+06	1.1722e+06	434136	409094	398900	4.90924e+07	4.78185e+07	4.46564e+07	4.99311e+07	4.869e+07	570722	488220	459232	434699	397170	429175
		161.047	1.089	0	DDA for other ion	1.20019e+06	1.11177e+06	1.3973e+06	3.54943e+08	2.21284e+08	3.4863e+08	3.12331e+06	2.96746e+06	1.49498e+07	1.01714e+06	1.10675e+06	982824	1.64708e+06	1.56383e+06	1.42235e+06	808553	901081	339126	1.51093e+06	1.64624e+06	648999	1.841e+06	653587	1.59635e+06	389596	886234	744236	3.41338e+06	4.23845e+06	8.07277e+06	721625	661479	239552	109029109	1.04892e+08	1.05972e+08	1.1379e+08	110948744	1.44225e+06	1.02138e+06	1.04858e+06	901216	958979	1.06256e+06
4-Hydroxy-2(1H)-quinolone	C9 H7 N O2	161.048	3.625	0	DDA for other ion	29049.5	27003.5	28016.7	1.88425e+06	1.85174e+06	1.15552e+07	184353	535894	259220	27739.8	27699.8	26734.2	30805	28630.6	25054.5	27480.6	27599	26514.9	30296	29652.1	26038.9	28670.8	29500.9	27551.5	23787.9	26305.1	31368.8	35966.2	26959.6	28461.2	26860.2	26560.6	27276.5	4.06993e+06	3.92516e+06	4.03386e+06	4.03807e+06	4.06042e+06	27079.8	26108.5	26609.4	27274.8	24876.2	26158.4
		161.058	4.416	0	DDA for preferred ion	93094.4	157300	36054	178844	160456	70429.4	9058.1	9857.52	10127.4	69998.8	50378.1	103578	1.47631e+06	558096	1.36946e+06	68061	59057.5	42298.6	140222	623190	123905	12074.8	11828	11569.6	3.00718e+06	1.27623e+06	3.97299e+06	19009.7	22358.3	8873.91	11722.5	10999.9	11802.5	531753	588643	613782	643777	694590	248030	152813	334870	43064.2	71320.2	50386.7
2-Aminoadipic acid	C6 H11 N O4	161.068	1.568	6	DDA for preferred ion	1.54119e+06	3.76849e+06	898601	2.60189e+08	1.87155e+08	2.23403e+08	471380	3.70895e+06	1.25921e+06	2.28085e+07	2.87074e+07	2.01367e+07	2.08588e+07	2.69792e+07	2.02917e+07	6.60663e+06	1.21536e+07	6.22901e+06	3.96556e+07	6.06317e+07	4.24503e+07	1.20649e+07	4.34305e+07	5.53208e+06	5.99638e+06	1.26029e+07	4.17281e+06	248034	649831	341120	5.55473e+06	7.82378e+06	6.87659e+06	6.63593e+07	5.83863e+07	6.20349e+07	6.63921e+07	6.13982e+07	6.14148e+06	3.49418e+07	5.21106e+06	3.14771e+06	7.43614e+06	2.54105e+06
3-Amino-2,3-dideoxy-scyllo-inosose	C6 H11 N O4	161.068	0.735	0	No MS2	2.32844e+06	3.23883e+06	3.2017e+06	2.22993e+07	2.34847e+07	1.69282e+07	740651	2.68505e+06	1.72187e+06	1.08532e+07	1.19228e+07	1.38521e+07	1.28664e+06	2.18297e+06	1.91885e+06	3.48849e+06	7.94215e+06	3.70025e+06	9.11449e+06	1.68039e+07	1.1913e+07	3.95285e+06	6.11291e+06	3.85076e+06	2.1727e+06	2.76524e+06	2.0202e+06	2.63976e+06	5.91727e+06	2.73192e+06	2.0275e+06	3.58632e+06	2.24909e+06	1.08262e+07	1.54708e+07	1.47989e+07	1.4089e+07	1.45357e+07	1.53188e+07	2.30216e+07	1.5419e+07	3.21701e+06	4.12432e+06	7.60255e+06
		162.015	0.742	0	DDA for other ion	3.71104e+07	1.86475e+07	4.22539e+06	2.45032e+07	3.03764e+07	3.29719e+07	6.05077e+06	1.25498e+07	4.79902e+06	1.65353e+07	4.81808e+07	1.85486e+07	7.04809e+06	5.26669e+06	6.05146e+06	9.08666e+06	1.55065e+07	1.54672e+07	2.06957e+07	1.68713e+07	1.65387e+07	1.94663e+07	4.24016e+07	1.50402e+07	3.5404e+06	4.16903e+06	3.43753e+06	1.05621e+07	9.18739e+06	2.58452e+06	2.48798e+07	1.69934e+07	1.82581e+07	1.87259e+07	1.99122e+07	1.80865e+07	1.81056e+07	2.17771e+07	2.34532e+07	4.1228e+07	2.508e+07	1.51417e+07	2.60856e+07	6.67054e+06
		162.052	1.366	0	DDA for preferred ion	1.06716e+07	1.59935e+07	1.39356e+07	3.34497e+08	3.14695e+08	3.00324e+08	4.24411e+06	1.05099e+07	5.63317e+06	4.76432e+06	5.26683e+06	4.65089e+06	3.77564e+06	5.81399e+06	1.9859e+06	1.63069e+06	3.64344e+06	3.64588e+06	2.7776e+07	4.21948e+07	3.47827e+07	6.49764e+06	4.8059e+06	2.23058e+06	1.00368e+06	2.22621e+06	1.2852e+06	3.20391e+06	5.05011e+06	2.89672e+06	3.03288e+06	3.04804e+06	2.04225e+06	7.72643e+07	7.27756e+07	7.33566e+07	8.04608e+07	7.14997e+07	1.89579e+06	8.112e+06	4.06603e+06	1.21852e+07	1.59499e+07	1.9712e+07
		162.052	2.394	0	DDA for preferred ion	2.34884e+06	3.0311e+06	2.18068e+06	3.60304e+06	1.96158e+06	1.58049e+07	1.29275e+06	1.46488e+06	1.25685e+06	1.64279e+06	1.64309e+06	1.50494e+06	2.24501e+06	95587.9	1.9048e+06	1.69712e+06	1.67409e+06	1.58443e+06	2.58847e+06	122579	2.10489e+06	312263	192009	184866	2.27812e+06	2.37714e+06	1.86058e+06	1.80893e+06	2.2432e+06	1.96346e+06	57936.7	1294792	1.14484e+06	597472	688381	671510	668007	897327	2.4641e+06	3.28084e+06	2.31102e+06	1.28759e+06	1.395e+06	1.26479e+06
		163.047	0.685	0	No MS2	4.2533e+06	780452	1.68158e+06	4.73457e+07	6.33098e+07	8.66783e+07	1.97203e+06	6.23298e+06	1.40538e+06	4.5143e+06	1.13697e+07	5.3146e+06	3.06961e+06	4.17424e+06	1.36307e+06	1.58607e+07	5.03022e+07	1.17775e+07	1.8338e+07	1.47554e+07	1.5454e+07	2.99256e+06	1.0038e+07	4.12753e+06	824944	4.12695e+06	1.32e+06	6.78955e+06	3.90825e+06	1.63148e+06	7.90157e+06	1.36997e+07	5.55306e+06	1.0755e+07	1.09034e+07	1.13787e+07	1.23699e+07	1.26388e+07	4.61539e+06	1.71732e+07	7.377e+06	1.22857e+06	1.70885e+06	1.93566e+06
4-Indolecarbaldehyde	C9 H7 N O	163.062	4.327	3	DDA for other ion	1.05693e+06	1.2216e+06	1.27182e+06	7.75884e+08	9.57474e+07	4.3054e+08	421551	942316	505637	1.16265e+06	1.30529e+06	1.18072e+06	1.23328e+06	850574	1.50084e+06	656827	780444	685373	907252	727606	814549	1.41679e+06	1.52917e+06	1.31077e+06	1.0018e+06	625526	1.19418e+06	2.61097e+06	2.28645e+06	2.04265e+06	1.1058e+06	619902	618425	4.3126e+07	1.34404e+08	3.80611e+07	4.6142e+07	147735465	1.7938e+06	409180	542676	1.05782e+06	1.05637e+06	1.2226e+06
	C3 H10 N5 O P	163.062	1.088	0	DDA for preferred ion	824962	929887	1.29591e+06	1.27635e+08	8.74556e+07	1.17219e+08	806370	954279	5.01514e+06	1.36237e+06	1.18942e+06	317577	1.39694e+06	1.6026e+06	1.56879e+06	767987	810697	767887	1.03557e+06	1.59243e+06	1.15363e+06	1.32319e+06	1.23965e+06	1.48419e+06	903749	854400	901530	3.55687e+06	2.55052e+06	1.86873e+06	863047	257029	921379	3.64043e+07	3.32574e+07	3.92291e+07	4.71531e+07	3.67424e+07	877084	462397	1.01551e+06	639780	732539	850358
	C3 H10 N5 O P	163.062	4.574	0	No MS2	24801.8	23429.7	20238.3	1.95687e+07	1.02605e+07	7.73437e+06	25910	20660.3	40724.9	43666.1	63661	30097.8	34215.8	42081.6	22967.6	33313.7	45398.9	67765	73429.5	79573.5	48842	36723.6	33822.9	23961.2	17187	25909.4	17215.5	66765.6	73905	51354	28664.4	27120.8	28467.1	1.67273e+06	1.56345e+06	1.75733e+06	3.51336e+06	1.85137e+06	28197.1	56382	27321.1	25065.2	19230.9	30099.9
		163.062	7.035	0	DDA for preferred ion	18766.8	20570	20281.7	186407	172286	120809	20321.9	34786.9	21544.8	372339	191641	326878	225129	218748	109750	53501.9	29482.8	25434	259471	84684.1	68111.9	104889	32419.5	20610.5	20221.1	34543.6	21014.4	59212.4	101976	57713.7	170790	113170	97127.4	853049	977077	913818	450495	902718	49192.2	37757	22971.1	95367.6	19698.7	85890.5
		164.031	0.776	0	DDA for preferred ion	3.48537e+07	8.23447e+07	3.15374e+07	3.08881e+07	3.78804e+07	2.86991e+07	3.23545e+07	3.9999e+07	4.84358e+07	3.25148e+07	1.05656e+07	2.06032e+07	2.67183e+07	1.02725e+07	2.73275e+07	3.67082e+07	3.423e+07	4.24789e+07	254322452	2.82569e+08	2.41927e+08	2.40618e+07	2.41194e+07	1.79271e+07	1.9507e+07	1.20643e+07	3.73171e+07	2.63729e+07	1.71066e+07	6.80818e+06	2.00095e+07	13562675	7.41889e+06	7.83012e+07	6.83243e+07	7.91414e+07	7.65753e+07	8.062e+07	2.43225e+08	307531424	1.47768e+08	1.16169e+07	4.09257e+07	3.8767e+06
		165.042	2.355	0	DDA for preferred ion	495401	564453	515891	3.16407e+07	1.96805e+07	1.33427e+07	429714	459757	436530	417360	557545	484071	465481	567165	520085	468199	517036	31972	492454	540719	522327	471063	486956	539091	460539	461852	460235	564827	605515	588568	438560	435686	470923	2.90539e+06	2.54365e+06	2.54941e+06	2.88074e+06	2.85131e+06	485835	577183	534923	464614	425170	449152
	C7 H8 N3 P	165.045	0.697	0	No MS2	1.52586e+07	3.47838e+07	1.18542e+07	1.16744e+08	1.7379e+08	159247767	7.06331e+06	4.3673e+07	9.37373e+06	2.47647e+07	3.13427e+07	1.7035e+07	1.1775e+07	2.29362e+07	7.81918e+06	1.55567e+07	3.77308e+07	1.74501e+07	4.3074e+07	9.01102e+07	3.42847e+07	5.63386e+07	9.14317e+07	3.52402e+07	9.78829e+06	2.87328e+07	8.21726e+06	1.21821e+07	1.36573e+07	1.0255e+07	1.69016e+07	3.89611e+07	1.42934e+07	6.11218e+07	6.25198e+07	5.98236e+07	6.83148e+07	6.83039e+07	5.76892e+07	1.21428e+08	4.30161e+07	3.7139e+07	4.29752e+07	4.56388e+07
L-Phenylalanine	C9 H11 N O2	165.078	2.142	5	DDA for preferred ion	5.05412e+06	1.39675e+07	3.20105e+06	2.65102e+08	1.3932e+08	2.94161e+08	822844	9.58069e+06	1.64097e+06	6.30967e+06	1.23068e+07	6.68061e+06	1.06764e+07	3.75356e+07	6.73802e+06	1.4474e+07	1.91607e+07	1.13169e+07	6.51035e+07	1.37478e+08	4.73516e+07	1.04506e+07	1.12036e+07	1.347e+06	5.27476e+06	1.3912e+07	3.38796e+06	1.05477e+08	1.41208e+08	1.16626e+08	6.11007e+06	1.39545e+07	4.11742e+06	7.16548e+07	6.19132e+07	6.11449e+07	7.7188e+07	6.21575e+07	1.65115e+07	5.52511e+07	1.18783e+07	8.65413e+06	1.38391e+07	6.17841e+06
	C3 H12 N5 O P	165.078	5.081	0	No MS2	53658.9	124987	40003.5	1.0085e+07	4.17783e+06	7.6949e+06	46306.7	76295.2	59178.4	114270	124392	46675.4	168536	211758	81819.2	38000.3	311122	85306.4	368980	767840	152397	81966.9	170818	54408.6	56277.4	111897	44493.7	739826	791624	540981	470442	373013	339165	1.5802e+06	1.43725e+06	1.31083e+06	1.40767e+06	1.69367e+06	84880.9	98606.8	76676.1	68804.1	23875.9	68294.1
L-Phenylalanine	C9 H11 N O2	165.078	2.545	5	DDA for preferred ion	492575	1.32038e+06	442478	3.87105e+07	2.00073e+07	1.26938e+07	144648	2.35155e+06	302082	3.5014e+06	9.87825e+06	4.22955e+06	1.18868e+06	8.46396e+06	983815	2.11877e+06	5.95492e+06	2.30742e+06	2.53918e+07	5.52411e+07	2.26209e+07	448221	2.36966e+06	116905	369133	3.05002e+06	581126	2.27738e+07	7.40413e+06	4.2125e+06	834305	2.46341e+06	493548	1.00373e+07	1.25577e+07	9.68514e+06	1.3494e+07	9.45964e+06	7.59164e+06	1.98533e+07	6.23267e+06	1.44659e+06	1.89267e+06	611069
3-(2,6-Dioxocyclohexyl)propanenitrile	C9 H11 N O2	165.078	7.526	8	DDA for preferred ion	158526	251880	130736	2.32349e+06	1.57849e+06	2.72321e+06	53299.9	118065	39706.2	890657	269841	389066	474421	416013	350441	51976.9	63492.1	169390	289147	1.00709e+06	386813	143690	197967	116024	136148	177458	121520	1.02467e+06	1.09278e+06	776377	528423	281095	300399	934002	786313	791251	751755	815711	97224.9	351059	37056.9	111902	157256	95483.1
		166.026	1.507	0	DDA for preferred ion	101002	98495.1	113412	1.00265e+08	5.43361e+07	1.43973e+08	153093	175779	143999	91818.4	5.87187e+06	117517	170729	512451	179806	93992.1	1.53951e+06	169330	1.14133e+06	3.14417e+06	799020	134733	609124	138201	113835	310009	121852	134374	135099	124026	339699	239649	182450	3.80889e+07	3.50409e+07	3.46283e+07	3.83229e+07	3.71469e+07	98778.5	2.75249e+06	127474	120152	113028	176383
		166.026	1.653	0	DDA for preferred ion	169965	150108	179532	1.19263e+08	6.15378e+07	137515	143068	155534	124736	173310	191489	136441	167968	195451	126153	139641	117503	171398	170773	174031	137981	171779	172783	137773	168570	140288	119515	176063	162261	149466	187525	133327	151112	307257	319875	297752	377986	313306	137903	166069	143969	141390	119230	131193
Terephthalic acid	C8 H6 O4	166.026	4.78	10	DDA for preferred ion	4.64515e+07	2.51454e+07	3.01589e+07	2.61566e+07	12613158	1.72755e+07	4.1223e+07	1.72831e+07	2.64239e+07	1.51252e+07	1.5193e+07	1.00927e+07	3.43221e+07	2.70573e+07	3.66802e+07	2.144e+07	2.04237e+07	2.47579e+07	2.19904e+07	1.98895e+07	1.19102e+07	3.61913e+07	2.31326e+07	1.69739e+07	1.51442e+07	3.89434e+07	2.93733e+07	1.683e+07	2.72828e+07	1.58438e+07	3.48134e+07	2.20054e+07	1.76738e+07	5.79468e+07	4.49907e+07	3.43791e+07	4.67291e+06	6.5642e+07	1.52475e+07	1.91577e+07	1.4328e+07	2.26828e+07	1.88404e+07	2.2343e+07
Terephthalic acid	C8 H6 O4	166.026	4.973	10	DDA for preferred ion	4.64515e+07	3.59696e+07	5.27713e+07	3.91561e+07	2.94915e+07	2.51315e+07	4.1223e+07	5.21166e+07	3.85149e+07	3.182e+07	3.30373e+07	3.47031e+07	3.43221e+07	30814467	3.66802e+07	3.6391e+07	3.58423e+07	3.96094e+07	2.87415e+07	3.19065e+07	4.11222e+07	3.81493e+07	3.19595e+07	5.30493e+07	3.86864e+07	3.89434e+07	3.39803e+07	3.93368e+07	4.47072e+07	5.3115e+07	3.48134e+07	6.78397e+07	5.23956e+07	4.51467e+07	4.49907e+07	2.9099e+07	5.07344e+07	6.96615e+07	4.58369e+07	2.75632e+07	3.90964e+07	3.49581e+07	3.96362e+07	3.80889e+07
7-Methylxanthine	C6 H6 N4 O2	166.047	0.698	4	DDA for preferred ion	9.52739e+07	9.59547e+07	9.85751e+07	3.4771e+08	271166700	2.0254e+08	5.52613e+07	8.54234e+07	7.14525e+07	8.85333e+07	6.53983e+07	2.53654e+08	5.86614e+07	6.18308e+07	2.80987e+07	4.8884e+07	6.63192e+07	5.69682e+07	1.3998e+08	1.90933e+08	1.05504e+08	1.26254e+08	140624166	1.08758e+08	3.45753e+07	1.11505e+08	9.10557e+07	3.44816e+07	5.40394e+07	3.68036e+07	5.81979e+07	6.6395e+07	6.03178e+07	1.31479e+08	120532032	1.48181e+08	1.20704e+08	1.30179e+08	1.4938e+08	1.8089e+08	1.09594e+08	1.41318e+08	1.22579e+08	1.66553e+08
6-Chloro-5-methyl-1H-1,2,3-benzotriazole	C7 H6 Cl N3	167.024	0.775	10	DDA for preferred ion	2.08124e+07	2.80274e+06	4.36628e+06	5.3157e+07	1.69091e+08	1.43353e+08	7.56662e+06	7.31624e+06	6.68456e+06	3.01762e+07	1.47725e+07	2.83444e+07	2.95796e+07	1.17137e+07	1.97307e+07	1.65377e+06	1.60008e+06	3.54066e+06	4.43828e+07	2.03061e+07	7.86633e+06	7.76335e+07	1.33345e+07	9.59912e+07	1.51749e+07	9.29002e+06	1.8132e+07	4.17819e+06	4.2182e+06	3.43404e+06	4.15957e+06	1.2464e+06	1.66113e+06	2.53616e+07	3.73624e+07	2.76279e+07	2.59799e+07	2.85862e+07	3.37087e+06	1.33151e+06	4.46849e+06	4.64192e+06	7.1626e+06	5.0966e+06
		167.057	6.79	0	DDA for preferred ion	53418.4	23576.5	58125	9.13632e+06	7.13238e+06	8.8726e+06	48216.2	78515.3	72126	30276.8	82682.3	43284.2	61017.4	49236	34140.2	32454.4	37314.3	35855	63427.6	73810	51263.1	75341.3	44903.3	32553.2	58361.7	32155.6	51199.4	26909.9	76098.5	61739.3	35820.8	27546.6	72478.5	838016	777751	619113	729019	756673	57790.6	27308.7	92996.6	63565.5	52828.5	67316.3
		167.057	6.472	0	DDA for preferred ion	97634.7	74620.4	78672.8	8.60522e+06	3.9385e+06	4.07634e+06	35359.8	96809.5	66148.8	41013.9	53001.9	70320.2	60982.5	50159.2	31215.6	64699.6	85332.4	44435.4	62899.2	88533.3	86134.1	96409.6	48080.2	117535	22756.7	40639.9	85933.8	75469.8	132685	70337.4	53825.7	43285.9	43515	611724	457072	452937	535946	451374	100682	88919.3	97836.2	86863.7	69058.5	84434.6
3-Hydroxymandelic acid	C8 H8 O4	168.041	1.515	12	DDA for preferred ion	30796.4	71417.9	46814.6	6.78217e+07	3.09772e+07	4.81561e+07	199795	754957	129989	188001	2.166e+06	123854	232878	420091	127646	135620	1.65237e+06	106075	715346	2.07621e+06	603401	105962	160647	39479.2	63710.6	122308	44766.2	70714.4	59962	75058.9	348006	222869	145405	8.54416e+06	8.10666e+06	7.87436e+06	8.1921e+06	8.38867e+06	48849.9	875793	64175.8	22049.3	69919.6	28319.3
3,4-Dihydroxyphenylacetic acid	C8 H8 O4	168.041	2.36	15	DDA for preferred ion	1.46319e+06	1.78932e+07	3.76355e+07	70871.9	73054.5	79158.5	89113	100517	83238.3	88532.2	109440	86141	116287	110005	78843.6	103611	107293	94590.9	147066	117055	103111	502996	61541.8	438592	64486.8	80766	80176.7	4.35443e+06	5.3433e+06	1.37949e+06	84067.4	79183.6	80804.1	136945	89188.2	127587	150387	127989	103793	95970.6	109906	98294.7	29717.3	52820.7
N-Dimethylethanolamine phosphate	C4 H12 N O4 P	169.05	0.676	0	DDA for preferred ion	3.25782e+08	2.98057e+08	2.95946e+08	3.0417e+07	2.86864e+07	6.44667e+07	1.59996e+08	2.43717e+08	2.00511e+08	376611484	3.07004e+08	3.6686e+08	5.17872e+08	5.14896e+08	4.44349e+08	223750258	1.69466e+08	2.02829e+08	175153319	7.97327e+07	2.46916e+08	3.73199e+08	2.24168e+08	2.69702e+08	6.51714e+08	5.49462e+08	5.80187e+08	2.50318e+08	3.34107e+08	2.73212e+08	2.87586e+08	290002622	262751755	2.38236e+08	2.75842e+08	2.49589e+08	2.85032e+08	2.93096e+08	2.07912e+08	300640498	1.93096e+08	3.21286e+08	4.56475e+08	3.92676e+08
		169.073	2.965	0	DDA for preferred ion	66980.4	141821	68518.7	68811.4	152386	86014.7	183731	1.73869e+06	554101	2.1093e+07	4.80427e+07	1.83168e+07	1.05799e+07	2.9464e+07	9.37761e+06	3.40242e+06	2.26444e+07	6.84619e+06	6.40349e+07	6.85766e+07	5.70488e+07	2.36696e+06	2.90123e+07	329236	680754	6.41703e+06	393289	92924.5	268455	64854.7	1.06692e+07	2.13273e+07	8.75679e+06	2.22721e+07	2.07563e+07	2.03779e+07	2.24199e+07	2.23779e+07	3.18873e+06	4.8943e+07	914776	166824	3.19785e+06	213625
3-Methylhistidine	C7 H11 N3 O2	169.084	0.628	9	DDA for preferred ion	741908	406979	430461	6.87068e+07	1.29185e+08	8.40887e+07	482557	643384	561820	372635	366274	397289	449125	380196	827125	759821	915629	726371	378951	655569	386528	947823	1.02859e+06	925010	791510	467209	629405	4.05142e+07	5.17048e+07	3.51737e+07	627529	731244	810278	1.78277e+07	1.80544e+07	1.49548e+07	2.05174e+07	1.82977e+07	372687	368668	651609	1.0125e+06	1.11044e+06	829123
	C2 H2 O9	169.97	0.846	0	DDA for preferred ion	393474	471509	475069	128994573	8.75996e+07	3.50857e+08	57161.4	106497	74685.4	166737	133262	147646	160096	184034	137882	115347	174217	136128	528324	434265	265515	265771	185871	202560	177455	354066	416758	358795	411844	248689	84627.7	83434.8	207522	2.85419e+07	2.92425e+07	1.56273e+07	2.66139e+07	2.66915e+07	285114	250903	400024	319876	298792	447856
	C2 H2 O9	169.97	1.017	0	DDA for preferred ion	20640.4	24856.7	28213.2	5.00021e+07	5.63832e+07	1.93386e+08	71716.5	28012.1	12438.9	18133.5	20851.4	17611.8	49107.8	25474.2	44863.5	69439	283057	157711	42800.7	272578	53562	63720.2	136288	66379.7	187234	305720	174637	18056.9	37905.6	19890.4	15579.3	86156.8	20110.4	2.3725e+07	1.95294e+07	1.95831e+07	1.73446e+07	1.51018e+07	35134.1	163554	239655	42146.5	45869.1	163719
	C5 H3 N2 O3 P	169.987	0.717	0	DDA for preferred ion	1.05954e+07	7.17525e+06	1.00314e+07	6.49888e+07	1.02609e+08	8.01696e+07	1.65316e+06	5.08533e+06	2.19152e+06	5.31979e+07	5.15609e+07	6.7066e+07	1.5303e+07	1.33708e+07	9.85595e+06	3.73765e+06	7.89778e+06	8.22752e+06	2.59766e+07	2.89557e+07	4.41634e+07	1.40456e+07	2.60165e+07	2.5716e+07	1.16496e+07	1.15436e+07	1.45872e+07	2.27015e+06	3.87222e+06	3.63277e+06	1.65665e+06	1.06259e+06	1.78931e+06	4.86727e+07	8.53953e+07	8.55982e+07	8.56132e+07	8.43781e+07	4.16505e+07	7.69431e+07	6.45866e+07	1.41911e+07	9.41505e+06	2.4808e+07
Glycerone phosphate	C3 H7 O6 P	169.997	0.7	0	DDA for preferred ion	2.3175e+07	1.19356e+07	4.55455e+07	4.32317e+06	4.29792e+06	8.13198e+06	4.35596e+06	4.15459e+06	7.59491e+06	6.99285e+06	1.23935e+07	1.10909e+07	1.01372e+08	6.30177e+07	9.12817e+07	1.55824e+07	2.00702e+07	1.8941e+07	8.14627e+06	6.26386e+07	8.95507e+06	1.99468e+07	1.16578e+07	1.32734e+07	3.90309e+07	8.27242e+06	3.56002e+07	4.8741e+07	3.27408e+07	5.20108e+07	2.98037e+07	1.91234e+07	3.88447e+07	1.51009e+07	1.42957e+07	1.85339e+07	1.61225e+07	2.18129e+07	3.38292e+07	1.83738e+07	1.15514e+07	1.58625e+07	3.89086e+07	7.29697e+06
		170.093	6.598	0	DDA for preferred ion	221066	197697	95515	90709.4	77429.3	76476.9	636068	1.20002e+06	765691	1.24583e+07	9.22384e+06	6.96701e+06	1.0629e+07	5.3575e+06	8.77543e+06	2.04435e+06	2.78748e+06	3.42964e+06	1.02416e+07	6.49523e+06	8.0321e+06	1.39721e+06	3.55956e+06	401865	641043	2.47675e+06	502933	516428	780928	264743	1.05169e+07	4.83436e+06	6.45913e+06	7.25046e+06	6.36909e+06	7.40797e+06	6.82506e+06	6.51534e+06	332853	3.60774e+06	160922	134790	1.09898e+06	156570
		172.003	0.732	0	No MS2	2.41941e+06	2.87994e+06	3.77056e+06	1.37258e+07	2.12163e+07	1.92305e+07	909209	3.09073e+06	1.16385e+06	845908	1.10115e+06	1.48577e+06	648876	1.56472e+06	558740	577167	1.08349e+06	509826	1.07424e+07	2.37001e+07	1.13463e+07	2.71307e+06	5.32178e+06	3.87113e+06	775018	1.27715e+06	759628	1.24595e+06	1.87468e+06	1.61715e+06	1.59332e+06	781944	557708	4.33643e+06	3.52545e+06	3.5309e+06	4.01161e+06	4.11148e+06	789656	1.38992e+06	789307	1.76655e+06	1.31182e+06	1.97176e+06
	C5 H4 N2 O5	172.013	0.714	0	No MS2	1.68393e+07	3.91483e+07	1.81798e+07	8.24363e+07	2.90459e+07	1.72664e+08	1.42311e+07	3.74989e+07	2.30139e+07	6.66766e+07	2.0318e+07	4.11289e+07	8.2959e+07	3.64345e+07	1.70546e+08	1.99737e+07	2.90866e+07	3.20917e+07	1.16633e+08	9.71991e+07	1.26003e+08	5.23681e+07	1.13555e+08	7.24616e+07	6.98238e+07	3.39216e+07	5.20689e+07	1.78001e+07	6.52696e+06	2.04624e+07	2.55313e+07	2.53341e+07	1.95992e+07	5.25723e+07	5.64596e+07	5.38331e+07	5.55184e+07	5.19127e+07	8.95067e+07	7.01282e+07	5.53116e+07	4.73006e+07	6.01641e+07	2.90216e+07
	C9 H5 N2 P	172.018	4.219	0	DDA for preferred ion	8.42999e+06	5.6474e+06	4.97237e+06	288043	300710	1.40374e+06	4.20278e+06	5.33583e+06	6.18637e+06	5.43878e+06	5.1454e+06	5.55538e+06	6.58705e+06	6.17856e+06	5.72489e+06	2.76757e+06	4.63125e+06	5.30322e+06	4.82649e+06	5.22945e+06	5.03423e+06	7.86566e+06	3.74783e+06	4.62989e+06	7.01655e+06	6.05448e+06	5.18465e+06	1.05038e+07	7.93068e+06	5.87764e+06	5.45872e+06	3.77323e+06	5.67429e+06	1.55914e+07	1.43786e+07	1.40973e+07	1.5471e+07	1.48692e+07	8.43084e+06	4.01498e+06	6.34049e+06	6.83052e+06	6.06857e+06	1.70538e+08
	C2 H8 N2 O7	172.034	1.315	0	DDA for preferred ion	823164	737520	879226	542652	569032	619938	1.24207e+06	1.47244e+06	1.0513e+06	1.51262e+06	713148	1.16413e+06	686187	513046	718323	752236	564206	901964	565859	147409	671827	1.12371e+06	871019	1.0894e+06	1.07527e+06	575119	1.04601e+06	449181	375621	311136	647235	1.1093e+06	812366	526345	672080	640594	565551	548471	791839	110523	689214	1.13705e+06	1.11214e+06	2.7539e+06
		172.036	0.834	0	No MS2	207791	249001	250881	504270	371884	459507	62495.1	100394	86495.2	88052.7	498099	77970.8	84545.8	97187.2	109579	62678.8	92003	93607	133090	229333	140217	3.95933e+06	105070	1.97693e+06	93712.8	77595.9	89237.7	113141	258286	131331	155728	70964.4	70053.5	312392	231801	359196	326865	295361	116003	132500	120167	168925	157790	803035
	C8 H13 O2 P	172.066	3.191	0	DDA for preferred ion	18302.5	19181.4	18126.9	1.2469e+07	9.53488e+06	8.49054e+06	18260.6	18695.4	18612.8	81561.5	23020.9	22244.9	27487.8	25545.7	19483.7	18839.8	18515.6	17732.4	54283.3	22123	18837.8	20545.5	23226.6	17388.2	14394.5	16876.6	35072	110557	162397	65649.7	17711.7	19421.9	18175.4	2.80069e+06	2.45551e+06	2.48861e+06	2.7126e+06	2.71548e+06	123221	81449.4	46349.2	122372	134318	183147
		172.073	5.639	0	DDA for preferred ion	9.34951e+06	7.99457e+06	9.9009e+06	7.26849e+06	8.00794e+06	7.14509e+06	8.61159e+06	9.05152e+06	1.09768e+07	8.66953e+06	9.0165e+06	7.78701e+06	1.00119e+07	9.3147e+06	1.32195e+07	8.28921e+06	1.11404e+07	1.16513e+07	5.99149e+06	1.12391e+07	8.15285e+06	9.52921e+06	8.48743e+06	9.92635e+06	8.12749e+06	8.78137e+06	7.38752e+06	1.00675e+07	1.06041e+07	9.85659e+06	1.04224e+07	8.02346e+06	1.04037e+07	2.20429e+07	1.63489e+07	19940651	1.72328e+07	1.91162e+07	1.04776e+07	7.33383e+06	8.60375e+06	9.64242e+06	9.85241e+06	6.68635e+06
		172.109	6.393	0	DDA for preferred ion	151252	134804	129778	142784	123999	121622	59387.5	136193	178419	625804	490840	488713	805163	496244	517036	1.31411e+07	3.70858e+07	9.05532e+06	9.55593e+06	999540	5.23679e+06	454872	633069	171508	100250	452954	144780	80597.2	96445.1	29827.8	69390.7	55929.7	172429	2.79256e+06	1.87271e+06	2.08527e+06	2.21934e+06	2.1678e+06	105929	229136	91299.1	155181	105468	77213.7
		172.109	6.941	0	DDA for preferred ion	86588.2	76981.3	101825	98233.8	138052	59523.5	136386	497174	107702	692579	541711	878374	888729	731196	652320	844868	1.30667e+06	740783	5.18854e+06	1.83111e+06	1.05332e+06	233433	382213	94096.1	89954	279697	86826.7	81371.6	89054.1	71831.8	114284	160683	86250.3	760882	753382	788116	811691	1.33692e+06	97182.3	146823	87734.6	76927	148770	59290.3
		173.068	1.224	0	DDA for preferred ion	8.29696e+06	2.61841e+07	9.15128e+06	2.79461e+06	1.49504e+07	4.23184e+06	526887	6.98103e+06	2.12082e+06	2.77549e+07	5.69258e+07	2.56249e+07	2.97184e+07	8.46925e+07	2.15619e+07	6.21707e+06	1.61469e+07	6.05165e+06	1.90478e+08	4.46534e+08	1.41652e+08	2.86679e+07	3.87397e+07	1.52129e+07	4.73468e+06	23927495	3.22587e+06	9.38691e+06	5.34165e+07	3.25827e+07	9.95021e+06	2.33257e+07	1.02385e+07	3.82191e+07	4.48748e+07	3.46578e+07	4.83161e+07	9.22383e+06	6.20379e+06	1.37174e+08	1.61478e+06	1.55556e+07	3.1453e+07	9.76536e+06
2-(Acetylamino)hexanoic acid	C8 H15 N O3	173.104	5.184	4	DDA for preferred ion	235288	358557	184193	2.02977e+07	2.91255e+07	4.012e+07	98356.6	278013	162773	493815	654254	943645	554251	392518	214131	356539	2.86412e+06	3.28721e+06	1.87541e+06	1.13233e+07	4.32562e+06	501957	504437	154492	165325	292819	120905	159981	218160	246774	946004	1.65768e+06	501815	6.29821e+06	5.70312e+06	1.10983e+07	5.81301e+06	5.92018e+06	666382	1.29415e+06	185341	606716	572035	609142
	C8 H3 N2 O P	173.998	3.365	0	No MS2	12607.8	11750.5	12246	4.47382e+06	6.05219e+06	9.86283e+06	13405.5	11792.6	12532	11363.1	12571.1	12083.9	13697.9	12363.4	11103.6	12281.3	11614.6	11880.3	12496.5	12773	10734.8	12347.4	11961.1	12325.7	10217.6	11298.6	10499.1	12645.4	11907.7	12889.1	11416.9	11444.8	11908.7	872525	856292	803307	1.01658e+06	993297	12303.2	11505.3	11185.3	11555.1	10587.5	11020.2
		174.015	0.846	0	DDA for preferred ion	1.88696e+06	5.55265e+06	5.07969e+06	2.03718e+07	1.70605e+07	1.09661e+07	442355	751471	593240	4572875	1.82324e+06	6.63972e+06	1.32154e+06	1.18723e+06	1.60334e+06	380940	1.48197e+06	3.35562e+06	1.1062e+06	922269	661853	1.90266e+07	687267	3.17062e+07	1.54334e+06	958816	2.39976e+06	2.66353e+06	7.37905e+06	4.44437e+06	3.93746e+06	609863	4.92947e+06	6.57545e+06	6.01537e+06	8.05483e+06	7.57292e+06	6.8803e+06	2.09896e+07	2.97249e+06	1.96616e+07	1.03198e+07	5.51901e+06	7.87777e+06
1,2,3-cyclopropanetricarboxylic acid	C6 H6 O6	174.015	1.145	5	DDA for preferred ion	5.26526e+06	6.97182e+06	2.84062e+06	8.72149e+07	2.88275e+07	7.6304e+07	115883	386109	820411	6.43093e+06	2.81307e+06	1.33863e+07	2.60083e+06	2.09649e+06	2.64111e+06	1.79122e+06	4.87311e+06	6.0826e+06	1.99528e+06	1.85676e+06	1.19361e+06	4.51722e+07	1.77666e+06	5.37167e+07	4.12808e+06	1.40145e+06	4.97593e+06	1.19088e+07	2.22777e+07	1.96793e+07	5.90354e+06	1.22446e+07	9.2006e+06	3.26821e+07	2.66222e+07	3.11515e+07	1.82499e+07	3.70018e+07	4.33657e+07	7.46486e+06	3.85755e+07	3.78948e+07	2.33102e+07	1.75541e+07
		174.052	1.424	0	DDA for preferred ion	387952	275899	142477	197740	222788	109526	3.18556e+06	7.18459e+06	2.33747e+06	2.56918e+06	7.97178e+06	2.52187e+06	9.20872e+06	1.46359e+07	5.84855e+06	2.21534e+06	1.45255e+07	3.52564e+06	1.06949e+07	3.71816e+06	9.72263e+06	2.48752e+06	6.19127e+06	702195	1.50141e+06	1.05352e+07	1.61551e+06	214883	483973	143040	4.26044e+06	3.62327e+06	4.5194e+06	8.74994e+06	8.17418e+06	7.40675e+06	7.54789e+06	8.41467e+06	416799	9.61919e+06	280769	280422	1.84148e+06	106937
	C8 H15 P S	174.063	0.771	0	DDA for preferred ion	419012	1.00904e+06	325205	8.78691e+06	1.02176e+07	5.40711e+06	306921	523178	440303	653532	1.38348e+06	900212	347531	387568	235774	2.88292e+06	4.85124e+06	1.64971e+06	2.21636e+06	2.51943e+06	3.27993e+06	8.88468e+06	8.56461e+06	1.28902e+06	245090	237869	269017	368190	398582	192255	132662	445219	279647	2.93144e+06	4.60598e+06	3.23867e+06	4.7984e+06	4.43317e+06	1.89001e+07	1.31806e+07	9.46686e+06	1.54497e+06	1.44472e+06	1.1605e+06
Suberic acid	C8 H14 O4	174.088	5.407	1	DDA for preferred ion	2.4138e+06	1.86951e+06	2.12644e+06	1.17139e+07	1.93907e+07	1.23221e+07	1.85969e+06	3.32565e+06	1.95197e+06	3.1202e+06	5.68803e+06	2.8385e+06	6.51199e+06	8.49077e+06	4.12579e+06	4.45003e+06	8.60041e+06	8.60884e+06	1.078e+07	1.22764e+07	1.08433e+07	6.20302e+06	8.22765e+06	3.39124e+06	2.4278e+06	4.95853e+06	4.05897e+06	1.70117e+06	2.37084e+06	1.67496e+06	3.64345e+06	3.05058e+06	2.88433e+06	1.05814e+07	9.13037e+06	9.94981e+06	8.87635e+06	9.84815e+06	3.67123e+06	6.62872e+06	3.61612e+06	1.66357e+06	1.93245e+06	2.06944e+06
	C8 H6 N3 P	175.029	1.406	0	DDA for preferred ion	409970	937616	654672	13190428	1.42128e+07	9.67067e+06	41837.9	108451	95919.9	986143	471281	769053	617474	557432	900955	230167	461821	630729	1.88045e+06	1.91489e+06	1.88149e+06	1.81761e+07	4.12627e+06	1.29475e+07	550525	190490	567553	1.01876e+06	1.56926e+06	897901	39230.7	15195.9	59283.5	7.29298e+06	6.47834e+06	6.56552e+06	7.98687e+06	7.37754e+06	1.21413e+06	627240	1.01029e+06	1.545e+06	5.78339e+06	1.44533e+06
2-hydroxyiminoindane-1,3-dione	C9 H5 N O3	175.029	2.579	3	DDA for preferred ion	46984.7	18650.5	18329.1	8.69225e+06	8.76769e+06	2.03223e+07	22455.7	219026	171354	410955	154287	272711	1.45629e+06	1.36512e+06	1.44478e+06	29507.1	110079	34552.4	132095	47710.9	94205.6	2.22056e+06	445606	213027	195034	369954	158332	18948.8	17188.9	18659.4	19004.8	21896.6	17851.6	3.27112e+06	2.81191e+06	2.83238e+06	3.30388e+06	3.04559e+06	22423.1	27977.9	19775.7	102543	113628	57046.4
		175.047	0.815	0	DDA for preferred ion	1261103102	1113464128	1411024668	6.64894e+06	113043666	4.3489e+07	2.44287e+07	8.40658e+07	4.80083e+07	1.59027e+06	1.67498e+06	1.30492e+06	1.33635e+06	1.92348e+06	1.34154e+06	340066	8.82858e+06	6.70596e+06	1.61293e+06	4.23545e+06	1.80196e+06	2.43639e+06	320912	428995	3.7848e+06	5.01248e+06	1.93997e+06	4.11932e+06	3.64368e+06	4.94029e+06	458619	202800	467203	1.89221e+08	1.69572e+08	2.02571e+08	1.83527e+08	1.83699e+08	2.56545e+06	8.06683e+06	1.43668e+07	406714	511154	2.17119e+06
Indole-3-acetic acid	C10 H9 N O2	175.062	2.188	15	DDA for preferred ion	94931.3	118441	136106	2.80187e+08	7.79363e+07	7.85889e+07	135513	176424	115574	99299.9	99732.5	173191	118391	433053	68435.2	118386	127039	128356	1.44043e+06	1.08393e+06	812500	113956	87737.5	164660	95954.1	173300	116012	227152	201391	162799	123323	106551	48118.6	2.72976e+07	2.3969e+07	2.32468e+07	2.67659e+07	2.55529e+07	107812	219965	144593	40711.5	121590	102517
		175.083	1.406	0	No MS2	117377	202231	71771.8	2.69459e+07	3.83296e+07	1.8539e+07	11316.3	13987.7	17698.3	139447	233450	108912	54091	370576	54996.2	14452.1	33906.8	21128.6	748634	2.93665e+06	718996	228292	23859.1	27394.2	101376	57849.7	9094.17	25931.4	19743.5	26370.8	98008.4	30045.5	35476	4.34801e+06	4.0427e+06	4.33084e+06	4.70998e+06	4.14831e+06	261143	431535	22000.3	130293	31011.2	39175.7
		175.083	3.37	0	DDA for preferred ion	53267.8	30022.6	59222.1	2.45894e+07	1.98689e+07	2.44868e+07	24195	86659.8	22753.6	34059.9	81321.7	18706	87472.2	218781	77652.3	24584.1	62904.7	52825.6	122699	247632	206725	239886	190016	182399	42116.5	141808	64701.4	47771	167142	61649	27618.4	18176.1	24849.4	3.0186e+06	2.88545e+06	2.84502e+06	3.29456e+06	3.18661e+06	107890	218325	127046	474007	476290	611134
		175.095	0.685	0	DDA for preferred ion	501470	1.77449e+06	484486	4.02302e+07	8.99157e+07	5.30706e+07	241033	509856	319639	2.13229e+06	4.1605e+06	1.3931e+06	463851	535862	441398	1.20767e+07	1.50819e+07	1.6636e+07	694774	2.305e+06	1.31327e+06	545619	537937	508083	403943	448303	632917	8.72401e+07	9.41438e+07	9.19221e+07	313478	354345	352529	2.68193e+07	2.33487e+07	2.08272e+07	2.39291e+07	2.62301e+07	1.42837e+06	8.14884e+06	753453	872552	554715	1.33836e+06
	C3 H N2 O5 P	175.962	0.571	0	DDA for preferred ion	2.43947e+07	2.84564e+07	2.26223e+07	5.17811e+07	4.37573e+07	5.58269e+07	2.57909e+07	2.49775e+07	3.57321e+07	3.46346e+07	3.5413e+07	2.012e+07	2.46307e+07	2.15065e+07	1.79837e+07	2.07999e+07	2.21474e+07	2.45785e+07	1.59141e+07	1.57351e+07	1.32555e+07	2.0491e+07	1.62418e+07	1.51174e+07	1.19157e+07	1.81902e+07	1.73349e+07	2.85553e+07	2.66131e+07	2.66923e+07	2.50343e+07	2.30137e+07	5.00513e+07	3.77836e+07	3.68918e+07	3.713e+07	3.83767e+07	3.53596e+07	2.89666e+07	1.59956e+07	1.95159e+07	2.70706e+07	19205346	2.41627e+07
		176.031	0.929	0	DDA for preferred ion	132260	144467	190784	4.06937e+06	2.94951e+06	677281	102590	251842	198301	490743	793322	206063	464069	428252	574437	303454	570257	337542	668057	371474	338110	350940	251379	745644	169290	372407	280285	321420	329555	407092	814264	815881	585838	875035	865388	733365	558648	542217	228807	192771	143233	283778	193381	3.7145e+07
		176.031	0.783	0	DDA for preferred ion	494206	551363	893512	1.90243e+07	3.93703e+07	7.64161e+07	830714	1.427e+06	891344	2.59418e+06	6.84667e+06	1.86438e+06	2.64872e+06	2.82188e+06	1.89594e+06	2.28205e+06	4.01946e+06	3.62412e+06	6.39452e+06	2.0452e+06	4.0047e+06	2.80406e+06	1.62566e+06	3.83418e+06	573454	1.56118e+06	515544	811107	927693	537307	3.12307e+06	2.4133e+06	2.52874e+06	8.47106e+06	9.13159e+06	1.19117e+07	1.10105e+07	1.06295e+07	1.36524e+06	2.25301e+06	1.44515e+06	904394	742231	7.04044e+07
L-Ascorbate	C6 H8 O6	176.031	1.034	0	No MS2	48268.9	158306	625140	5.75566e+06	5.32315e+06	1.17758e+07	113417	568131	174819	137595	235621	117105	196722	687941	61342.2	403663	2.4273e+06	561203	480811	118865	174809	3.00904e+06	549615	2.1905e+06	233670	387378	233123	73915.2	357216	625990	763814	641014	625087	4.25773e+06	5.05645e+06	2.70469e+06	4.74683e+06	5.44446e+06	175642	172526	305701	365817	212773	3.72545e+07
	C5 H5 Cl N O2 P	176.975	0.574	0	No MS2	1.21529e+07	1.72884e+07	1.63671e+07	2.11838e+07	1.9275e+07	1.84149e+07	4.73687e+06	1.24813e+07	7.6184e+06	9.45907e+06	1.1183e+07	1.15688e+07	1.61611e+07	2.12527e+07	1.55814e+07	8.20891e+06	1.39697e+07	1.35235e+07	1.78616e+07	2.06382e+07	1.87918e+07	1.2882e+07	1.22391e+07	1.09077e+07	1.42545e+07	1.64869e+07	1.29467e+07	9.24032e+06	1.10862e+07	9.51748e+06	1.30129e+07	1.48066e+07	1.27771e+07	2.0373e+07	1.96323e+07	2.32122e+07	1.92346e+07	1.79204e+07	1.66264e+07	1.67026e+07	1.55144e+07	1.27179e+07	1.58886e+07	1.52562e+07
	C4 H3 N9	177.051	0.849	0	No MS2	1.32599e+07	1.36461e+07	1.62961e+07	518298	538416	512247	413706	693147	584360	84294.2	69598.4	83404	73388.9	98795.8	65019.9	53153.8	91233.4	60491.8	133699	215609	140786	123202	103810	119248	71295.1	86502	73042.9	118670	190668	146405	49250.4	48745.9	61310.6	1.58844e+06	2.02635e+06	1.22804e+06	1.46779e+06	1.43056e+06	140369	124509	112812	164189	147915	219380
		177.063	0.694	0	DDA for other ion	7.71762e+06	8.79482e+06	4.23646e+06	1.11033e+08	9.00784e+07	7.7054e+07	1.24174e+06	4.81778e+06	1.73769e+06	2.41155e+07	4.14601e+07	1.06193e+07	4.00022e+06	6.76665e+06	1.68614e+06	1.75513e+07	3.62874e+07	1.57317e+07	3.50099e+07	8.01462e+07	3.78113e+07	5.49132e+06	1.11183e+07	3.27029e+06	1.8835e+06	3.62025e+06	2.0656e+06	5.10574e+06	5.92919e+06	3.9327e+06	2.64359e+06	7.66699e+06	3.94443e+06	3.77673e+07	3.97912e+07	3.35793e+07	3.63511e+07	4.37483e+07	3.36418e+07	6.53746e+07	3.10826e+07	7.05341e+06	8.2563e+06	9.26677e+06
		177.942	0.708	0	DDA for other ion	1.08748e+08	2.02019e+08	1.20662e+08	2.54992e+06	1.49619e+06	2.08901e+06	3.34177e+07	4.522e+07	4.01641e+07	2.08067e+08	2.11135e+08	1.57438e+08	5.90259e+07	1.03199e+08	5.66051e+07	1.31242e+08	2.22708e+08	1.78872e+08	2.04874e+08	2.57151e+08	2.1142e+08	1.65604e+08	2.05425e+08	1.54313e+08	1.50499e+08	159579548	1.2888e+08	3.87517e+07	3.97423e+07	2.65313e+07	8.31181e+07	1.00908e+08	6.13154e+07	6.83838e+07	7.9634e+07	7.30538e+07	7.80047e+07	7.26801e+07	2.04262e+08	1.4154e+08	1.52999e+08	2.33112e+08	3.19569e+08	1.85239e+08
	C8 H7 N2 O P	178.029	2.073	0	No MS2	21738.3	21640	35261.1	1.6589e+07	9.06513e+06	5.39093e+06	22335.3	25017.7	31847.3	22916	27822.6	25226.6	24511	34739	21901.7	28379.4	77604.6	114525	200235	221448	259171	64961.7	50903.1	36425.3	17249.8	22910.5	16437	72630.8	92064.9	43985.6	19820.1	22990.5	20168.1	969619	878221	999065	1.25627e+06	1.07233e+06	151740	180581	119229	76810.2	104102	64742.4
6-nitro-1,3-dihydroisobenzofuran-1-one	C8 H5 N O4	179.024	0.8	2	DDA for preferred ion	238276	285532	260412	578251	438249	606481	8.8851e+06	2.66497e+07	1.66597e+07	1.91347e+07	2.91207e+07	2.9382e+07	1.21693e+08	2.70247e+08	2.79375e+08	169440	1.13256e+06	576608	5.17673e+06	850432	5.27663e+06	1.63854e+07	8.34045e+07	2.96723e+06	3.45909e+07	8.57055e+07	3.16205e+07	217276	249400	226587	1.24792e+06	1.31416e+06	3.69448e+06	3.65356e+07	2.85684e+07	3.42216e+07	2.69425e+07	3.15024e+07	252643	1.08132e+06	242243	442732	5.88454e+06	533962
2-Aminobenzoylacetate	C9 H9 N O3	179.057	4.691	0	No MS2	199752	244331	225242	1.39769e+07	4.96484e+06	1.37565e+07	117001	145252	164345	112146	171741	172060	190882	222297	170916	102546	131987	144321	207928	218493	149516	191329	212788	194192	61568.7	165976	174309	223162	68499.2	205720	109229	178063	141652	1.41004e+06	1.39626e+06	1.46098e+06	1.47555e+06	1.51423e+06	209372	296599	231219	140291	132839	130473
		179.1	0.761	0	DDA for preferred ion	281472	319079	244380	703112	549662	668525	114020	195402	151427	391318	367448	295159	702224	414728	5.62692e+06	186773	277961	250033	352667	518298	411021	383242	1.86456e+06	358506	504445	582438	428376	239503	287456	249767	184674	213903	198099	435273	526302	377185	430833	469990	413934	483830	725864	488024	400518	588587
D-Glucopyranose	C6 H12 O6	180.063	0.701	0	DDA for other ion	9.68067e+08	1358795722	1167411145	4.14998e+08	4.93311e+08	344309888	2.52884e+08	6.26094e+08	3.27547e+08	2.83872e+08	1.79907e+08	2.71682e+08	5.19163e+08	8.0862e+08	4.23603e+08	1.94812e+08	2.20632e+08	2.66904e+08	6.44428e+08	7.18631e+08	691182347	7.14433e+08	5.16369e+08	5.77991e+08	4.25195e+08	3.61221e+08	2.82233e+08	1076063192	1984144703	1210922347	363681798	4.16869e+08	3.37659e+08	1288933718	1103433926	1250373262	1137793341	1147758983	8.22467e+08	9.96518e+08	8.23391e+08	3.11842e+08	2.63417e+08	456491746
	C2 H8 N5 O3 P	181.036	1.548	0	No MS2	69573.9	78067.7	71989.5	9.02594e+06	3.99904e+06	8.35804e+06	84586.1	95370.7	61377.4	82507.7	28383.8	75008.6	82720.1	59586.6	98028.4	65164.9	69734	73518.6	65665.7	69311.7	93392.8	41339.5	46728.7	100046	63596.7	65804	71952.3	110851	51164.2	77997.3	83660.3	80254.9	88139.7	1.13143e+06	1.1199e+06	1.0367e+06	1.38924e+06	1.29584e+06	44923.8	53784.7	100027	25488.9	25030.7	104257
		181.037	2.49	0	DDA for preferred ion	78208.5	96200.6	68584	3.8065e+07	5.15619e+07	2.05101e+07	64427.2	66385.7	67959.7	97567.5	85122.3	89088.4	84380.9	74577.5	57973.6	85146.6	64395.8	75728.3	122074	104511	74275.3	88007	36989.6	83325.1	55405.1	83592.3	85017.7	72410.6	65134.8	65386.1	61114.7	60431.6	20306.6	6.61795e+06	5.58865e+06	5.97579e+06	6.79973e+06	6.337e+06	81395.8	35176.7	79794.1	79421.9	79649.1	67422.5
	C3 H12 N5 O2 P	181.073	1.096	0	No MS2	952773	3.88353e+06	334076	7.40403e+07	5.67982e+07	6.99494e+07	981946	6.65932e+06	1.3242e+06	6.18992e+06	1.40697e+07	4.60683e+06	5.15134e+06	2.07816e+07	3.60655e+06	1.25078e+07	2.53547e+07	1.38554e+07	6.28891e+07	1.30519e+08	3.07663e+07	725151	2.25231e+06	338402	3.35255e+06	7.64858e+06	2.876e+06	4.01108e+08	2.69347e+08	3.28121e+08	2.39868e+06	8.20197e+06	2.25938e+06	3.23357e+07	3.07349e+07	2.87724e+07	3.22204e+07	3.16665e+07	7.04475e+06	1.94326e+07	5.13553e+06	242216	4.62411e+06	1.84425e+06
L-Tyrosine	C9 H11 N O3	181.073	0.832	4	DDA for preferred ion	157958	571603	190714	2.77204e+07	4.79964e+07	2.94728e+07	20485.8	800101	187105	762175	1.49603e+06	563326	665499	3.74746e+06	685758	46305.8	229110	2.24145e+06	343384	1.49911e+07	3.75029e+06	84012.9	68613.7	81317	81348.3	357591	579744	3.16208e+07	3.3914e+07	3.33281e+07	400919	35958.1	506793	4.05166e+06	4.56506e+06	3.02816e+06	4.03583e+06	4.30139e+06	1.33975e+06	6.23042e+06	1.43522e+06	534516	1.44758e+06	374334
L-Tyrosine	C9 H11 N O3	181.073	3.581	12	DDA for preferred ion	21444.6	24972.2	64108.5	9.78546e+06	2.99442e+06	6.55003e+06	27512.2	48157.3	18707.6	50462.6	75934	75695.7	62865.8	49581.1	56948.1	60720.4	79199.3	26519.2	73056.1	106937	68130.1	25378.5	47333.6	52524.4	19574.2	48058.2	41925.4	82903.8	73425.6	60753.9	16117.7	26171.6	47823	630533	520442	617785	620500	320151	26877.6	136915	53362.1	16366.5	46493.3	51856.7
2-Hydroxyphenylalanine	C9 H11 N O3	181.073	5.205	1	DDA for preferred ion	32222.8	116499	95240.4	1.99258e+06	1.09017e+06	967030	121644	199948	370883	1.25487e+06	1.54423e+06	698770	748122	537734	577013	179976	353041	398956	791203	409267	620922	201802	664395	115633	59478	267220	610395	118565	142531	124458	820227	369721	226602	978412	1.05408e+06	989716	916493	1.01884e+06	282554	494942	209578	180366	147182	138239
	C6 H4 N2 O P2	181.979	0.62	0	DDA for preferred ion	3.06301e+07	4.05211e+07	4.14748e+07	4.67685e+07	3.19189e+07	5.48762e+07	4.95721e+07	5.62162e+07	4.74946e+07	3.21533e+07	2.54043e+07	2.44091e+07	2.19635e+07	1.544e+07	1.93823e+07	1.71747e+07	30993607	2.59687e+07	1.90089e+07	1.05594e+07	2.06533e+07	1.40135e+07	2.02334e+07	1.38725e+07	6.44196e+06	1.0756e+07	8.80043e+06	4.42174e+07	3.47264e+07	2.98371e+07	4.46004e+07	3.51116e+07	4.57846e+07	3.60721e+07	3.54897e+07	3.78193e+07	3.43852e+07	3.23339e+07	4.1164e+07	2.99952e+07	2.56741e+07	1.61096e+07	8.57354e+06	1.12898e+07
DL-4-Hydroxyphenyllactic acid	C9 H10 O4	182.057	4.202	4	DDA for preferred ion	2.19587e+06	6.00365e+06	5.28205e+06	404169458	5.70866e+08	3.98036e+08	531106	1.8625e+06	1.01006e+06	240204	772409	307140	2.61693e+06	5.14614e+06	4.28695e+06	209425	458533	772265	109166	508545	103348	137311	46522.9	45241.2	843388	103249	1.3536e+06	1.2514e+06	3.37698e+06	1.73418e+06	78845.9	139346	106943	1.25452e+08	1.16094e+08	1.71865e+08	1.19097e+08	1.20102e+08	67268.5	67860.6	68560	1.13228e+06	684767	1.53699e+06
DL-4-Hydroxyphenyllactic acid	C9 H10 O4	182.057	5.379	6	DDA for preferred ion	131591	203786	230618	192671	160186	211659	118206	33629.9	167215	166010	100738	110675	75922.1	122323	54849.1	119218	84766.2	134295	104085	43915.1	104573	104214	139512	178340	168053	74490.1	191535	173919	121406	142801	87484.3	90329.1	293125	261825	262102	173403	317336	176248	142653	80071.6	188720	268243	154088	53311.7
		183.016	0.952	0	DDA for preferred ion	153093	182437	287059	4.15036e+07	4.05417e+07	1.30108e+08	47590.2	68177	52234.2	137532	117132	129444	93656.6	157171	100652	112120	99355.1	72289.8	162404	243136	160290	136981	180818	134279	244272	93572.6	159125	108402	172123	291456	50014.8	71390.8	70356	387832	1.32655e+06	368922	1.17403e+06	573734	344270	290048	215513	351183	290967	468139
		183.016	0.77	0	DDA for preferred ion	1.75848e+06	1.91606e+06	1.69892e+06	5.65925e+07	1.45209e+08	2.15633e+08	845220	1.29463e+06	1.12086e+06	1.44051e+06	1.50382e+06	1.34295e+06	1.62657e+06	1.87908e+06	1.54783e+06	1.12365e+06	1.42528e+06	1.26894e+06	2.20859e+06	2.89509e+06	2.3001e+06	1.43216e+06	1.88636e+06	1.34475e+06	1.19514e+06	1.41513e+06	1.10195e+06	1.47309e+06	1.8454e+06	1.70894e+06	715854	1.20375e+06	1.02609e+06	3.92374e+06	3.73761e+06	4.47577e+06	3.53251e+06	5.51067e+06	1.74887e+06	1.97172e+06	1.63134e+06	1.58956e+06	1.83066e+06	1.56249e+06
		183.052	1.265	0	DDA for preferred ion	59950.6	866389	49377	2.87776e+06	3319977	2.68657e+06	85263.9	548356	399707	2.99143e+06	4.89538e+06	2.75703e+06	3.97108e+06	5.0485e+06	4.40564e+06	246705	1.93926e+06	579340	6.60723e+06	1.34026e+07	7.15691e+06	1.13284e+06	6.12406e+06	370246	123303	876820	200941	64479.6	227854	161236	2.11677e+06	3.20394e+06	3.72373e+06	1.14173e+06	1.80062e+06	1.45458e+06	1.10559e+06	970723	863140	6.63834e+06	254613	69502.3	636698	168618
	C6 H5 N2 O P S	183.985	1.131	0	No MS2	28790	40319.2	154482	2.29822e+07	1.90843e+07	2.79335e+07	18251.4	42306.1	46794.9	34247.5	33882.9	26696.7	29980.7	43573.5	25907	50539.3	47617.1	76874.3	83462.8	126276	49965.3	100199	43841.9	58577.4	12501.7	15314.1	14210.7	143371	183639	113861	25600.8	34529.7	20425.8	6.94469e+06	7.22082e+06	7.66874e+06	7.85923e+06	6.69549e+06	465038	337998	328394	73397.5	127026	349372
3-(5,6-Dihydroxycyclohexa-1,3-dien-1-yl)propanoate	C9 H12 O4	184.073	4.974	0	DDA for preferred ion	84115.5	78880.5	71873.5	146516	456859	453745	31375.9	116591	97478.2	1.04231e+06	1.14966e+06	525598	203943	92818.5	481368	113871	170415	441401	92478.5	261661	170383	244695	320051	94650.2	79147.9	150427	689040	75740.6	68387.7	106591	427699	175278	595526	467184	402780	494367	523491	976969	144205	133325	34484.6	85552	73412.1	59315
	C10 H16 O3	184.109	5.704	0	DDA for preferred ion	133775	66973.7	71769.1	367132	200849	591573	701014	1.78324e+06	627850	2.39677e+06	5.36905e+06	1.59565e+06	5.12724e+06	4.65185e+06	3.43184e+06	145676	2.82661e+06	284742	6.16932e+06	4.49987e+06	6.51864e+06	1.40408e+06	4.6267e+06	328090	489259	3.76276e+06	533151	94189.6	272876	144365	4.84759e+06	4.63313e+06	5.27437e+06	4.10211e+06	3.53961e+06	3.77824e+06	3.93088e+06	3.52453e+06	623734	7.13115e+06	328719	131189	1.18518e+06	129176
		184.941	15.919	0	DDA for preferred ion	1.24852e+06	1.26649e+06	1.30653e+06	986469	1.16744e+06	858809	1.41146e+06	1.27129e+06	944161	1.30071e+06	1.2905e+06	831807	1.38463e+06	681406	675270	1.00358e+06	1.49277e+06	977333	1.25516e+06	1.74626e+06	1.37761e+06	4.87663e+06	2.86008e+06	2.58679e+06	909806	1.53334e+06	1.00877e+06	705230	1.21329e+06	763620	935740	954822	749515	1.83441e+06	978271	2.29448e+06	1.71872e+06	1.13677e+06	2.58196e+06	5.75428e+06	5.15649e+06	1.28228e+06	1.52599e+06	818044
		184.941	15.653	0	DDA for preferred ion	6.32678e+06	5.58601e+06	5.83664e+06	5.65331e+06	3.86914e+06	4.52858e+06	6.17451e+06	2.69841e+06	4.71584e+06	7.13702e+06	5.66296e+06	5.66655e+06	2.20241e+06	2.24514e+06	3.07873e+06	2.33342e+06	5.8125e+06	3.63755e+06	2.39687e+06	2.80823e+06	4.6963e+06	4.87663e+06	984105	1.09229e+06	4.67623e+06	3.46336e+06	2.68412e+06	1.92953e+06	3.62067e+06	2.85289e+06	3.58461e+06	4.80303e+06	1.6033e+06	7.45975e+06	4.1483e+06	7.80677e+06	7.02122e+06	4.42383e+06	2.65216e+06	5.98581e+06	2.61008e+06	4.30321e+06	7.79238e+06	2.09551e+06
		184.941	15.304	0	DDA for preferred ion	2.46001e+06	1.84834e+06	1.40384e+06	370549	1.24715e+06	892640	1.09895e+06	3.82762e+06	1.34737e+06	7.33329e+06	5.96216e+06	3.48316e+06	1.68093e+06	3.56206e+06	4.01126e+06	829509	2.91715e+06	1.92581e+06	3.10693e+06	5.60436e+06	2.31245e+06	2.73841e+06	2.43363e+06	1.63863e+06	1.12662e+06	8.19516e+06	1.29982e+06	328378	1.37923e+06	936163	1.41146e+06	1.81866e+06	804241	5.20747e+06	2.17875e+06	2.76895e+06	3.04239e+06	1.68029e+06	1.60477e+06	1.91488e+06	1.67451e+06	7.26767e+06	5.76764e+06	4.44099e+06
		184.941	14.984	0	DDA for preferred ion	5.5292e+06	8.10442e+06	6.12369e+06	7.9193e+06	6.6425e+06	7.14936e+06	2.34358e+07	1.35932e+07	1.34353e+07	4.51824e+06	4.301e+06	4.30604e+06	8.36978e+06	3.02682e+06	3.41391e+06	5.11495e+06	5.24233e+06	7.28327e+06	2.83801e+06	5.77439e+06	8.23192e+06	9.04353e+06	7.84945e+06	1.36467e+07	5.04479e+06	9.46342e+06	2.76848e+06	7.43469e+06	1.33065e+07	9.50264e+06	3.46865e+06	3.02533e+06	3.90846e+06	5.69404e+06	7.69709e+06	5.91677e+06	5.09525e+06	4.82016e+06	3.54643e+06	4.19663e+06	3.45291e+06	1.17396e+07	7.90523e+06	5.34896e+06
3-Phospho-L-serine	C3 H8 N O6 P	185.008	0.696	0	No MS2	2.99863e+07	4.52125e+07	3.19693e+07	3.48125e+06	2.04265e+06	2.85199e+06	5.94497e+06	9.01464e+06	6.32168e+06	2.20536e+07	2.44814e+07	1.81953e+07	8.83695e+06	1.43113e+07	7.72539e+06	3.09339e+07	4.42437e+07	2.86305e+07	5.65251e+07	8.96215e+07	4.72331e+07	4.27312e+07	6.93987e+07	5.24634e+07	6.04243e+06	1.01844e+07	4.97356e+06	4.11938e+07	2.73763e+07	3.95015e+07	1.63597e+07	2.11131e+07	1.74953e+07	1.68461e+07	1.72129e+07	2.30096e+07	1.9167e+07	1.66111e+07	4.00418e+07	4.11738e+07	2.95528e+07	7.65906e+07	9.65778e+07	7.13197e+07
	C5 H2 N2 O6	185.992	0.708	0	DDA for preferred ion	8.98775e+06	974263	1.48214e+07	1.72083e+06	1.00971e+06	1.40978e+06	429771	658286	614010	732458	808473	1.0497e+07	6.12417e+06	5.66958e+06	1.27075e+07	676778	815557	716395	1.2296e+06	1.47208e+06	1.16954e+06	3.12607e+07	959162	2.59407e+07	1.08183e+06	753147	1.02495e+06	944839	8.88724e+06	1.34496e+06	558944	631811	628572	8.45086e+06	6.04034e+06	7.01096e+06	6.18805e+06	7.40577e+06	890160	1.00256e+06	829491	5.86853e+06	1.97674e+06	1.68911e+08
		186.052	1.644	0	DDA for preferred ion	148503	191938	172818	551075	214172	224539	88725	252425	233569	638527	2.30826e+06	57463.8	508242	821485	429152	112330	649840	213098	777884	702372	307289	666101	155178	362631	237034	743530	29459.9	181661	187463	210375	510865	67935	436720	3.89316e+06	2.62646e+06	3.15817e+06	3.60501e+06	3.1867e+06	129553	257330	213897	93142.4	65310.4	78011.8
	C9 H15 P S	186.063	0.792	0	DDA for preferred ion	335694	995475	243857	2.41242e+06	4.4045e+06	1.16051e+06	53799.1	967212	81953.7	2.05313e+06	1.1408e+07	3.25577e+06	1.00955e+06	3.89274e+06	966466	986988	5.2053e+06	1.75845e+06	6.18191e+06	7.42551e+06	9.95284e+06	799585	2.49254e+06	407698	186122	908654	167326	1.16596e+06	3.42298e+06	1.71438e+06	1.49705e+06	4.47182e+06	3.12563e+06	3.89172e+06	4.77388e+06	3.94799e+06	4.91771e+06	4.17262e+06	1.83395e+06	2.2063e+07	943679	293533	737349	354019
	C9 H14 O4	186.088	4.808	0	DDA for preferred ion	296999	248698	234821	266304	260474	343769	302029	432882	123175	397211	842736	273808	515071	475658	533616	406852	663783	531162	1.42111e+06	281362	796489	428324	792972	62759.4	263324	439104	338164	50771.9	303596	309664	619443	747281	1.1173e+06	2.76784e+06	2.06511e+06	2.03821e+06	2.29069e+06	2.29475e+06	290114	819039	244067	38076.5	69830	230672
		187.047	1.084	0	DDA for preferred ion	315733	1.64353e+07	7.23784e+06	2.23262e+08	1.35985e+08	6.8913e+07	2.05259e+06	1.61465e+07	643282	1.91047e+07	3.78629e+07	9.69184e+06	1.44148e+06	1.01731e+07	1.64789e+06	615145	7.70044e+06	3.86216e+06	3.37198e+07	5.81257e+07	2.628e+07	1.03287e+07	1.58125e+07	1.38374e+07	4.1392e+06	3.60138e+06	6.23182e+06	8.21972e+06	1.05108e+07	9.01758e+06	4.16103e+06	5.30816e+06	8.18077e+06	2.12242e+07	9.4749e+06	1.14249e+07	7.50768e+06	2.08256e+07	1.10716e+07	2.636e+07	2.24599e+07	2.37289e+07	2.50916e+07	2.26178e+07
		187.047	0.832	0	DDA for preferred ion	192282	230416	232155	466631	344127	425210	5.09402e+06	3.81433e+07	1.42347e+07	4.10653e+06	8.32052e+06	1.4865e+06	175259	2.96761e+06	71337.1	73410.9	3.39498e+06	939871	1.21778e+07	3.34666e+07	9.98739e+06	129876	267815	160935	88465.8	610459	421924	104696	217017	130156	967031	57288.9	464444	8.78716e+06	1.07948e+07	1.10912e+07	8.62089e+06	7.67546e+06	678629	1.37145e+07	253554	156316	903596	218857
	C6 H10 N3 O2 P	187.052	0.929	0	DDA for preferred ion	3.99859e+06	3.29454e+06	2.99546e+06	923400	460260	1.21442e+06	2.47333e+06	4.78307e+06	1.17868e+06	2.22225e+06	2.72907e+06	2.17659e+06	7.20262e+06	6.61207e+06	1.05378e+07	1.95633e+06	1.68586e+06	1.35935e+06	3.93086e+06	2.87547e+06	4.13609e+06	3.42588e+06	1.4411e+06	2.73337e+06	5.18257e+06	3.96188e+06	6.22557e+06	150335	555815	183475	215484	295124	485779	2.01418e+06	1.62229e+06	1.6366e+06	1.9826e+06	1.6977e+06	881276	1.12039e+06	652560	3.37275e+06	2.52406e+06	3.42998e+06
2-Keto-6-acetamidocaproate	C8 H13 N O4	187.084	3.092	0	DDA for preferred ion	18589.6	139199	112585	279955	192638	117578	97840.5	118614	128724	1.04518e+06	1.08241e+06	618181	153143	143963	127784	287265	1.44564e+06	845749	4.7609e+06	7.14046e+06	2.07132e+06	279742	1.52174e+06	162174	120499	45202.7	101861	127624	128966	123314	173590	61857.2	34550.1	1.15712e+06	1.11037e+06	1.21134e+06	1.20627e+06	1.13423e+06	833695	2.87836e+06	239508	30271.3	137863	19899
	C5 H4 N2 O6	188.008	0.933	0	DDA for preferred ion	2.86278e+06	5.608e+06	3.42336e+06	538868	390276	500391	925189	2.70218e+06	1.00671e+06	2.17735e+06	2.24e+06	2.34783e+06	5.01191e+06	9.78012e+06	4.84757e+06	1.80312e+06	1.88585e+06	2.18426e+06	3.89636e+06	5.85089e+06	5.49302e+06	3.29539e+06	1.66394e+06	2.58897e+06	5.37047e+06	5.68635e+06	5.2069e+06	406320	862584	317839	649904	312944	423361	6.53901e+06	4.98319e+06	5.32411e+06	6.95413e+06	4.94181e+06	1.37466e+06	2.11676e+06	2.09598e+06	2.21535e+06	3.25265e+06	1.81663e+06
		188.031	0.795	0	DDA for preferred ion	360352	431820	435079	874508	662778	917202	4.13935e+06	9.11878e+06	1.0098e+07	353148	460767	315079	381572	378093	361896	279701	379605	391037	483852	681814	563913	485600	378424	470704	424550	423976	381677	328593	451562	443636	318229	455299	335658	597186	504420	476800	531970	540991	391480	452731	580702	669558	549503	807528
	C4 H8 N6 O S	188.048	0.964	0	DDA for preferred ion	1.40979e+07	1.03773e+07	1.06458e+07	5.70264e+06	1.97267e+06	4.45483e+06	7.65112e+06	9.97502e+06	3.32306e+06	6.17767e+06	4.65228e+06	7.55467e+06	2.55829e+07	2.0315e+07	3.58325e+07	6.34931e+06	4.98736e+06	4.98576e+06	1.08421e+07	1.20046e+07	1.50574e+07	1.02013e+07	5.46011e+06	4.79436e+06	1.98747e+07	1.46681e+07	2.32355e+07	385636	8.91093e+06	6.55959e+06	1.00746e+06	3.86669e+06	1.42797e+06	747013	5.65784e+06	456883	693395	7.02682e+06	3.62404e+06	3.63364e+06	6.40231e+06	1.34323e+07	8.77019e+06	1.16624e+07
	C8 H12 O5	188.068	1.249	0	DDA for preferred ion	78743.4	43880.8	76869.4	511165	636786	575124	101094	90138.5	80702.8	825203	678222	527951	384141	332979	298140	47073.3	166235	151058	299305	393339	122375	135385	134899	134606	165877	143803	142889	95181.6	92009.6	168178	125307	78643.7	109594	646688	322585	297163	320506	300805	193541	557620	44973.1	80922	93364.8	87169.8
	C8 H12 O5	188.068	2.118	0	DDA for preferred ion	181543	134289	162989	268022	199225	178766	715043	1.81158e+06	416304	1.9661e+06	6.85744e+06	1.73041e+06	4.73776e+06	5.34818e+06	3.29724e+06	475444	2.36918e+06	998233	1.14323e+07	7.12762e+06	6.79209e+06	1.57961e+06	6.19505e+06	264671	416188	3.02853e+06	346790	199926	388698	150223	5.75901e+06	4.02777e+06	4.252e+06	6.067e+06	5.72184e+06	5.31464e+06	6.64947e+06	6.05079e+06	795307	6.67885e+06	409577	90527.4	716965	45340.7
Azelaic acid	C9 H16 O4	188.104	5.032	1	DDA for preferred ion	450897	534050	486208	464098	552341	543140	418734	1.5244e+06	427662	669127	387675	798294	655259	421410	655473	3.75189e+06	1.1207e+07	5.08548e+06	2.0811e+06	1.07229e+06	873318	784790	825067	560535	564391	255881	602456	507874	583874	534392	104816	816315	568836	1.04065e+06	1.16708e+06	1.12297e+06	1.12515e+06	1.08947e+06	570426	726064	563619	496836	464112	541334
Azelaic acid	C9 H16 O4	188.104	5.982	3	DDA for preferred ion	2.98475e+07	8.6539e+06	8.24289e+06	1.5282e+07	1.4573e+07	1.08471e+07	7.63292e+06	1.12329e+07	8.52085e+06	8.35339e+06	1.40867e+07	9.25219e+06	1.83668e+07	1.92629e+07	1.30837e+07	1.00227e+07	1.92121e+07	2.64709e+07	1.89539e+07	2.40142e+07	1.69776e+07	1.65034e+07	1.16702e+07	8.60325e+06	7.87653e+06	1.201e+07	8.83612e+06	7.0196e+06	9.03063e+06	6.89387e+06	7.08214e+06	7.03056e+06	7.03219e+06	2.71216e+07	2.33635e+07	2.26411e+07	2.6554e+07	2.34372e+07	1.12918e+07	1.5237e+07	1.06343e+07	8.01113e+06	6.99334e+06	8.34252e+06
Glycyl-L-leucine	C8 H16 N2 O3	188.115	1.451	1	DDA for preferred ion	487724	613246	547793	78023	531478	208871	26600.8	925063	74154.8	31422.5	53069.4	104147	1.72999e+06	2.89008e+06	858631	164319	871867	72132.6	1.69739e+06	3.34186e+06	1.06515e+06	234768	34675	67018.4	452203	1.18939e+06	523404	65688.7	41177	117419	2.48928e+06	3.19352e+06	1.80249e+06	978812	958321	833487	992858	939199	828537	1.37752e+06	1.06929e+06	139450	166390	83938.9
N6-Acetyl-L-lysine	C8 H16 N2 O3	188.115	3.205	0	No MS2	15718.2	14795.7	15402	4.5196e+06	7.53328e+06	66423.2	15682.3	16055.6	15984.7	15749.7	15899.7	14408.6	20461.3	16559.2	13868.2	16179.6	15901.2	15228.6	16012.5	16659	14435.4	15470.1	15513.4	14772.7	12703.4	14493.7	12890.3	16010.7	14830	15582.8	16928	45565.8	15200.6	28225.8	28601.1	26809.3	27465.1	26663.7	15305.7	16823.7	14532.4	16009.9	13937.2	17856.5
Glycyl-L-leucine	C8 H16 N2 O3	188.115	2.862	5	DDA for preferred ion	834846	847880	1.74634e+06	1.97773e+06	417078	958501	50273.8	1.68386e+06	102178	82533.1	126778	296944	5.29583e+06	5.71402e+06	3.5444e+06	271733	1.01416e+06	201107	3.90195e+06	6.39743e+06	2.69366e+06	354492	223674	198010	1.36918e+06	690160	1.91728e+06	223485	112839	590089	4.93295e+06	1.39189e+07	4.33018e+06	3.00947e+06	3.09408e+06	3.32046e+06	3.57381e+06	3.2869e+06	459996	1.82483e+06	436396	434129	220919	413784
		189.042	5.365	0	DDA for preferred ion	49050.5	34611.6	44448.8	3.06315e+08	2.96217e+08	379272367	74268.4	177464	81032.3	772721	3.78087e+06	802852	89072.1	214861	88319.2	131933	1.65309e+06	57665.9	2.19761e+06	8.15153e+06	592682	52995.7	1.95556e+06	52857.8	15979.5	69223.8	38633.9	87980.6	350109	93221.9	109305	133246	115767	6.76807e+07	5.99593e+07	6.23511e+07	6.62029e+07	6.60009e+07	229386	1.06105e+06	45215.7	22352.4	35040.6	20503.2
α-Cyano-3-hydroxycinnamic acid	C10 H7 N O3	189.042	4.476	6	DDA for preferred ion	51921.4	57625	44773.1	3600772370	2775657263	1575227288	24083.6	62825.6	46070.1	748544	313727	71293.7	63262.2	35860.3	43587.8	54731.8	93472.3	56195.8	113324	110024	57807.4	436956	270769	115193	27607.3	30202.2	35533.7	44407.6	122169	64860.4	18996	71636.9	30387.8	703631805	7.24179e+08	7.15796e+08	7.38269e+08	7.33584e+08	68034.7	152980	50032.9	27212.8	13428.5	27091.9
		189.063	1.645	0	No MS2	81563.5	141034	95065	1.98635e+06	1.90181e+06	8.62431e+06	20234	59180.4	17165.9	77489.3	66210	55116.8	168377	161450	55526.2	60063.2	240910	49298	398115	778495	255293	35528.6	122186	29662.9	58781.6	71726.7	11494.6	160743	440068	136337	100923	88105.2	53411.2	775526	303327	783824	803571	793819	118696	228433	170812	62114.8	93863.3	57829.5
2-Aminooctanedioic acid	C8 H15 N O4	189.099	1.502	2	DDA for preferred ion	230952	183365	88078	2.12985e+07	1.08542e+07	1.01847e+07	26534.5	159000	85171.7	448455	714119	370689	453711	662451	235824	880893	2.94819e+06	1.23622e+06	1.60607e+06	823767	1.5275e+06	368808	565203	156977	112243	197812	80670.2	57499.9	79727	65239.5	351874	458684	231293	2.82064e+06	2.52348e+06	2.33447e+06	2.77646e+06	2.74725e+06	274864	1.35926e+06	256953	93986.1	140006	48783.7
	C8 H15 N O4	189.099	1.35	0	No MS2	151957	135665	36377	1.24776e+07	2.61321e+06	3.82282e+06	35047.3	132178	56904.8	387493	793298	277837	336007	1.28571e+06	310507	569236	2.04678e+06	1.20107e+06	1.17364e+06	1.24652e+06	1.89011e+06	247814	981682	36061.2	57147.9	176290	64981.4	87351.4	112575	30291.3	317905	271661	184544	1.87534e+06	1.22317e+06	1.23965e+06	1.67577e+06	1.5375e+06	144106	1.44002e+06	252446	107934	247077	42431.9
	C8 H15 N O4	189.099	2.588	0	DDA for preferred ion	33760.6	70826.3	22898.9	7.47633e+06	8.47161e+06	5.42181e+06	28705.5	39493.5	25412	24292.8	70376.6	42289.3	25025.3	34268	20399.9	23560	88519.6	75247	58631.8	59606.3	51353.3	37818.9	84190	24774.5	18301.8	21878.9	31226.2	36895.4	80005.1	70160.4	33912.6	41642.2	24196	951647	932207	906111	998009	958107	33971	54304.8	36045.5	31183.5	48700.8	34215.7
2-Aminooctanedioic acid	C8 H15 N O4	189.099	4.773	2	DDA for preferred ion	1.37101e+06	9.07717e+06	1.31191e+06	2.09209e+08	1.66252e+08	1.71432e+08	225088	3.18438e+06	585771	2.24212e+06	4.86185e+06	1.86275e+06	3.07996e+06	2.37743e+07	1.87252e+06	3.96819e+06	6.86442e+06	4.12953e+06	3.91333e+07	1.12208e+08	3.27658e+07	8.15221e+06	6.97379e+06	4.50196e+06	3.62366e+06	1.14935e+07	2.0418e+06	589595	3.24411e+06	1.4407e+06	143203	157919	114236	4.11659e+07	3.96743e+07	3.8412e+07	4.27782e+07	4.10903e+07	6.64791e+06	2.6459e+07	6.45692e+06	4.76964e+06	9.46524e+06	2.52947e+06
	C5 H2 N8 O	190.036	1.623	0	DDA for other ion	12846.4	12276.2	12727.8	5.27174e+07	5.26078e+07	1.80133e+08	13009.7	14839.5	13373.6	17845	15341.7	15077.6	16161.4	15353.1	15147.2	13929.7	14808.4	18814.3	27781.3	26318.6	29936.3	24606.5	21015.1	19278.9	10130.1	12715.9	10111.4	13705.1	13588.9	13087.6	15041.1	12820	14192.1	1.27881e+07	1.02638e+07	1.13944e+07	1.33917e+07	11583464	15046.3	17890.1	13505.7	13580.5	13381.6	14642.6
	C9 H6 N2 O3	190.037	1.69	0	DDA for preferred ion	102368	72005.7	60341.5	7.21042e+07	2.8293e+07	6.00685e+07	66458.3	99922.7	82752.6	61233.7	128813	88824.6	110310	117304	74582.9	82699.2	85767.1	71771.7	78347.6	98357.4	78261.8	102050	50648.9	49099.9	44101.3	100859	39596.8	113333	44649.3	56321.1	139741	68028.4	66940.6	8.11834e+06	8.03281e+06	7.54073e+06	8.17827e+06	7.01731e+06	56375	107197	84601	86255.7	99717.1	62794.4
	C3 H6 N6 O4	190.045	4.472	0	No MS2	7759.16	7811.28	7772.29	3.58117e+08	3.03783e+08	1.99059e+08	7287.52	8065.84	7713.93	78832.9	10134.1	8718.87	11676.9	11470.7	9589.16	8416.98	9743.82	7774.69	17350.7	16566.3	12329.1	10147.1	9498.19	8970.59	7894.38	9677.74	7791.3	8243.53	7913.33	7623.9	10597.8	11978.2	11407.1	7.47757e+07	7.6443e+07	7.09905e+07	7.38776e+07	6.61442e+07	8243.59	16462.2	7929.48	7949.92	7700.31	8079.88
	C4 H2 N10	190.047	1.18	0	DDA for preferred ion	1.47695e+07	1.77675e+07	7.62597e+06	2.40642e+08	1.48012e+08	7.51296e+07	1.07434e+06	5.14619e+06	3.44903e+06	252415	204381	270749	427691	424811	1.88868e+06	2.86895e+06	4.92367e+06	4.63468e+06	473593	2.42909e+07	427887	1.12599e+07	9.08011e+06	1.48119e+07	4.48564e+06	198810	6.92841e+06	9.00779e+06	1.18507e+07	9.69399e+06	210663	237058	206851	2.14892e+07	2.32214e+07	2.2242e+07	2.42185e+07	2.37596e+07	1.2135e+07	6.24716e+06	2.34066e+07	2.62274e+07	2.64781e+07	2.29273e+07
	C7 H2 N3 P S	190.971	2.053	0	DDA for preferred ion	16720.7	16645	17019.7	2.36283e+06	5.65804e+06	2.52292e+06	17179.9	23256.6	24496.3	16225.8	17044.4	16951.6	18103.9	21477	15677.4	15686.9	19209.6	16369	25982.4	38197.3	23544.7	17896.6	16327.7	15992.7	13268.2	15854.5	12643	17278.2	33508.2	27015.9	15245.2	15727.5	15419.3	82987.6	84550.8	1.67979e+06	1.18245e+06	518255	18075.6	31570.2	16570.8	16078.5	15709.8	15977.3
	C5 H7 N O P2 S	190.973	2.027	0	DDA for preferred ion	13002	12943.2	13234.5	7.89354e+06	480994	7.17448e+06	14699.4	18084.3	22612.4	12617.2	13205	13181.6	14077.6	12619.8	12190.8	12198.2	12062.7	13523.7	16040.9	17394.7	14344.8	13916.4	12837.3	11860.9	10715.5	11419.9	10497	17637.9	15950.9	13732.4	11854.7	12366.9	11990	2.19897e+06	710038	293016	2.25163e+06	98291.2	14055.6	16039.6	12885.4	12346	11342.1	11421
	C2 H N5 O4 S	190.975	1.997	0	DDA for preferred ion	9867.37	9231.31	9721.22	6.40776e+06	3.56889e+06	122095	11797.6	14695.3	17272.2	9317.5	9686.83	9690.35	10584.6	9639.49	9050.71	9069.47	9481.86	10330	11217.6	12855.7	9708.72	9905.54	10201.6	9059.8	8184.88	8642.41	8203.58	14955	11534.8	11911.4	9130.6	9446.31	9271.42	590215	79400.3	1.05101e+06	651899	1.22927e+06	11886.3	10496.5	9792.95	9362.04	8633.29	9115.66
		191.021	1.377	0	DDA for preferred ion	447164	457883	374453	9.43126e+07	3.8131e+07	8.9184e+07	1.59968e+06	5.65175e+06	1.96669e+06	327933	442681	401583	416396	405603	342075	381561	396060	362301	382334	485609	468949	410898	411666	385810	387404	470563	335752	382477	370222	349080	96646.9	315704	386208	3.93064e+06	2.3314e+06	1.36864e+06	5.18394e+06	5.30798e+06	444963	543837	405098	350690	409765	424028
		191.021	1.753	0	DDA for preferred ion	414475	428615	496086	1.49365e+08	9.37442e+07	1.53002e+08	485759	571278	552603	473705	466847	454757	517157	545708	480368	436013	371390	444332	97100.4	467633	85279.4	466059	419416	422933	376588	487475	404429	439059	503826	487817	381015	523473	94290	1.47246e+07	1.65398e+07	2.26672e+07	1.80935e+07	1.64519e+07	392466	447244	433225	422127	466638	474870
	C6 H9 N O6	191.042	0.927	0	DDA for preferred ion	77789	440904	468886	2.59839e+07	1.54444e+07	4.27959e+07	62106.7	261484	26541	412043	1.31761e+06	191564	107676	458409	166258	597183	2.38929e+06	325521	1.00223e+06	2.18459e+06	836651	128282	227606	145012	44254.3	475388	45736.7	423324	6.13954e+07	2.38805e+07	25413.3	231127	30576.3	731184	505269	544537	997688	328595	620421	2.98463e+06	1.53771e+07	178441	640840	237868
		191.057	1.989	0	DDA for preferred ion	323195	470801	500447	1181953990	8.28416e+08	7.18208e+08	369711	262376	408393	303504	612185	488531	691745	879779	728285	366464	433054	479601	1.48051e+06	1.21948e+06	489060	1.02767e+06	733798	360852	363893	219226	186424	1.00333e+06	923779	1.13625e+06	211190	365581	345074	1.7029e+08	1.63413e+08	1.49928e+08	1.87909e+08	1.5785e+08	367792	420390	302843	303757	289289	398204
	C10 H9 N O3	191.057	5.149	0	No MS2	72750.9	80435.8	67859.7	1.66746e+07	1.79098e+07	6.84691e+06	69966	113384	51325.6	76931.8	63344.3	127318	84674.4	118471	100742	39053	28271.5	58392.9	149347	153113	88796.4	67592.9	107969	102276	60601.7	54719.6	51872.8	246628	246140	136936	61429.6	26107.9	22324.1	1.98913e+06	1.81834e+06	1.99979e+06	2.28308e+06	2.80982e+06	85383.3	77630.5	62833.3	45171.9	41308.2	11841.3
	C10 H9 N O3	191.057	5.282	0	DDA for preferred ion	65149.6	73472.4	76886.7	1.10498e+07	2.58929e+07	2.4595e+07	54960.5	139559	88402.3	78950.7	100058	83269.6	96228.9	176848	128487	74073.2	109462	59101.6	118628	254214	120193	114623	136524	127322	51643.3	90270	72957.3	311589	245042	211594	21925.2	24029.1	32024.8	4.18723e+06	5.00829e+06	5.02507e+06	6.12188e+06	5.92728e+06	76988.4	98878.1	82381.3	47646.3	78347.9	23476
5-Hydroxyindole-3-acetic acid	C10 H9 N O3	191.057	5.78	3	DDA for preferred ion	53623.7	73912.2	61677.5	1.17093e+08	2.01846e+07	3.95557e+07	53128.8	52083	56977.7	70230.9	65565.6	61873	96701	110122	103642	48910.4	185620	57067.7	157618	76915.4	116094	98147.7	100247	69837.6	39681.6	47263.2	58411.8	57192.7	199148	114145	23528.3	53493.9	53662.7	2.00337e+07	1.88261e+07	1.91599e+07	1.93043e+07	1.96325e+07	53590	52658.8	49326	33548.8	47719.2	22216.8
	C10 H9 N O3	191.057	6.218	0	DDA for preferred ion	68042.5	78985.4	75881.3	3.74403e+07	3.28092e+07	3.05065e+07	47825.9	59340.1	53520.1	31677.1	76395.2	29664.4	123228	117512	138772	61301.8	80093.2	73261.5	74250.4	75308.6	114802	128152	110755	162238	83981.6	69107.6	33585.3	252699	229660	185866	21755	34268.9	71724	3.846e+06	3.04438e+06	3.11678e+06	3.60959e+06	2.90994e+06	41437.5	69749.1	95143	41001.4	64735.8	56211.5
2-(acetylamino)-4-(methylthio)butanoic acid	C7 H13 N O3 S	191.061	4.383	6	DDA for preferred ion	2.73668e+06	1.75285e+07	1.54623e+07	1.89675e+07	1.90983e+07	2.49949e+07	12626.2	2.54051e+06	1.96508e+06	2.23089e+07	2.68273e+07	3.55227e+07	6.49561e+06	1.52399e+07	5.24826e+06	7.30187e+06	5.44146e+06	1.38851e+07	6.86838e+06	8.98898e+06	1.01547e+07	1.61011e+07	1.9822e+06	1.05808e+07	1.24529e+07	1.25078e+07	1.16734e+07	1.02872e+06	1.46021e+06	1.42501e+06	1.12288e+06	1.03821e+06	1.37186e+06	2.70761e+07	2.34292e+07	2.55562e+07	2.6083e+07	2.5782e+07	4.63893e+07	6.79113e+07	5.39304e+07	3.97176e+07	3.19054e+07	3.62077e+07
	C7 H13 N O3 S	191.061	1.082	0	DDA for preferred ion	517959	561216	244176	2.07894e+07	3.55711e+06	1.55419e+07	106672	985814	225206	447422	512997	347549	1.24348e+06	3.14694e+06	697964	448745	839219	384341	2.83772e+06	4.36051e+06	4.48804e+06	552695	562237	366765	99059.6	1.84456e+06	102881	519381	427483	284822	120461	141731	124059	3.79551e+06	3.8085e+06	3.51136e+06	3.56601e+06	4.11539e+06	519283	1.7243e+06	332932	260364	304523	322962
2-Amino-3,7-dideoxy-D-threo-hept-6-ulosonate	C7 H13 N O5	191.079	0.701	0	DDA for preferred ion	8.25406e+06	8.16988e+06	3.33226e+06	9.48362e+06	9.27534e+06	1.9353e+07	1.37551e+06	3.02162e+06	724101	1.13987e+07	1.77923e+07	7.90626e+06	3.62801e+06	9.44674e+06	1.91806e+06	2.80987e+07	1.99726e+07	2.63667e+07	2.18143e+07	8.24818e+07	3.0033e+07	4.17159e+06	6.47426e+06	4.03686e+06	4.57064e+06	3.3181e+06	4.2843e+06	2.04582e+07	2.99764e+07	1.24126e+07	846781	1.45286e+06	662874	2.79676e+07	2.17797e+07	2.23871e+07	2.40003e+07	2.55004e+07	3.36453e+07	5.47833e+07	3.13651e+07	4.91229e+06	7.42728e+06	1.03328e+07
	C11 H17 N3	191.142	2.039	0	DDA for preferred ion	21264.8	21168.6	21645.1	9.37019e+06	1.33866e+07	3.52902e+06	24040.9	31465	36982.5	20635.4	21676.5	21558.5	23023.9	27313.7	19938	19950.1	24430	22118.1	33043.5	48577.9	29943.4	22760.3	20995.4	20339	17525.1	19787.7	17167.8	27216.8	34124.5	34357.8	19550.1	20226	19609.7	584774	2.88269e+06	2.19594e+06	585703	1.33662e+06	25450.5	31057.4	21074.1	20448	18550	20319.4
	C11 H17 N3	191.142	1.777	0	DDA for preferred ion	7780.63	8094.2	7664.17	259176	5.02741e+06	3.95906e+06	14806.3	19827.2	33650.1	9500.02	9690.22	7948.13	11057.9	11797.7	8447.33	10773.6	14201	11156.4	17691.3	19742.5	17381.6	8835.83	11381.7	9425.36	5971.33	7345.87	6355.86	7697.45	9313.91	9394.48	10246.4	8009.77	9052.17	14619.4	14462.1	14011.9	15216	15311.7	10407.1	20031.1	7531.43	8008.58	8880.17	9554.19
Citric acid	C6 H8 O7	192.026	1.066	6	DDA for preferred ion	2.85658e+07	9.04042e+07	3.28714e+07	1809999480	1552232887	1131174220	747422	5.32173e+06	2.28651e+06	2.82685e+06	5.40792e+06	3.42903e+06	4.90827e+06	5.39113e+06	3.12375e+06	1.66106e+06	2.1711e+08	5.34309e+06	2.54439e+06	5.3688e+06	3.71169e+06	5.29039e+06	1.46434e+06	2.63061e+06	1.21592e+07	1.8952e+07	5.12454e+06	1.23977e+08	2.10475e+08	2.2513e+08	2.85451e+07	8.04977e+07	4.66352e+07	5.06391e+08	5.95343e+08	6.6713e+08	6.57853e+08	6.07854e+08	3.95922e+08	2.28181e+08	4.06368e+08	1.52151e+07	6.10652e+06	1.21422e+07
Citric acid	C6 H8 O7	192.026	0.825	10	DDA for preferred ion	1.91381e+07	8.49168e+07	4.50356e+07	3158484984	2665650477	1920131339	4.89989e+06	2.29078e+07	1.64915e+07	3.9648e+07	3.29142e+07	2.02331e+07	5.57441e+06	2.60437e+07	5.86979e+06	6.30946e+06	1.2442e+08	2.24044e+07	1.67132e+07	1.9544e+07	1.14096e+07	6.56964e+07	2.50584e+07	7.1518e+07	3.24075e+07	5.48308e+07	1.46856e+07	5.61757e+07	2.14036e+08	8.30578e+07	2.42421e+07	2.54512e+07	3.83882e+07	3.71404e+08	3.55625e+08	3.3209e+08	3.93841e+08	3.52972e+08	2.17217e+08	2.69188e+08	1.9766e+08	4.15534e+07	2.8193e+07	9.9141e+06
	C10 H12 N2 O2	192.089	2.187	0	No MS2	27892	36283.4	26548.5	4.51601e+07	1.21224e+07	1.30709e+07	27888.5	41345.7	27560.1	52968.4	47659.4	31462.6	78802.7	56106.4	27056.5	38403.4	41254.3	33788.5	140583	119378	61039.4	49152.3	41153	30511.8	24233.4	44847.1	23278.3	162449	68027.8	63537.1	28832.5	35602.3	27974.1	4.68631e+06	3.90888e+06	3.95621e+06	4.50498e+06	4.28534e+06	47080.3	83799.8	37376.3	34688.3	30880.5	32928.6
	C5 H7 N O3 S2	192.986	2.165	0	No MS2	14975.7	20204.2	14783.4	6.20227e+06	8.78332e+06	1.49615e+07	13482	16459.8	13182.3	18391.5	26538.9	17519.8	19776.5	31242.6	15066.3	19220.4	22972.2	18815	46363	59606.8	33989.4	27370.2	22915.8	16990.3	13494.2	17971.3	12663.9	46820.1	50788.7	34922.4	16055.2	19825	15577.2	1.20347e+06	871479	1.09262e+06	1.22058e+06	1.30225e+06	26216.4	46663.5	20812.8	19316	17195.7	18336.1
		193.029	1.077	0	No MS2	1.69544e+06	8.073e+06	1.26294e+06	1.35024e+08	1.05458e+08	8.23891e+07	30943.6	398788	15625	332305	520997	212243	457739	239532	350257	54025	9.99443e+06	271622	173100	657335	158970	238815	163049	144343	591921	3.18612e+06	485755	8.88164e+06	3.16609e+07	3.18793e+07	2.39969e+06	4.87445e+06	3.87052e+06	4.53987e+07	4.32733e+07	4.80596e+07	4.40521e+07	4.16661e+07	2.55957e+07	1.66143e+07	2.846e+07	1.08386e+06	753727	704349
	C6 H11 N O4 S	193.04	0.761	0	DDA for preferred ion	434856	1.67416e+06	469772	1.2515e+07	1.18495e+07	9.96576e+06	118091	202379	156833	354734	700122	503143	397689	1.41001e+06	331130	1.43341e+06	1.76826e+06	576718	1.53854e+06	4.70094e+06	1.64468e+06	396925	333055	371306	320492	603234	477367	1.90197e+07	6.72039e+07	2.36474e+07	191267	492592	205172	3.83118e+06	3.49816e+06	4.21902e+06	3.92961e+06	4.31453e+06	7.25658e+06	2.42954e+06	7.70545e+06	670100	2.17422e+06	609601
2-Keto-D-gluconate	C6 H10 O7	194.042	0.696	0	DDA for other ion	2.66076e+07	2.1459e+07	4.5102e+07	6.68626e+07	1.24939e+08	1.0654e+08	4.87271e+06	1.0837e+07	8.22263e+06	2.72569e+07	6.87962e+07	3.34676e+07	1.00505e+08	6.34136e+07	9.09928e+07	1.42867e+07	1.48167e+07	2.15077e+07	1.17306e+08	8.9953e+07	91599863	3.79299e+07	1.94793e+07	3.12427e+07	3.72448e+07	1.09885e+07	3.40163e+07	3.57088e+07	1.93683e+07	2.88986e+07	3.81596e+07	3.44244e+07	5.05529e+07	5.31351e+07	5.53405e+07	6.07527e+07	6.57477e+07	5.66564e+07	1.06796e+07	1.08623e+07	1.03368e+07	4.47306e+06	3.68949e+06	4.52468e+06
Butylparaben	C11 H14 O3	194.093	8.991	3	DDA for preferred ion	1.41359e+07	1.38946e+07	1.3986e+07	1.27974e+06	1.66753e+06	1.41365e+06	1.39557e+07	1.45515e+07	1.40873e+07	1.51195e+07	1.51918e+07	1.51311e+07	1.43919e+07	1.45958e+07	1.47069e+07	1.4834e+07	1.5894e+07	1.52177e+07	1.54558e+07	1.58273e+07	1.40095e+07	1.66843e+07	1.613e+07	1.47488e+07	1.51961e+07	1.53741e+07	1.48318e+07	1.45399e+07	1.43231e+07	1.4786e+07	1.45e+07	1.50644e+07	1.39951e+07	8.51848e+06	8.71258e+06	1.09121e+07	9.20242e+06	9.84123e+06	1.64407e+07	1.53066e+07	1.69325e+07	1.43057e+07	1.38978e+07	1.41803e+07
	C11 H14 O3	194.094	5.555	0	DDA for preferred ion	63439	75106.9	41984.1	65131.4	48562.7	65704.8	146147	761964	212843	774138	831561	793459	1.72128e+06	1.0338e+06	1.34335e+06	411560	409587	277566	1.11618e+06	315245	1.45336e+06	2.68795e+06	3.13279e+06	500210	292159	1.20804e+06	687595	73138	203382	122241	718583	1.008e+06	282227	1.44536e+06	1.43086e+06	1.52808e+06	1.52152e+06	1.61058e+06	903802	1.21778e+06	658088	177685	344771	208992
6-(Hydroxymethyl)-7,8-dihydropterin	C7 H9 N5 O2	195.075	2.696	0	DDA for preferred ion	69969.5	81469.6	67005.2	3.82673e+07	1.90449e+07	3.01138e+07	547178	1.43189e+06	1.15101e+06	75584.1	79570.1	77159.4	116795	85007.2	77542.1	85195.1	109913	68550.3	50231.6	77572.6	96560.2	173409	109486	70207.3	22040.7	83368.1	105340	34221.2	104005	91004.2	97019.9	90743.2	96307.4	3.91886e+06	3.62049e+06	3.469e+06	3.85389e+06	4.05555e+06	87293.9	82703.2	88867.1	47293	78915.2	70640.1
	C6 H3 Cl3 O	195.924	7.052	0	No MS2	14519.3	16051.7	15974.8	1.44385e+07	1.47765e+07	1.22657e+07	16914.1	21261.4	16812.5	19763.5	24997.3	18114.4	27756.7	31238.2	23636.4	17100.7	23006.8	19847.3	26479.1	25018.8	23304.5	17403	26271.4	16083.3	16370.1	28043.9	16398.5	15100.7	16151.8	16365.2	21805.8	21856.8	21069.6	1.38683e+06	1.20901e+06	1.27387e+06	1.41681e+06	1.25315e+06	16921.2	22939.1	17925.5	14593.5	15371.9	15507.9
	C4 H6 O P2 S2	195.934	0.855	0	No MS2	2.78448e+06	1.80652e+06	1.73821e+06	1.17042e+07	1.04481e+07	9.81806e+06	192708	96350.3	102376	2.55947e+06	2.2704e+06	2.19224e+06	1.74252e+06	1.09853e+06	308291	514438	1.23892e+06	2.19115e+06	726332	2.04273e+06	1.31431e+06	5.26317e+06	3.59498e+06	6.45457e+06	528232	404601	700087	3.91555e+06	3.54166e+06	1.47383e+06	132391	86909.8	261746	4.81286e+06	5.82686e+06	3.58909e+06	6.01996e+06	5.25656e+06	1.05773e+06	561517	1.95421e+06	2.41854e+06	1.22542e+06	472854
		195.953	0.712	0	DDA for preferred ion	362013666	6.42824e+08	4.01783e+08	4.03459e+06	2.36733e+06	3.30532e+06	1.02183e+08	143465682	1.10771e+08	701110047	7.51281e+08	5.30377e+08	1.81567e+08	3.42147e+08	1.99841e+08	4.54181e+08	7.46643e+08	5.87248e+08	6.89896e+08	9.16625e+08	7.08775e+08	5.47376e+08	7.08412e+08	4.81995e+08	5.0091e+08	5.40617e+08	4.52476e+08	1.25336e+08	122980785	8.02914e+07	2.6518e+08	3.23201e+08	201690812	2.25316e+08	2.62316e+08	2.48469e+08	2.55934e+08	2.50725e+08	6.34245e+08	4.6544e+08	4.81644e+08	8.25409e+08	1105145192	6.14871e+08
Gluconic acid	C6 H12 O7	196.057	0.696	10	DDA for preferred ion	3.53457e+07	4.90906e+07	2.389e+07	3264971095	1095534242	1961294285	9.61254e+06	1.85929e+07	1.54974e+07	1.25829e+08	4.45025e+08	1.17179e+08	9.22714e+06	3.64353e+07	1.12669e+07	4.69121e+07	5.2703e+07	4.83443e+07	3.97506e+08	3.48932e+08	4.86625e+08	6.84552e+07	1.08392e+08	6.45779e+07	9.40512e+06	2.37345e+07	1.24545e+07	5.883e+06	1.47025e+07	7.67283e+06	5.46702e+06	6.79202e+06	4.96922e+06	4.37054e+08	4.27137e+08	4.04843e+08	5.04282e+08	3.92836e+08	2.63067e+07	7.3086e+07	2.9864e+07	1.70411e+07	1.85289e+07	1.81584e+07
2-Hydroxy-4-(4-hydroxyphenyl)butanoic acid	C10 H12 O4	196.073	6.434	3	DDA for preferred ion	7.58263e+06	7.67488e+06	8.67778e+06	6.59274e+06	8.33724e+06	6.97342e+06	7.39172e+06	9.4262e+06	8.88668e+06	7.21582e+06	7.26378e+06	7.29283e+06	7.78071e+06	8.17835e+06	7.35363e+06	7.40688e+06	7.63098e+06	7.4063e+06	7.674e+06	8.19577e+06	7.14967e+06	7.81691e+06	7.83301e+06	8.92296e+06	6.6229e+06	7.50267e+06	8.37245e+06	7.75467e+06	7.54887e+06	8.59e+06	8.21152e+06	7.64477e+06	9.43019e+06	7.42525e+06	7.49464e+06	8.04518e+06	8.83604e+06	8.08191e+06	7.54188e+06	7.62391e+06	7.40848e+06	8.40802e+06	8.5774e+06	8.02919e+06
	C5 H11 N O5 S	197.035	0.702	0	DDA for other ion	8.43498e+06	7.55895e+06	5.75707e+06	3.08055e+06	2.72398e+06	1.58123e+06	1.69311e+07	3.36402e+07	1.97643e+07	1.3447e+07	1.09701e+07	1.03079e+07	4.13214e+07	8.57807e+07	3.43514e+07	748719	890282	1.22739e+06	4.14982e+06	2.02344e+06	4.75902e+06	1.47765e+07	1.82286e+07	9.59267e+06	2.79774e+07	3.38305e+07	2.15076e+07	919957	1.08181e+06	974623	621687	686506	585187	6.65604e+06	5.89853e+06	5.75544e+06	7.81453e+06	7.43014e+06	4.86937e+06	1.37046e+06	6.00659e+06	5.96097e+06	7.62387e+06	5.19023e+06
		197.917	2.406	0	DDA for preferred ion	22208.2	24117.1	30320	120452	110263	80071.9	1.78935e+06	897662	739391	321639	64199.6	39832.7	481888	99542.4	640647	20961.4	20826.9	20110.6	26951.6	32385.4	26423.1	40374.9	67669.2	20232.2	18035.8	200621	65928.9	22398.2	21813.3	22347.5	4.09059e+07	3.27326e+07	4.24389e+07	3.10389e+06	2.83408e+06	2.70392e+06	2.84582e+06	2.80711e+06	23526.2	25754.9	21732.2	19599.3	18954.3	19376.6
	C9 H7 Cl O3	198.008	6.025	0	DDA for preferred ion	8.17838e+06	5.39468e+06	3.46687e+06	142809	155512	167018	1.78337e+06	1.33064e+06	1.82185e+06	1.09491e+07	7.60768e+06	8.73986e+06	2.39666e+06	5.64854e+06	2.65351e+06	4.82557e+06	1.39555e+07	1.24984e+07	2.90431e+06	1.16048e+06	2.1748e+06	1.25597e+07	8.4557e+06	3.70119e+06	3.606e+06	2.00911e+06	4.18506e+06	867428	201217	102863	4.87813e+06	2.15216e+06	5.41944e+06	8.37131e+06	6.53436e+06	6.60464e+06	7.02929e+06	6.64478e+06	1.3616e+07	2.5682e+06	9.40682e+06	4.30922e+06	1.8205e+06	3.8939e+06
	C3 H5 N O9	198.996	0.712	0	DDA for preferred ion	619930	675480	598933	1.21084e+08	1.24771e+08	7.29789e+07	297971	456405	395146	507831	530150	473439	573424	662445	545667	396126	502463	447349	778610	1.02063e+06	810869	674508	665010	628105	421331	498887	388478	519318	650570	602464	384297	424365	361734	1.41715e+07	1.885e+07	1.53108e+07	1.69536e+07	1.47519e+07	616542	695102	575106	560378	645375	550833
	C9 H10 Cl N O2	199.039	4.22	0	DDA for preferred ion	5.81207e+07	5.78335e+07	5.58585e+07	1.3319e+07	1.08223e+07	9.99526e+06	4.13867e+07	4.29802e+07	4.93706e+07	4.62381e+07	5.13348e+07	4.61375e+07	4.49759e+07	6.84854e+07	4.10361e+07	2.58838e+07	4.02156e+07	4.43756e+07	4.62779e+07	5.4771e+07	4.52219e+07	6.77759e+07	3.50309e+07	4.36013e+07	6.6219e+07	5.89673e+07	5.62003e+07	1.25346e+08	8.3703e+07	6.19302e+07	3.97147e+07	3.27704e+07	5.14567e+07	5.84346e+07	5.49496e+07	7.39867e+07	5.94537e+07	5.12023e+07	7.59684e+07	4.49701e+07	5.53995e+07	7.10048e+07	5.53315e+07	8.34686e+07
	C9 H10 Cl N O2	199.039	4.353	0	DDA for preferred ion	1.908e+06	1.82065e+06	1.22508e+06	579281	363736	400866	1.87865e+06	2.18591e+06	2.14397e+06	4.31371e+06	6.10143e+06	4.1152e+06	1.06649e+06	2.19203e+06	1.25144e+06	703444	2.33646e+06	1.65137e+06	2.51928e+06	1.78887e+06	4.17813e+06	1.07108e+06	1.14154e+06	1.46587e+06	1.24975e+06	2.15252e+06	1.09043e+06	1.3628e+06	886403	708707	826555	941669	652735	1.97309e+06	1.68506e+06	1.94853e+06	1.89819e+06	734121	1.17043e+07	3.74205e+06	7.69292e+06	1.20639e+06	1.05194e+06	1.07191e+06
	C9 H13 N O4	199.084	1.47	0	DDA for preferred ion	11080.5	23345.6	26425.3	50879.5	44996.6	60316.8	54324.6	204339	55792.1	428696	611084	266812	87853.6	156051	66051.6	156038	677883	267565	1.91301e+06	1.97681e+06	1.32904e+06	79576.5	454419	25717.1	22116.5	104950	38402.7	203474	612420	64431.7	102878	118046	75943.1	712784	931352	816787	1.01726e+06	957669	70397.6	714219	27611.2	55262	50404.7	24773.4
	C6 H4 N2 O6	200.008	0.772	0	DDA for preferred ion	2.52291e+07	5.9053e+06	1.34445e+07	782243	611523	743763	233808	217393	1.59815e+06	514649	408801	5.41259e+06	2.05815e+07	6.92436e+06	2.1422e+07	207793	309244	402811	444498	576629	805930	5.47705e+06	357764	5.12317e+06	7.98486e+06	343804	2.59203e+07	4.34416e+06	3.47798e+06	6.03062e+06	390497	237976	935226	5.47028e+06	2.87396e+06	5.04573e+06	4.79464e+06	5.78246e+06	460520	538282	470893	3.62689e+06	1.08664e+06	3.1173e+06
D-Erythrose 4-phosphate	C4 H9 O7 P	200.009	0.767	0	DDA for other ion	2.11124e+06	1.08627e+06	1.07714e+07	397269	331560	458837	122692	111409	310309	748285	252195	1.29219e+06	6.52162e+07	6.28542e+06	8.2536e+07	128191	156275	652282	835136	355730	1.29765e+06	1.13124e+07	453754	7.83727e+06	1.84852e+08	2.34022e+06	217138968	2.21245e+07	607853	2.34672e+07	1.03011e+07	759976	1.33562e+07	1.6709e+07	1.45638e+07	1.40982e+07	1.87781e+07	1.76774e+07	314964	226482	416307	7.13248e+06	1.91088e+06	5.53624e+07
	C10 H13 Cl S	200.042	4.226	0	No MS2	4.12809e+06	4.56399e+06	4.13395e+06	769227	723980	279939	2.77997e+06	2.93023e+06	4.37775e+06	3.04858e+06	3.56361e+06	3.23983e+06	3.07662e+06	4.26013e+06	3.18714e+06	1.72254e+06	2.72746e+06	3.15021e+06	3.14704e+06	3.55676e+06	2.95145e+06	4.22516e+06	2.4311e+06	3.1749e+06	4.4852e+06	3.78886e+06	3.72641e+06	8.2875e+06	5.78989e+06	4.21437e+06	2.71185e+06	1.00667e+06	3.3314e+06	3.73655e+06	3.65443e+06	4.79017e+06	3.69352e+06	2.90516e+06	4.77411e+06	2.80264e+06	3.62292e+06	4.98506e+06	3.66149e+06	5.8789e+06
	C7 H8 N2 O5	200.044	0.791	0	DDA for preferred ion	397719	1.14748e+06	418212	4.74387e+06	4.97675e+06	3.63814e+06	782410	943820	451764	2.40785e+07	3.3011e+07	9.88863e+06	1.64136e+06	451895	432537	1.13351e+06	3.12849e+06	635184	2.26335e+06	1.6721e+07	2.03732e+06	1.7855e+06	1.10146e+06	890163	1.23974e+06	1.93281e+06	3.15243e+06	392734	450800	409564	228934	308488	249354	2.52457e+06	2.1708e+06	3.36001e+06	2.36016e+06	2.26883e+06	627655	2.50841e+06	569616	800255	656764	1.35591e+06
	C8 H12 N2 O4	200.079	1.302	0	DDA for preferred ion	228677	1.21727e+06	232266	7.15782e+06	1.5427e+06	1.64091e+06	124160	971012	145646	1.23052e+06	2.26217e+06	477592	1.51959e+06	2.15901e+06	668502	3.64206e+06	1.32152e+07	1.86226e+06	1.14305e+07	7.33038e+07	4.94723e+06	1.14709e+06	2.81956e+06	633567	198327	340953	152683	119097	224668	219704	7.32508e+06	2.45152e+07	3.0025e+06	8.20456e+06	1.1374e+07	8.68063e+06	9.71206e+06	1.13121e+07	1.32629e+07	1.33429e+08	8.284e+06	185036	232018	46722
	C12 H12 N2 O	200.094	1.633	0	No MS2	13704.9	13096.7	13578.4	9.18868e+06	2.53245e+06	2.07509e+07	13879.2	15831.2	14267.4	19037.6	16367	16085.3	17241.5	16379.2	13252	14860.7	15798.1	20071.8	29638.1	23353.5	31937.1	26251	19056.9	20567.4	10807.1	13565.8	10787.2	14621	14102.8	13962.3	13153	13676.8	15140.6	2.57301e+06	2.58045e+06	2.51014e+06	2.90507e+06	2.64905e+06	16051.9	15775.3	14408.3	14988	14275.9	15621.2
	C12 H12 N2 O	200.094	1.474	0	No MS2	10793.2	11638.7	10381.8	5.16467e+06	863320	1.92157e+06	11343.7	13808	11289.2	14408.2	21633.7	13149	13706.1	20358	10193.3	10723.5	16115	11771.2	24455.7	29361	24516.1	12946.3	16312.9	10499.7	9330.45	14843.7	8992.89	12138	11754.7	11938.2	11461.1	12626.3	11269.8	27569.5	26832.5	27044.8	27054.8	26461.2	24367.6	26031.3	19390.7	9857.27	11060.9	11204.2
	C12 H12 N2 O	200.094	1.714	0	No MS2	13769.8	13274.3	13493.6	1.53637e+07	4.95607e+06	1.36227e+06	12938.4	13769.4	13547.5	19563.4	14098.7	14986.1	16232.8	16403.9	14282.8	16315.6	17214.4	17650.6	28612.3	26242.5	28612.7	21083.7	16349.9	17105.3	11340.4	15539.7	11261.7	13802.6	13045.4	13456.2	15530	18182.2	17147.2	71868	88552.2	95118.5	23417.8	23416	17846.4	39191.5	14286.3	13693.9	13485.2	13389.1
	C10 H16 O4	200.104	6.295	0	DDA for preferred ion	136155	51904.6	102628	1.03149e+07	2.25229e+07	1.06055e+07	82511.8	194281	130353	262105	308472	238692	408945	325337	193254	1.07017e+06	633158	483324	1.72583e+06	1.33461e+06	1.1888e+06	731787	614063	287366	184932	180307	87470.9	144557	129128	111916	191732	124438	272061	764944	672770	1.94089e+06	2.2275e+06	2.66298e+06	121771	229519	73550.8	126901	120903	73390.2
Flurbiprofen	C15 H13 F O2	200.104	5.908	4	DDA for preferred ion	78852.3	63826	84174.7	75650.5	219623	58874	82211.8	93247.3	93777.1	9.13445e+06	6.9968e+06	9.09857e+06	1.12006e+07	7.36687e+06	172641	174131	3.62593e+07	4.20618e+07	336771	2.15607e+07	210459	113369	132549	69948.5	187464	473766	147432	56402.2	60466.7	68701.4	978997	965175	672529	1.94081e+07	17677849	1.72429e+07	146467	154009	89946.2	2.17887e+06	62732.7	72314.5	97308.7	85870.5
	C10 H7 N3 S	201.036	4.203	0	No MS2	1.32563e+07	1.5813e+07	1.3732e+07	2.35757e+06	2.58002e+06	1.83997e+06	1.06878e+07	1.10756e+07	1.20217e+07	9.76742e+06	1.19231e+07	1.12029e+07	1.12309e+07	1.6061e+07	1.1465e+07	6.10488e+06	9.98795e+06	1.14804e+07	1.10069e+07	1.3059e+07	1.04842e+07	1.49188e+07	8.89708e+06	1.09824e+07	1.56795e+07	1.34361e+07	1.26539e+07	2.91735e+07	2.076e+07	1.49575e+07	9.57034e+06	4.43143e+06	1.13399e+07	1.53055e+07	1.3323e+07	1.78712e+07	1.38904e+07	1.14005e+07	1.64095e+07	1.05341e+07	1.22769e+07	1.71784e+07	1.30145e+07	1.9967e+07
	C8 H11 N O5	201.063	1.265	0	DDA for preferred ion	2.94487e+06	5.52248e+06	4.19349e+06	6.92808e+07	2.63229e+07	5.19186e+07	1.31242e+06	8.01555e+06	6.1206e+06	4.86905e+07	7.79936e+07	43111567	7.02187e+07	7.90523e+07	6.58784e+07	3.36596e+06	2.94105e+07	1.00144e+07	1.17676e+08	2.02236e+08	107182957	1.85501e+07	188611099	6.20421e+06	2.41548e+06	1.64894e+07	1.75063e+06	7.59101e+06	9.13266e+06	9.25044e+06	3.85429e+07	4.73902e+07	5.64239e+07	3.31635e+07	3.80851e+07	3.28814e+07	3.44522e+07	3.72726e+07	2.64693e+07	119754477	1.35825e+07	4.41272e+06	1.50788e+07	6.40225e+06
	C8 H11 N O5	201.063	1.189	0	DDA for preferred ion	378826	433522	429172	2.86208e+06	609397	3.71156e+06	300712	964816	396702	3.81652e+06	6.07588e+06	1.90424e+06	1.5007e+06	6.43573e+06	6.61005e+06	449627	4.37649e+06	1.17242e+06	5.86966e+06	4.61838e+07	1.37453e+07	1.17206e+06	1.05091e+06	473731	463299	4.14232e+06	388413	398304	510176	617848	3.18585e+06	2.15075e+06	6.19768e+06	3.51268e+06	4.2844e+06	3.81665e+06	3.44526e+06	3.3679e+06	1.29194e+06	1.25663e+07	912327	1.06285e+06	1.12459e+06	970607
		201.063	1.242	0	DDA for preferred ion	2.86552e+06	4.6389e+06	3.99664e+06	6.95249e+07	2.56673e+07	5.22603e+07	1.22703e+06	7.48848e+06	5.74267e+06	4.54745e+07	7.30685e+07	4.01422e+07	6.62861e+07	7.39719e+07	6.32928e+07	3.04667e+06	2.73493e+07	8.26114e+06	111085212	3.18384e+07	9.92034e+07	1.71679e+07	1.74925e+08	5.74612e+06	2.2838e+06	1.56704e+07	1.59047e+06	6.8317e+06	7.61577e+06	8.36383e+06	3.63078e+07	4.43329e+07	5.3005e+07	3.20276e+07	3.6305e+07	2.81099e+07	3.33805e+07	3.65952e+07	2.41963e+07	1.13116e+08	1.33659e+07	3.93396e+06	1.4019e+07	5.88748e+06
	C6 H11 N4 P S	202.044	0.942	0	DDA for preferred ion	5.74927e+06	7.36506e+06	6.57851e+06	457297	343931	517386	3.48039e+06	5.54818e+06	2.18745e+06	2.5922e+06	2.54457e+06	2.5507e+06	9.73671e+06	1.13456e+07	8.38894e+06	3.07269e+06	2.74428e+06	2.5028e+06	3.68651e+06	4.37116e+06	5.21796e+06	2.61779e+06	911890	1.00623e+06	8.16259e+06	7.85789e+06	5.75034e+06	383160	930383	350420	411485	327452	559031	3.83971e+06	3.49506e+06	3.20279e+06	2.96943e+06	2.94926e+06	597854	1.54004e+06	1.40518e+06	1.26357e+06	1.24923e+06	1.13877e+06
	C9 H14 O5	202.083	2.407	0	DDA for preferred ion	100541	108866	112924	87904.4	75006.4	98014.7	96365.9	134273	79367.7	141565	216142	193704	196142	27551.9	173144	111725	251574	132270	245479	172698	207794	105808	185566	129232	98380.2	151358	81984.4	99261.4	123810	100587	82674.6	109765	91135.4	1.20387e+06	1.07618e+06	1.0084e+06	1.10017e+06	1.22158e+06	126316	209681	89967.5	106211	104462	72524.9
	C8 H14 N2 O4	202.095	3.264	0	DDA for preferred ion	18623	31672.1	25108.2	2.7834e+07	2.61577e+07	2.28315e+07	50432.1	24040.2	22178.3	150400	127466	89662	225272	201452	205778	60831.4	148188	105183	258558	177157	176768	88314.9	166749	17245.6	22892.7	168275	15144.1	19628.9	17461.2	57436.3	371181	226946	173653	3.69815e+06	3.39055e+06	3.54496e+06	3.82574e+06	3.80378e+06	48027.8	144004	23997.1	56717.4	18069.7	23855.3
	C8 H14 N2 O4	202.095	0.701	0	No MS2	1.02218e+06	1.60193e+06	987562	1.96726e+06	2.91748e+06	1.61167e+06	497852	2.01202e+06	1.65934e+06	3.8264e+06	2.92576e+06	2.11328e+06	987735	1.41664e+06	958694	2.11536e+06	4.0566e+06	2.83839e+06	8.58978e+06	1.4878e+07	7.85416e+06	1.11217e+06	1.09651e+06	1.03566e+06	694720	841954	640549	856287	1.07271e+06	993384	5.23497e+06	1.09397e+07	2.72773e+06	2.76232e+06	2.56601e+06	2.28019e+06	3.17312e+06	2.13876e+06	4.16891e+06	3.91329e+06	2.99833e+06	923989	2.47085e+06	908252
	C10 H18 O4	202.12	5.742	0	No MS2	696152	287124	95756.7	1.48671e+07	2.71128e+07	1.49005e+07	1.94991e+06	5.63215e+06	2.2404e+06	2.85099e+06	873380	6.6784e+06	3.4268e+07	8.11747e+06	1.20165e+07	1.9548e+07	3.15617e+07	1.44608e+07	8.36926e+06	4.29437e+06	9.15242e+06	1.78625e+07	2.92485e+06	8.60743e+06	1.163e+06	916431	384183	291288	35378.1	223679	274530	580281	192501	8.20583e+06	1.56936e+06	4.73673e+06	8.2818e+06	1.63223e+06	179629	405523	284745	87777.9	2.22956e+06	287335
3-tert-Butyladipic acid	C10 H18 O4	202.12	6.084	2	DDA for preferred ion	128379	125379	142637	439281	289242	750682	143575	163543	191920	174055	473870	213613	198430	215314	152219	4.46718e+06	2.08847e+07	7.32217e+06	3.33826e+06	1.59423e+06	1.87554e+06	157621	567738	134092	116588	136151	120017	116654	116004	116752	80551	82034.4	101660	1.7056e+06	1.45513e+06	385303	1.70497e+06	1.6965e+06	112512	235457	150996	107914	132797	143082
3-tert-Butyladipic acid	C10 H18 O4	202.12	6.74	3	DDA for preferred ion	1.38228e+06	1.35849e+06	1.09708e+06	4.75014e+07	7.48256e+07	3.74975e+07	1.07551e+06	2.42554e+06	1.61428e+06	2.01448e+06	2.64284e+06	1.87798e+06	3.33065e+06	3.07632e+06	2.04681e+06	5.75322e+06	8.95402e+06	8.75838e+06	5.62656e+06	4.99259e+06	4.3042e+06	3.77784e+06	3.53838e+06	1.74652e+06	1.42299e+06	2.25752e+06	1.61771e+06	1.34172e+06	1.97549e+06	1.30692e+06	1.30643e+06	1.39284e+06	1.25805e+06	1.45901e+07	1.30529e+07	1.31932e+07	1.40352e+07	1.45251e+07	2.81469e+06	4.48652e+06	3.96774e+06	1.65265e+06	1.75047e+06	2.14863e+06
3-tert-Butyladipic acid	C10 H18 O4	202.12	6.347	2	DDA for preferred ion	155239	118120	135304	6.42439e+07	6.12121e+07	5.27104e+07	205980	390452	268878	962113	744884	800759	1.01166e+06	825039	579629	1.63016e+07	4.02808e+07	2.16484e+07	8.35175e+06	2.23286e+06	5.06096e+06	727867	1.42471e+06	235439	120164	126391	142081	97637.9	127070	120089	198349	105936	270461	1.59767e+07	1.24862e+07	1.29292e+07	1.50506e+07	1.23873e+07	87145.8	188946	132414	153180	244327	144661
	C9 H18 N2 O3	202.131	3.124	0	DDA for preferred ion	13599.1	13356.4	14041.9	6.33541e+06	8.92898e+06	399617	13696.4	13890.3	14676.9	13184.7	14062.3	13403.7	15498.2	14627.4	12336.6	13325.3	14525.8	13003.9	17919.6	29708.9	15941.4	14642.2	14424	13380.2	11528.5	12597.5	11689.7	13452.3	12973	13854	27577	78933.3	15755.8	31651.8	27604.6	27560.1	29779.4	28639.6	15857.6	15585.5	12746.5	18489.7	16445.2	13579.9
	C9 H18 N2 O3	202.131	2.828	0	DDA for preferred ion	213135	175379	140022	3.55706e+06	776015	476285	20514.5	320975	90777	156699	43201.3	250212	2.64221e+06	3.05786e+06	2.06847e+06	353708	466279	230443	3.24702e+06	2.71176e+06	1.96748e+06	561319	117557	389600	695880	394967	301895	74039.2	78368.3	64350.2	6.9586e+06	1.216e+07	4.64227e+06	3.03566e+06	2.54378e+06	2.29208e+06	2.79408e+06	2.70995e+06	549540	1.77037e+06	707602	338975	272161	237029
	C8 H13 N O5	203.079	1.102	0	No MS2	142677	137815	46521.4	3.28891e+07	1.28854e+07	2.04168e+07	76812.4	119477	77058	273525	98394.3	103509	54426.4	69033.4	68968	275639	1.78834e+06	120633	195660	1.96417e+06	197049	252017	190064	190796	39595.2	33747.8	51151.5	125753	174542	199972	380981	297959	512743	2.68603e+06	1.894e+06	2.23508e+06	2.59888e+06	2.23614e+06	141051	167377	153849	92174.6	77688	148661
	C8 H13 N O5	203.079	4.799	0	No MS2	24023.9	20311.7	13936.3	3.30896e+07	1.27091e+07	1.99862e+07	10757.7	76362.8	18527.6	71181.1	208623	84581.7	113927	153343	70506.2	230191	471987	323231	295446	227459	407628	98705.1	147717	54530.4	15580.7	43886.9	20608.2	71032.7	56811.7	11519.3	205145	199384	185607	3.04774e+06	2.87943e+06	2.52004e+06	2.99425e+06	3.65835e+06	114638	358718	93507.8	57430.7	63645.3	36075.5
3-[(methoxycarbonyl)amino]-2,2,3-trimethylbutanoic acid	C9 H17 N O4	203.115	5.42	5	DDA for preferred ion	3.86788e+06	1.38646e+07	3.16339e+06	3.67431e+08	3.95671e+08	3.89297e+08	261465	4.43991e+06	498726	4.34559e+06	8.35166e+06	3.56696e+06	1.42404e+07	7.7567e+07	7.52728e+06	8.66923e+06	1.31843e+07	8.73437e+06	8.60175e+07	1.66838e+08	7.20478e+07	1.40285e+07	6.01285e+06	3.28081e+06	8.37166e+06	2.18473e+07	4.47345e+06	1.13185e+06	6.62942e+06	1.42602e+06	538036	914794	265969	1.13667e+08	1.02927e+08	8.5962e+07	1.16987e+08	1.04447e+08	1.21691e+07	6.87122e+07	1.09192e+07	8.28504e+06	1.53459e+07	4.50137e+06
	C9 H17 N O4	203.115	1.333	0	DDA for preferred ion	7.89069e+06	2.42188e+07	5.23993e+06	2.02641e+06	1.10393e+06	3.01051e+06	915935	1.3234e+07	2.40295e+06	1.74934e+07	5.26652e+07	1.91502e+07	8.53279e+06	7.03656e+07	3.50289e+06	6.77845e+06	3.86045e+07	1.49776e+07	9.81049e+07	9.97433e+07	9.24588e+07	1.66538e+07	39402634	5.19162e+06	3.53738e+06	1.84224e+07	1.87325e+06	1.43762e+06	2.93694e+06	1.25218e+06	2.2457e+06	7.92692e+06	1.62189e+06	3.09351e+07	3.14415e+07	3.00583e+07	3.33504e+07	3.03363e+07	6.66769e+07	1.0474e+08	4.63963e+07	3.53273e+06	8.8288e+06	1.0513e+06
	C9 H17 N O4	203.116	1.474	0	DDA for preferred ion	3.18362e+06	9.71799e+06	1.83732e+06	2.79995e+06	558784	3.91457e+06	1.03649e+06	1.43405e+07	1.84144e+06	3.30986e+07	7.79197e+07	2.75263e+07	7.87402e+06	4.80351e+07	4.30929e+06	6.77653e+06	3.89862e+07	1.90589e+07	6.63894e+07	5.07766e+07	8.48257e+07	5.80592e+06	4.12744e+07	5.44323e+06	3.34095e+06	2.13321e+07	2.09773e+06	231615	135818	110156	3.76519e+06	9.1175e+06	1.76849e+06	3.50063e+07	3.02881e+07	2.68904e+07	3.28564e+07	3.09568e+07	1.11642e+08	9.0757e+07	7.95768e+07	5.15524e+06	1.0625e+07	2.23843e+06
	C7 H8 O5 S	204.008	2.119	0	No MS2	16969	19998.3	18375.7	1.69583e+07	1.64414e+07	2.77457e+07	16654.5	18402.1	15701.6	21799.3	27617.5	19606.2	21991.4	37031.5	16866	19382.7	28716.6	20269.1	54953.5	70651.3	38257.4	29480.1	26335.5	19777.3	15994.6	21159.2	14089.9	51078	44899.8	41935.9	18220.9	23498.3	17577.8	2.12715e+06	1.68829e+06	1.79874e+06	2.21082e+06	2.09895e+06	28655.2	55309.7	20453.4	22895	26977.2	21157.3
	C7 H8 O7	204.026	1.335	0	DDA for preferred ion	142739	1.11945e+06	71941.5	125931	361292	395725	8938.65	26988.6	9943.59	160699	100054	148927	18326.4	50525.7	119475	81286.2	66492.4	85186.5	82862.8	77123.7	66886.5	1.39798e+06	153783	5.88078e+06	43737	19399.4	61923.2	130446	269640	112036	39065.5	47900.8	45583.3	1.27568e+06	1.26871e+06	1.05653e+06	1.24272e+06	1.24837e+06	2.32537e+06	128139	4.17612e+06	2.8349e+06	1.60528e+06	399043
	C7 H12 N2 O5	204.074	1.004	0	DDA for preferred ion	227752	1.10817e+06	26448.6	239467	324060	319914	9739.86	96029.5	33043.2	349010	898682	616934	190213	878661	126507	62219.1	16234.6	168179	1.55873e+06	8.70016e+06	1.77177e+06	318092	17424.3	24994.8	90139.4	13763.5	58719.2	15274	125573	17861	46500.3	14294.9	17010.9	924507	988478	786915	80237.3	979358	1.70826e+06	1.41936e+06	677152	664724	563738	343581
D-(+)-Tryptophan	C11 H12 N2 O2	204.089	4.041	10	DDA for preferred ion	1.77838e+06	5.23779e+06	2.5081e+06	3.67446e+07	4.85566e+07	3.17664e+07	1.47904e+06	6.20035e+06	3.29231e+06	1.06917e+06	2.78121e+06	1.42034e+06	3.80168e+06	10205624	2.83446e+06	5.54678e+06	7.04011e+06	3.67431e+06	3.35892e+07	1.37064e+08	1.84751e+07	4.92565e+06	3.15332e+06	2.30047e+06	2.95563e+06	3.57129e+06	3.87068e+06	1566700073	1836171737	1295056340	3.34088e+06	5.54639e+06	2.54446e+06	2.33791e+07	2.76763e+07	2.69173e+07	2.40523e+07	2.62306e+07	4.33383e+06	1.68692e+07	7.61746e+06	1.11352e+07	1.3402e+07	1.04111e+07
	C9 H16 O5	204.099	4.143	0	DDA for preferred ion	40030.5	26303.8	15213.4	309731	695745	645495	30989.9	56399.3	48207.9	140593	413439	137049	208136	266551	180240	2.41998e+06	6.81686e+06	2.22495e+06	1.04968e+06	472845	766350	9898.75	486153	37867.8	109455	171992	98080.4	24203.4	21593.3	17995.7	120923	101969	310823	416086	524455	475603	437803	474246	38316	296596	33629.9	27379.1	39183.3	39049.7
		204.183	4.062	0	DDA for preferred ion	21108.2	23475.8	23413.2	1.19121e+06	1.17028e+06	1.07539e+06	21257.4	73730.9	20570.4	22038.5	24032.4	27932.3	24574	64836.6	22031.9	82861.4	30829.4	51714.3	543155	77917.3	88708.4	21354.1	22594.8	21709.3	16970.9	50261.7	17506.2	299885	1.27588e+07	4.42946e+06	21501.9	174748	22404.3	825821	679963	745557	394906	766373	26433.9	44911.2	26334	27944.8	22058.6	289991
Xanthurenic acid	C10 H7 N O4	205.037	4.227	4	DDA for preferred ion	32745	34718.2	34990.7	9.06424e+08	7.5524e+08	1471392354	346947	1.12095e+06	845091	51304.9	29333.2	22175.7	23732.2	36121.1	21430.2	14515.6	23937.4	20911	26664.3	34138.4	26932.5	36294.6	23462.2	30068.1	23642.1	25397.2	20446.9	20866.3	58137.3	38046.1	20829.8	16037	21721	2.29495e+08	2.00536e+08	2.07272e+08	2.09543e+08	2.02879e+08	41348.8	41087.3	31597.2	21182.5	16598.7	36764.1
	C9 H7 N3 O3	205.048	4.415	0	DDA for preferred ion	498569	1.02604e+06	149860	240088	1.12387e+06	821593	13133.2	36804.8	18992.8	376620	138853	743578	8.50661e+06	2.98761e+06	1.0254e+07	499245	357904	370441	1.02359e+06	4.27272e+06	843115	73449.1	78918.7	49254.4	1.88367e+07	8.10066e+06	2.49745e+07	111459	116697	14753	14714	26251.5	11172.8	3.73694e+06	3.5836e+06	3.50488e+06	4.83907e+06	3.68564e+06	1.45738e+06	1.1771e+06	2.12111e+06	236334	324942	274112
	C7 H11 N O6	205.058	0.912	0	No MS2	49501	68656.7	66986.6	1.30774e+07	1.67399e+07	9.54346e+07	13909.8	59378.4	2.07201e+06	44469.3	541678	297747	30282.8	362734	32544.7	254102	797593	73772.7	2.56922e+06	1.38078e+06	419186	44291.2	882034	43417.5	28161.2	385061	29104.5	29511.5	43867	34080.6	77138.6	23083.4	19457.2	9.35552e+06	8.0779e+06	9.85754e+06	1.09736e+07	9.32165e+06	111316	2.03062e+06	61783.8	291756	405481	151367
	C7 H11 N O6	205.058	0.695	0	DDA for other ion	3.11004e+06	7.30425e+06	917501	3.18803e+06	2.06719e+06	1.49733e+06	2.74506e+06	9.36878e+06	2.33133e+06	1.02878e+07	2.37466e+07	6.30469e+06	878425	4.12136e+06	835904	9.46505e+06	1.45589e+07	7.19401e+06	3.06959e+07	1.10619e+08	3.03355e+07	2.19653e+06	5.64787e+06	2.15815e+06	752117	2.7881e+06	629457	874278	1.06058e+06	928292	588701	2.04722e+06	620198	1.16503e+07	1.16033e+07	1.20559e+07	1.26532e+07	1.29387e+07	3.38684e+07	7.36536e+07	3.73325e+07	1.96947e+06	8.08078e+06	935822
	C8 H7 N5 O2	205.06	0.892	0	No MS2	78761.7	92701	104756	400480	4.32259e+06	3.35478e+06	17835.1	28442.1	23033.6	59466.1	35798.4	62427.9	34892.2	45534	37750.8	34428.9	46215.7	32663.1	73197.3	97717.5	65656.5	55148.7	77701.7	59578.3	38032.3	47026.8	39427.9	39558.9	62812.6	50882	22152.4	28857.7	25675	220240	148282	135702	217131	174697	125634	63271.7	50036.8	100318	85041.6	145232
Indole-3-lactic acid	C11 H11 N O3	205.073	5.693	9	DDA for preferred ion	121308	315471	217471	1.94891e+08	2.48253e+08	3.65038e+08	102233	499578	383307	93643.6	426757	549994	382800	514263	1.46031e+06	31664.1	62303.3	34471.7	144765	327596	442090	58322.1	41795.8	31128.1	559389	36884.5	1.1911e+06	1.97864e+06	6.6995e+06	2.92983e+06	48771.2	40123.8	43834.7	5.65903e+07	5.30195e+07	5.18027e+07	5.05182e+07	4.75459e+07	42934.3	47929.5	156610	754668	313188	252426
	C8 H15 N O5	205.094	0.99	0	DDA for preferred ion	40691.8	87159.7	72105.8	494278	567867	560602	129074	557449	135781	531618	45874.5	235846	43222.8	42593.7	42208.8	3.03147e+07	3.16276e+07	2.16152e+07	210998	132777	715540	864442	1.81864e+06	568563	71581.6	232747	102897	34466.6	556601	34068.5	18228.7	37738.6	82749.1	521428	752858	78668.4	543521	56787.2	1.37511e+06	951051	680909	68548	238789	120408
	C6 H6 O6 S	205.988	3.575	0	DDA for preferred ion	12371.1	11501	12061.6	4.40322e+07	4.32405e+07	2.8294e+07	12245.9	11659.8	11630.7	11940.1	11925.2	11632.5	12694.1	12066.6	10153.8	11434.8	11457.1	11415	13042.9	12765.6	11011.6	12497	12700.6	11861.3	10059.9	11324.7	9819.52	12655.7	11606.5	12253	11199.1	10655.3	11742.9	4.99916e+06	4.47024e+06	4.39429e+06	5.11509e+06	4.8158e+06	11658.3	11240.1	11301.9	11278.2	10709.6	11671.9
	C8 H14 O6	206.078	1.313	0	No MS2	90645.4	149223	42294.4	3.76076e+06	1.92451e+06	3.31107e+06	175254	543453	94170.4	560613	1.97696e+06	469360	1.49616e+06	2.95201e+06	928787	269066	1.53405e+06	358110	4.17703e+06	6.0928e+06	4.85726e+06	279670	1.8826e+06	636821	190403	1.71087e+06	137391	30571	206971	106353	1.66052e+06	1.83882e+06	762862	3.42513e+06	2.68713e+06	2.72793e+06	2.4869e+06	2.47051e+06	232996	3.23378e+06	135732	82038.6	565407	49808.9
		206.846	0.533	0	No MS2	6.0367e+06	4.58434e+06	4.2306e+06	5.30959e+06	4.84132e+06	4.44805e+06	8.60506e+06	6.63646e+06	8.295e+06	6.49502e+06	4.36958e+06	4.5072e+06	5.73883e+06	3.58064e+06	4.24646e+06	4.3318e+06	3.85337e+06	3.82415e+06	3.39606e+06	1.21593e+06	3.35021e+06	7.77609e+06	5.63627e+06	6.85315e+06	5.05834e+06	4.47311e+06	4.10428e+06	7.17216e+06	5.42079e+06	6.01388e+06	5.17151e+06	4.33102e+06	4.5541e+06	4.90029e+06	4.59721e+06	3.99483e+06	4.07781e+06	4.23645e+06	5.20836e+06	1.15915e+06	4.64283e+06	6.69948e+06	5.17438e+06	4.54897e+06
4-(2-Aminophenyl)-2,4-dioxobutanoate	C10 H9 N O4	207.052	0.909	0	DDA for preferred ion	314014	369589	528063	3.38421e+08	1.25512e+08	1.25047e+08	580000	442780	2.52259e+06	243650	242910	248893	287285	292197	228253	169751	226091	160131	313654	427401	365395	223444	309788	237532	171714	201495	174344	605987	866646	718384	102088	137064	138001	9.2074e+06	6.986e+06	6.20012e+06	5.92327e+06	1.04062e+08	500890	422001	313557	510947	423337	681112
	C7 H13 N O4 S	207.056	1.215	0	DDA for preferred ion	1.92424e+06	709901	521685	8.80419e+07	9.62687e+07	1.21993e+08	268186	2.19029e+06	235570	1.74728e+06	3.14232e+06	268170	126742	148414	131694	1.61191e+06	1.98695e+06	3.26762e+06	1.09747e+07	9.41584e+06	6.68639e+06	406230	358979	546819	287783	293609	94906	969300	960985	884510	266268	1.65276e+06	355299	1.42687e+07	1.42181e+07	1.46465e+07	1.59244e+07	1.43578e+07	700833	5.25308e+06	293746	343817	763857	643275
	C9 H9 N3 O3	207.064	1.286	0	DDA for preferred ion	326558	720235	143896	4.08189e+07	3.77373e+07	3.38543e+07	11655.5	20310.4	40337.4	110641	40024.4	315049	5.04017e+06	2.90712e+06	5.10826e+06	227712	165849	180055	1.08173e+06	7.12825e+06	494002	450861	54863.8	447682	9.92665e+06	4.12889e+06	8.30041e+06	153692	272343	27892.9	32237.6	78398.5	48411.6	3.33588e+06	1.42318e+06	255928	2.93642e+06	2.29271e+06	1.27793e+06	1.717e+06	1.54086e+06	54440.4	194850	145036
	C7 H13 N O6	207.074	0.692	0	No MS2	3.87871e+07	4.9959e+07	3.98264e+07	5.85248e+07	5.45629e+07	5.20754e+07	7.05207e+06	1.15494e+07	8.35112e+06	3.36677e+07	3.5702e+07	2.5017e+07	1.84812e+07	2.27723e+07	1.43598e+07	4.075e+07	7.13312e+07	3.68463e+07	7.06035e+07	1.21815e+08	6.37211e+07	4.8955e+07	8.0114e+07	5.49081e+07	7.4661e+06	1.55841e+07	6.39583e+06	1.54259e+07	1.78436e+07	1.29938e+07	2.13919e+07	3.10949e+07	2.13447e+07	3.05858e+07	3.35437e+07	46434369	3.67733e+07	3.33039e+07	5.19819e+07	7.38906e+07	4.20442e+07	7.78231e+07	9.93576e+07	7.25245e+07
	C8 H5 N2 O P S	207.986	2.052	0	DDA for preferred ion	15838	15766.4	16121.3	2.42855e+06	7.75924e+06	3.48699e+06	16273	22028.9	23203.2	15369.3	16144.7	16056.8	17148.2	20343.3	14849.9	14858.8	18195.5	15504.9	24610.8	36180.9	22301.8	16951.9	15465.8	15148.5	12567.8	14737.9	11975.6	16366.1	25416	25589.7	14440.4	14897.2	14605.3	1.2219e+06	80087.5	1.33157e+06	800485	3.26442e+06	17121.4	23131.6	15696	15229.7	13816.1	15133.9
	C6 H8 O8	208.021	0.737	0	DDA for preferred ion	3.00732e+07	1.68952e+07	3.41868e+06	8.78641e+06	7.73271e+06	1.53465e+07	6.22653e+06	1.24572e+07	4.39371e+06	1.61483e+07	4.64646e+07	1.80357e+07	6.19134e+06	4.51001e+06	5.67015e+06	1.10805e+07	1.40127e+07	1.47905e+07	2.00078e+07	1.591e+07	1.6457e+07	1.15434e+07	3.33913e+07	9.20267e+06	3.26307e+06	4.57324e+06	2.99225e+06	1.05632e+07	8.73245e+06	2.13174e+06	2.3197e+07	1.45955e+07	1.73574e+07	1.34092e+07	1.47725e+07	1.36339e+07	1.60197e+07	1.54548e+07	1.96831e+07	3.19213e+07	2.09742e+07	1.21499e+07	2.37197e+07	6.35751e+06
L-Kynurenine	C10 H12 N2 O3	208.084	2.014	0	DDA for preferred ion	21881.3	21760.5	28219.9	1145894012	1118091116	8.8734e+08	26512.6	49014.5	38016.7	87939.2	131648	67083.7	23787.9	223075	38010.8	65588	22827.7	30466.7	321574	225654	224775	1.26298e+06	815353	313853	23204.4	79775.7	39151	1.41647e+06	1.21844e+06	1.62407e+06	31502.9	22130.3	20406.7	2.5559e+08	2.50911e+08	2.40406e+08	2.91401e+08	2.52169e+08	336699	365624	383915	21019.8	27924.4	24263.3
	C12 H16 O3	208.109	8.874	0	DDA for preferred ion	5.48836e+06	5.36121e+06	5.4822e+06	1.94742e+06	1.28727e+06	2.29811e+06	5.43084e+06	5.39076e+06	5.43021e+06	5.68696e+06	5.46027e+06	5.59615e+06	5.69252e+06	4.79434e+06	7.48617e+06	5.82284e+06	5.7295e+06	6.02031e+06	5.78189e+06	6.72764e+06	5.61848e+06	5.63216e+06	5.47355e+06	5.68204e+06	6.69771e+06	8.5637e+06	7.19231e+06	5.82025e+06	5.42282e+06	5.61842e+06	5.96177e+06	5.76342e+06	5.67598e+06	3.79318e+06	3.91522e+06	3.93723e+06	3.74291e+06	3.6958e+06	7.05927e+06	5.35455e+06	5.12585e+06	5.54146e+06	5.4178e+06	5.45687e+06
	C12 H16 O3	208.109	9.002	0	DDA for preferred ion	5.48836e+06	5.36121e+06	5.4822e+06	1.61082e+06	1.74233e+06	1.55136e+06	5.43084e+06	5.39076e+06	5.43021e+06	5.68696e+06	5.46027e+06	5.59615e+06	5.69252e+06	4.90448e+06	7.48617e+06	5.82284e+06	5.7295e+06	6.02031e+06	5.78189e+06	6.72764e+06	5.61848e+06	5.63216e+06	5.47355e+06	5.68204e+06	225433	244729	208650	5.82025e+06	5.42282e+06	5.61842e+06	5.96177e+06	5.76342e+06	5.67598e+06	3.8307e+06	4.08115e+06	3.97973e+06	3.7815e+06	3.83437e+06	7.05927e+06	5.35455e+06	5.12585e+06	5.54146e+06	5.4178e+06	5.45687e+06
		208.18	2.036	0	DDA for preferred ion	20009.9	19919.4	20367.8	1.29927e+07	1.93681e+07	5.12968e+06	22622.2	29608.2	34800.2	19417.7	20397.4	20286.3	21665.3	21265.4	18761.5	18772.8	20156	20812.9	24686.8	32384.5	28176.4	21417.2	19756.4	19138.8	16491	18620	16154.8	24480.4	32110.8	32330.4	18396.4	19032.5	18452.5	4.45806e+06	3.89318e+06	3.50304e+06	5.64959e+06	4.98309e+06	23948.7	29224.7	19830.5	19241.4	17455.4	19120.3
		208.843	0.531	0	DDA for preferred ion	5.88272e+06	4.50047e+06	4.25026e+06	5.11294e+06	5.00083e+06	4.15318e+06	8.20503e+06	6.28927e+06	7.20811e+06	6.47234e+06	4.77749e+06	4.25633e+06	5.54836e+06	3.55431e+06	4.06398e+06	4.41269e+06	3.4871e+06	3.60632e+06	3.55516e+06	1.07242e+06	2.96786e+06	7.43137e+06	5.54281e+06	6.67093e+06	5.14119e+06	3.67393e+06	3.89309e+06	7.3038e+06	5.28863e+06	5.72787e+06	4.82162e+06	4.18669e+06	4.60278e+06	4.66055e+06	4.71542e+06	3.65693e+06	3.96012e+06	4.08773e+06	5.17679e+06	1.40353e+06	4.41166e+06	6.15515e+06	4.94595e+06	4.26686e+06
1-(2-Furylmethyl)-5-oxopyrrolidine-3-carboxylic acid	C10 H11 N O4	209.068	7.507	2	DDA for preferred ion	96936.9	36606.3	34296	1.23499e+06	1.01511e+06	1.12846e+06	91577.3	56211.1	48548.1	3.35184e+06	1.25714e+06	1.6685e+06	2.0557e+06	1.50666e+06	1.15705e+06	98621.3	246406	391631	1.80245e+06	142701	559086	276849	443767	34003.8	55118.5	56273.9	40978.7	33271.7	33133.9	35369	1.53394e+06	945256	1.16433e+06	4.08116e+06	4.20028e+06	3.56878e+06	4.10704e+06	4.4333e+06	193698	122369	34962.9	91757.2	89454.1	32605.2
		209.087	1.774	0	No MS2	16240.5	22192	12956.3	2.35769e+07	3.87552e+07	5.67547e+07	19036.9	25492.4	43264.9	22076.1	30836.8	25024.5	37407.6	21573.2	34073.2	13852	21467.5	14344.1	25249.5	25383.5	41102.2	17995	41104.2	32445.2	15038.2	13915.2	23295.8	10580.9	29253.8	53515.6	13174.1	28598.9	33628.2	18796.6	18594.4	18015.5	19563.6	19686.7	49243.9	25754.6	14104.5	13054.6	13673	12284.1
	C2 H2 N4 O6 S	209.969	0.724	0	DDA for preferred ion	7.44721e+06	2.80372e+06	3.43774e+06	2.9424e+06	1.87946e+06	2.11983e+06	2.9267e+06	5.92431e+06	7.16395e+06	6.81075e+07	1.95925e+07	2.60481e+07	1.52641e+07	8.80724e+06	3.4542e+07	1.67561e+07	2.50328e+07	2.75415e+07	7.17389e+07	3.07575e+07	7.52274e+07	2.12094e+07	2.16139e+07	2.44196e+07	2.25829e+07	6.73703e+06	1.96954e+07	3.96932e+06	1.76217e+06	3.26832e+06	7.8718e+06	5.34032e+06	7.18136e+06	1.75953e+07	1.7646e+07	1.58281e+07	1.66895e+07	1.66553e+07	9.67166e+07	7.32425e+07	5.32861e+07	1.99045e+07	2.29751e+07	1.45591e+07
Citric acid	C6 H8 O7	210.037	0.699	1	DDA for other ion	2.7907e+07	9.39734e+07	5.70437e+07	3170472065	2674215676	1924629791	8.41159e+06	2.66411e+07	2.51384e+07	6.23278e+07	4.12832e+07	1.96652e+07	8.6576e+06	2.96415e+07	7.00218e+06	2.02963e+07	1.40682e+08	3.19966e+07	2.50752e+07	2.92842e+07	2.16059e+07	73279215	4.25049e+07	8.39055e+07	3.79825e+07	6.03246e+07	2.08477e+07	3.64591e+07	227461738	1.96702e+07	2.93609e+07	2.2376e+07	4.61322e+07	3.81243e+08	3.64706e+08	3.4314e+08	4.08504e+08	3.62571e+08	2.28729e+08	2.86712e+08	2.14534e+08	5.84887e+07	3.98359e+07	4.65436e+07
(Z)-6'-Hydroxyferulate	C10 H10 O5	210.052	5.307	0	DDA for preferred ion	1.11595e+08	9.96085e+07	108137510	4.31139e+07	4.81085e+07	4.33065e+07	100401462	9.47983e+07	1.08854e+08	9.75642e+07	8.47064e+07	1.00207e+08	8.56583e+07	9.06627e+07	8.90153e+07	1.03154e+08	9.03871e+07	9.67223e+07	8.54587e+07	8.23328e+07	7.98466e+07	101646685	8.43014e+07	1.07839e+08	9.72931e+07	8.44038e+07	9.54843e+07	1.1278e+08	2.80258e+07	1.06569e+08	8.77038e+07	9.70193e+07	9.58006e+07	7.53174e+07	7.57145e+07	8.47723e+07	8.35406e+07	7.635e+07	1.015e+08	8.5443e+07	9.68317e+07	105224419	106645042	1.02396e+08
		210.073	0.701	0	DDA for preferred ion	4.2565e+07	7.19907e+07	5.33005e+07	6.54524e+07	7.60513e+07	4.40568e+07	2.67853e+07	6.45425e+07	4.47304e+07	6.60685e+07	8.0667e+07	5.58548e+07	150443338	2.83295e+08	158164039	3.82207e+07	5.26809e+07	5.52425e+07	3.13819e+07	3.32175e+07	3.39736e+07	1.56228e+08	8.9959e+07	1.14867e+08	1.51126e+08	2.59345e+08	9.0724e+07	1.45203e+07	2.97307e+07	1.9871e+07	2.88739e+07	2.32221e+07	2.1211e+07	8.66759e+07	7.60371e+07	7.50452e+07	9.46611e+07	8.75703e+07	5.89372e+07	4.43769e+07	5.54639e+07	4.56151e+07	8.18672e+07	1.81951e+07
	C10 H14 N2 O3	210.101	6.342	0	DDA for preferred ion	2.8869e+06	1.27727e+06	590522	167260	271016	615771	389301	515036	848396	4.46943e+06	983746	1.18139e+07	1.41187e+06	583800	1.34788e+06	230308	8.00998e+06	268250	1.64434e+07	1.80536e+06	1.38952e+07	1.57754e+07	1.53033e+06	4.30723e+06	670034	403925	475043	433088	223767	236767	212152	209089	257923	5.42532e+06	4.74298e+06	5.11747e+06	5.00326e+06	4.95986e+06	5.19682e+06	1.05545e+06	1.91502e+06	3.48817e+06	4.02463e+06	2.30086e+06
a Jasmonic acid	C12 H18 O3	210.125	8.744	0	DDA for preferred ion	291645	123854	118956	1.25336e+06	1.13022e+06	1.46315e+06	761154	1.24375e+06	939769	6.79305e+06	6.15396e+06	5.45619e+06	1.09142e+07	5.53374e+06	8.88277e+06	868464	33753.7	2.60521e+06	8.30686e+06	3.32141e+06	6.65834e+06	1.23513e+06	3.25877e+06	322963	186381	2.74576e+06	790972	339231	856688	256232	7.85144e+06	5.87039e+06	6.96488e+06	5.79959e+06	5.84694e+06	5.76614e+06	5.70591e+06	5.77793e+06	449226	538533	139031	20900.4	775908	207534
3-[(3aS,4S,5R,7aS)-5-Hydroxy-7a-methyl-1-oxo-octahydro-1H-indene-4-carboxylate	C11 H16 O4	212.104	7.466	0	DDA for preferred ion	1.94234e+06	2.07722e+06	2.34622e+06	718960	813729	781643	2.09174e+06	2.12901e+06	2.77197e+06	1.81407e+06	1.07931e+06	2.4201e+06	1.5102e+06	810216	35687.2	2.00288e+06	2.02901e+06	2.47636e+06	1.40216e+06	1.8944e+06	1.08713e+06	2.05184e+06	526182	2.44365e+06	107644	446538	109246	2.12888e+06	2.72338e+06	2.80073e+06	1.51039e+06	840685	1.26556e+06	539858	941578	802102	1.92553e+06	2.19345e+06	72267.9	2.32142e+06	2.50062e+06	2.06069e+06	2.48747e+06	2.63252e+06
3-[(3aS,4S,5R,7aS)-5-Hydroxy-7a-methyl-1-oxo-octahydro-1H-indene-4-carboxylate	C11 H16 O4	212.104	6.394	0	DDA for preferred ion	3.12852e+06	1.19801e+06	511106	70257.5	65333.3	70114.5	207992	259071	730462	5.21125e+06	699212	4.70152e+06	1.46772e+06	279660	1.31277e+06	1.22739e+07	8.63622e+06	2.25555e+07	1.8852e+07	1.91591e+06	1.5389e+07	1.74622e+07	1.47714e+06	4.70816e+06	50277.5	78891.8	21324.9	51519.8	38406.4	27563.7	69115	103379	74984	5.80656e+06	343384	5.4412e+06	468569	5.3228e+06	5.81309e+06	1017407	1.93055e+06	3.68746e+06	4.37011e+06	2.37833e+06
	C9 H11 N O5	213.063	1.337	0	No MS2	284210	248133	85895.7	138978	398725	436726	30463.5	334761	61468.9	1.77638e+06	2.18738e+06	1.31999e+06	626162	901174	519685	702479	2.76625e+06	1.12605e+06	3.45304e+06	2.75826e+06	2.18641e+06	567985	484397	665249	191479	474886	226251	212214	500188	237162	282689	347624	370494	1.94864e+06	1.90036e+06	1.95458e+06	2.16764e+06	1.87992e+06	709502	2.07034e+06	583485	504730	2.71534e+06	422964
	C10 H14 O5	214.083	5.247	0	DDA for preferred ion	218996	98779.3	88146.5	104975	347047	228097	836473	2.18696e+06	441248	934201	2.53088e+06	635472	3.82228e+06	4.60442e+06	2.74612e+06	737437	1.88136e+06	1.20533e+06	4.48447e+06	2.78766e+06	4.01713e+06	934222	2.51633e+06	251643	456388	4.21642e+06	569008	81145.9	58951.7	145870	1.54132e+06	1.29046e+06	1.64597e+06	2.1131e+06	2.4718e+06	1.69388e+06	1.7949e+06	1.96473e+06	276575	3.31954e+06	172002	105159	1.22947e+06	67318.5
	C10 H14 O5	214.083	5.072	0	DDA for preferred ion	133280	209149	64826.6	98574.5	74758.5	92583.1	307596	1.67817e+06	280070	489971	2.44016e+06	389213	1.76706e+06	5.99402e+06	776451	2.1138e+06	886366	4.59391e+06	2.12938e+06	748411	1.17e+06	707090	1.90849e+06	326186	226711	2.54697e+06	192036	74727	89959.9	80895.9	673274	991092	665712	1.06017e+06	962287	1.11632e+06	1.17815e+06	1.10961e+06	396750	2.05588e+06	72640.5	48293.4	337956	146654
	C11 H18 O4	214.12	6.199	0	DDA for preferred ion	172875	67505	129198	208629	341079	148679	1.24293e+06	3.14185e+06	2.20734e+06	948290	1.0276e+06	638308	735906	1.22448e+06	421746	1.83735e+07	5.42903e+07	1.5863e+07	2.09363e+07	9.72906e+06	8.80353e+06	3.78695e+06	1.50876e+06	2.02104e+06	150030	185573	128071	74752.3	22083.7	90269.7	183170	85061.4	125399	6.98043e+06	6.94235e+06	7.01201e+06	7.13141e+06	7.50579e+06	520017	805409	166068	415441	695669	325605
	C11 H18 O4	214.12	6.86	0	DDA for preferred ion	7.19952e+06	5.32688e+06	2.38924e+06	7.29637e+06	8.65733e+06	2.01256e+07	4.89994e+06	1.10412e+07	1.30419e+07	7.9452e+07	1.41803e+07	7.42939e+07	4.02009e+07	1.37204e+07	3.41182e+07	5.76803e+06	6.49607e+08	4.93591e+08	2.83449e+08	5.8779e+07	2.93836e+08	1.7499e+08	3.87879e+07	8.07247e+07	6.34893e+06	2.04448e+06	5.83879e+06	472370	211270	351116	6.69176e+06	5.67172e+06	6.75933e+06	1.40707e+08	1.29312e+08	1.32144e+08	1.37084e+08	1.3274e+08	8.44387e+07	2.05867e+07	4.40947e+07	6.14068e+07	5.87826e+07	3.42343e+07
	C8 H9 N O6	215.042	1.343	0	DDA for preferred ion	11972.7	24998.7	10842.7	1.50822e+06	394066	1.78554e+06	6481.49	50267.6	7709.6	413058	939493	194865	20283.2	47273.8	10635.8	347123	1.07584e+06	430953	982882	486421	433195	38341.1	130749	12978.7	8146.9	14924.1	7139.48	21709.1	42192.3	14471.8	133639	183900	146149	937209	1.05769e+06	1.07096e+06	1.04972e+06	1.24757e+06	40826.6	462660	27539.7	15988.7	17480.5	20807.8
1-Nitro-2-phenoxybenzene	C12 H9 N O3	215.055	0.676	3	DDA for preferred ion	3.01998e+08	2.89384e+08	2.81804e+08	3.17214e+06	4.25464e+06	2.72666e+06	1.43309e+08	2.42075e+08	1.88705e+08	3.72672e+08	3.46192e+08	343942049	4.88144e+08	5.01665e+08	4.17895e+08	2.2191e+08	171337750	1.89258e+08	1.7377e+08	6.74744e+07	2.43598e+08	3.47326e+08	1.87442e+08	2.51381e+08	6.27004e+08	5.42016e+08	5.62e+08	1.79892e+08	2.20693e+08	1.93452e+08	2.17348e+08	2.40264e+08	196557473	2.16886e+08	2.53189e+08	2.31409e+08	2.61446e+08	2.69881e+08	1.99811e+08	2.9661e+08	1.89072e+08	3.15128e+08	455365979	3.63399e+08
	C11 H9 N3 O2	215.069	1.608	0	DDA for preferred ion	19075.1	19302.6	18030.5	2.66944e+07	2.81899e+07	1.98802e+07	20456	23333	19403.6	28058.8	25484.3	23707.5	28175.8	26331.1	23816.8	18864.4	21531.6	24692.9	43682.4	41382.4	47070.7	31250.8	33043.3	30313.5	16269.6	21282.9	18370.9	21549.3	21366.7	20578.5	23650	28682.1	24510.8	4.4218e+06	3.84668e+06	4.19018e+06	4.91393e+06	4.40968e+06	22572.5	28129.7	21101.4	21353.5	21040.7	32148.1
	C8 H13 N3 O2 S	215.072	1.126	0	DDA for preferred ion	5.98859e+06	9.75032e+06	5.83322e+06	2.16981e+07	9.42354e+06	9.98184e+06	1.20934e+06	3.2594e+06	2.8127e+06	1.02752e+07	9.79975e+06	9.1662e+06	1.02855e+07	1.46341e+07	8.01254e+06	1.89793e+06	4.15176e+06	4.10932e+06	1.7944e+07	2.22102e+07	1.35101e+07	7.92054e+06	1.04073e+07	1.09258e+07	3.56318e+06	3.27852e+06	4.65189e+06	1.41846e+07	1.76024e+07	3.00172e+07	1.31662e+07	1.22249e+07	1.41447e+07	2.20532e+07	2.02236e+07	1.98974e+07	2.80774e+07	1.97224e+07	1.39352e+07	1.31246e+07	8.80486e+06	1.31552e+07	1.33441e+07	1.08893e+07
	C8 H13 N3 O2 S	215.072	0.844	0	DDA for preferred ion	983868	1.01723e+06	348771	3.71731e+06	7.3376e+06	3.28216e+06	278108	729966	663523	2.06738e+06	1.71455e+06	1.239e+06	1.54672e+06	2.52796e+06	1.55918e+06	40232.1	1.05621e+06	834750	2.14194e+06	2.61754e+06	2.40774e+06	1.511e+06	86019.3	1.73877e+06	809994	896202	1.03014e+06	1.55956e+07	9.15171e+06	1.53596e+07	2.88075e+06	1.44451e+06	3.33319e+06	4.50825e+06	4.12653e+06	3.73015e+06	4.07012e+06	4.56416e+06	7.26306e+06	5.75315e+06	4.67776e+06	2.29823e+06	3.48563e+06	4.66387e+07
	C2 H3 Br Cl N2 O P	215.887	0.456	0	DDA for preferred ion	5.42406e+06	1.38033e+07	9.4187e+06	6.56692e+06	7.183e+06	7.2139e+06	1.42583e+07	7.12974e+06	1.45196e+07	6.35941e+06	1.53305e+07	1.30515e+07	4.75545e+06	6.86593e+06	6.91821e+06	6.2114e+06	1.49508e+07	9.17149e+06	6.9997e+06	7.30045e+06	6.41499e+06	4.57512e+06	1.14977e+07	1.43106e+07	5.89979e+06	8.75738e+06	8.42742e+06	1.17813e+07	8.21268e+06	10500977	1.54306e+07	1.2521e+07	1.1043e+07	1.2515e+07	8.63158e+06	1.36904e+07	1.35441e+07	9.47553e+06	5.7679e+06	1.58647e+07	1.40484e+07	7.98251e+06	8.50507e+06	8.98465e+06
	C6 H13 Cl O6	216.039	0.695	0	DDA for preferred ion	846757407	1267552124	1057431443	1.61876e+08	212724463	1.97347e+08	1.96224e+08	5.80872e+08	2.39461e+08	2.3025e+08	1.39441e+08	2.33158e+08	5.00038e+08	7.33237e+08	3.9625e+08	1.50525e+08	1.77446e+08	2.0483e+08	5.12589e+08	5.83131e+08	5.86932e+08	6.44731e+08	4.6622e+08	5.07105e+08	3.83316e+08	3.10555e+08	2.44123e+08	1046666588	1935163080	1170096406	3.26519e+08	3.77372e+08	3.07092e+08	1227003723	1050739424	1169937041	1077335976	1101475848	7.60759e+08	899761519	7.62176e+08	2.18839e+08	1.81026e+08	3.28412e+08
	C8 H12 N2 O3 S	216.056	2.294	0	DDA for preferred ion	680298	1.49147e+06	489833	3.99508e+08	4.65354e+08	2.0852e+08	52651.9	219494	112224	1.9017e+06	762490	730944	720624	788926	397907	103402	253480	208353	1.11004e+06	1.73195e+06	983060	624561	598062	445202	376042	246849	315231	3.69698e+06	5.34911e+06	2.46673e+06	591733	415984	524951	6.66964e+07	5.50368e+07	5.63051e+07	6.15794e+07	5.90917e+07	2.50176e+06	1.76878e+06	1.37334e+06	3.17412e+06	3.80139e+06	4.34534e+06
	C8 H12 N2 O3 S	216.056	3.176	0	DDA for preferred ion	981050	2.37803e+06	966557	6.04015e+08	3.89605e+08	2.74593e+08	84437	329180	240624	3.27802e+06	1.40479e+06	1.32136e+06	1.16812e+06	1.31509e+06	741528	245872	514309	505130	1.49137e+06	2.10409e+06	1.85838e+06	1.24116e+06	1.26912e+06	1.10196e+06	581005	581633	610753	4.47728e+06	6.58353e+06	3.51068e+06	916586	760924	949769	9.32307e+07	8.19483e+07	7.80352e+07	8.24862e+07	1.01617e+08	4.08136e+06	3.26367e+06	2.47625e+06	5.24708e+06	5.75786e+06	6.66128e+06
	C9 H12 O6	216.063	4.381	0	DDA for preferred ion	236671	183215	129994	350333	242659	197770	126869	74061.5	55135.9	296911	173592	88656.3	217433	196516	109175	171078	258602	115837	304484	268664	266646	196344	291491	91387.4	177067	149976	101361	336115	260654	163798	104844	50448.8	80236.6	926565	695727	780244	830180	752841	195266	80157.2	63730.6	102039	137061	127324
	C9 H12 O6	216.063	4.174	0	DDA for preferred ion	217601	180614	112843	768709	861119	798925	118621	83505.2	90145.8	173102	81172.2	80567.3	89214.3	140040	90482	72196.2	164715	160166	122564	106081	99569.6	82719.1	85883.3	71552.9	142966	145177	90932.7	272115	243908	229637	92375.8	46318.6	74308.4	514988	324479	588651	484634	586971	114445	114009	36288.3	94115.8	74004.1	91603.7
	C9 H12 O6	216.063	1.386	0	No MS2	141929	97936.7	85731.6	74499.4	78125	100739	84419.9	320754	75097.2	739210	987664	431711	521057	700724	289512	351470	904681	449767	3.17881e+06	2.42573e+06	2.00838e+06	319213	247780	105297	148984	443348	174033	204133	569086	295526	189043	200744	232264	933759	854061	970244	994487	1.04934e+06	89121.2	388885	87661.2	61398.5	1.67763e+06	76681.3
	C10 H16 O5	216.099	5.053	0	No MS2	172259	140229	66628.3	519014	1.30502e+06	201582	419157	1.14701e+06	280194	419218	1.15074e+06	389404	856623	702584	544726	914271	5.04352e+06	1.44211e+06	3.46946e+06	2.24049e+06	2.52554e+06	736016	1.20699e+06	195634	143036	683831	402042	49074.5	67090.9	49697.4	646533	548057	475961	1.12926e+06	1.40501e+06	1.1033e+06	829195	1.08754e+06	336071	3.04823e+06	141190	86386.7	173712	40665.8
NP-018716	C11 H20 O4	216.135	7.348	2	DDA for preferred ion	197374	161316	164943	1.55816e+07	1.93521e+07	3.84869e+07	146806	193029	174477	237731	163421	170024	230638	192301	198660	153866	197902	163218	2.58523e+06	3.10024e+06	1.90399e+06	439455	385005	308420	1.28356e+06	2.58964e+06	1.33288e+06	137431	143001	165986	146151	124277	231367	4.55481e+06	4.13799e+06	3.81193e+06	4.01938e+06	4.23792e+06	209553	261550	200936	180206	167622	226753
NP-018716	C11 H20 O4	216.135	7.503	1	DDA for preferred ion	1.09291e+06	1.02363e+06	1.06958e+06	7.64653e+06	7.05899e+06	5.03284e+06	869545	2.18782e+06	1.13176e+06	2.61019e+06	3.77407e+06	2.05541e+06	4.25121e+06	3.63237e+06	2.06343e+06	90895.3	87027.6	49198.7	1.39793e+07	1.59008e+07	6.95669e+06	1.11561e+07	9.22722e+06	2.43733e+06	114178	151498	92667.6	920876	1.07439e+06	831290	1.09466e+06	1.02757e+06	966266	6.2949e+06	6.26936e+06	6.45238e+06	6.3314e+06	7.21107e+06	1.43441e+06	3.98974e+06	1.60729e+06	1.07814e+06	1.74323e+06	1.12262e+06
	C10 H20 N2 O3	216.147	1.743	0	DDA for preferred ion	45219.5	34492	39662.3	1.04747e+06	1.06384e+06	504970	9111.72	83610.7	13205.5	12191.7	12844.2	55308.8	475806	553881	366379	102717	155021	45973.8	866857	994506	593614	169120	10034.6	110757	131165	122627	23744.1	66872.7	96124.3	106873	5.92797e+06	7.44937e+06	4.44638e+06	1.31041e+06	1.2408e+06	1.15794e+06	1.25887e+06	1.17409e+06	85295.5	376438	107126	9390.44	52530.8	36799.4
	C8 H11 N O6	217.058	1.143	0	DDA for preferred ion	2.36578e+06	2.1756e+06	2.46648e+06	8.41883e+06	2.73984e+06	8.05723e+06	95648.7	635807	778618	811714	958107	935313	533901	2.09117e+06	791500	823508	645207	1.07203e+06	2.04686e+06	5.51644e+06	3.27936e+06	1.15029e+06	509019	560070	120544	387923	110522	2.49612e+06	3.62554e+06	3.37501e+06	261433	222597	334831	5.2738e+06	5.70733e+06	4.77052e+06	4.82483e+06	5.27312e+06	8.69582e+06	8.05264e+06	8.0884e+06	6.41518e+06	8.29485e+06	6.97781e+06
	C8 H11 N O6	217.058	0.839	0	No MS2	167817	312710	202617	4.703e+06	2.60625e+06	4.13428e+06	31313.1	168163	80072.8	928598	976545	485307	341232	792841	272965	160081	1.08622e+06	582518	1.24676e+06	4.32748e+06	1.69158e+06	254320	655222	223351	127759	207520	219604	230322	138133	246928	323176	153646	160645	1.90749e+06	2.12464e+06	1.0172e+06	1.88877e+06	2.24659e+06	321614	623276	1.50102e+06	1.58919e+06	1.80833e+06	2.95893e+06
	C11 H11 N3 O2	217.084	1.613	0	No MS2	9845.29	9408.33	8788.27	8.54647e+06	6.95806e+06	5.20023e+06	9970.5	11372.8	10249.4	13676.2	35335.4	12521	12385.9	12834.1	11608.6	9194.71	15446.6	12035.6	21291.3	169755	22942.8	15232	16105.7	14775.2	19050.2	9745.34	8954.18	10503.4	10414.4	10030.2	11527.3	9825.11	10876.7	1.46238e+06	1.3594e+06	1.41581e+06	1.38204e+06	1.37475e+06	18924	92056	10285.1	10407.9	10255.5	11221.9
	C9 H15 N O5	217.094	1.716	0	DDA for preferred ion	6.68189e+06	8.4206e+06	3.36216e+06	3.73027e+06	3.95091e+06	2.65064e+06	27222.2	47153.3	29197.7	42920	60996.9	29720	75217.4	50582.2	25235.3	41525.1	426868	98925.4	138627	191571	122224	127075	78732.7	29058.3	51954	101352	31903	567460	682927	528928	147817	45269.4	142340	1.46909e+06	1.28624e+06	1.22812e+06	1.38614e+06	1.3734e+06	78701.3	100559	29783	122247	143797	176530
	C10 H19 N O4	217.131	5.973	0	DDA for preferred ion	26690.9	25944.6	27635	1.29744e+07	1.39308e+07	1.42984e+07	27885	34244.3	28033.4	38406	48546.8	35748.1	50854.9	55789.5	38318.4	31975.5	53291.5	38189	226610	260838	91575.7	98423	48735.5	38378.8	24128.1	46605.5	26404.6	41313.5	146184	37524.7	47798.5	41312.5	43545.8	2.07237e+06	2.00755e+06	1.83141e+06	2.17532e+06	2.15048e+06	88167.5	474038	90919.1	31884	45575.6	26334.2
	C7 H6 O6 S	217.988	3.054	0	DDA for preferred ion	26551.8	16366.5	17033	881468945	7.03408e+08	6.06799e+08	19619.5	16727.4	20054.3	67674.9	19323.3	16159.4	19518.5	18923.7	15832.2	19800.5	21124.7	17172.6	20638.6	33944.2	18992.8	48523	17438.7	16920.7	14797.8	15162.4	14216.6	18344.6	15963.7	17780.2	21208.7	33549.6	21328.1	1.18139e+08	1.04044e+08	1.04287e+08	1.13802e+08	1.18535e+08	18122.3	27353.1	15790.6	20171.9	18305.6	16916.6
	C7 H6 O6 S	217.988	3.515	0	DDA for preferred ion	16178	14309.1	15493.9	8.94326e+06	2.83307e+06	3.04676e+06	15877.1	15034.4	16511.6	14957.8	15483.9	15299.5	16051.9	14863.7	13750.9	15187.8	14854	13858.2	15871.6	15729.3	14234.4	15956.2	16323.2	15083.7	13870.5	14165.3	12455.4	18084	14260.3	16055.5	14448.9	14141.8	15245.4	276678	267496	307259	267794	372961	14985.6	13968.1	15095.9	14292.4	13434.1	13771.9
	C8 H10 O5 S	218.024	3.779	0	DDA for preferred ion	10379.6	10274.2	9917.21	5.97115e+06	2.35351e+06	1.38947e+07	10482	10068.1	10542.2	9282.89	10564.4	9652.11	10669.5	10611.2	9492.57	10276.6	9597.84	9688.96	11371.4	11403.9	9301.21	9785.51	10454.5	10107	8365.79	9441.9	8720.54	10369.7	9644.97	9998.42	9995.1	9358.32	9799.33	949344	983700	948328	857493	985931	9760.2	11284.8	9653.25	10050.7	8791.98	9046.22
	C8 H14 N2 O5	218.089	0.784	0	No MS2	3.18879e+06	4.45083e+06	6.27627e+06	3.70807e+06	3.02723e+06	4.17012e+06	1.17199e+06	3.97498e+06	2.76564e+06	9.12507e+06	7.72865e+06	5.20779e+06	3.45229e+06	6.77514e+06	2.93637e+06	5.44972e+06	1.00013e+07	4.22064e+06	1.5697e+07	2.44284e+07	1.16999e+07	2.00873e+06	6.75538e+06	4.06423e+06	1.91966e+06	5.79038e+06	1.72698e+06	394030	806906	455664	5.59653e+06	1.23829e+07	5.88324e+06	9.3937e+06	7.9065e+06	1.01971e+07	1.06302e+07	1.01819e+07	6.37479e+06	2.63089e+07	6.37145e+06	2.56379e+06	3.60839e+06	2.05562e+06
N-Acetyl-serotonin	C12 H14 N2 O2	218.105	1.641	0	DDA for other ion	25280.2	24108.1	25046.8	1.06399e+07	5.5073e+06	2.44079e+07	23873.4	27555.5	26317.7	35116.9	25046.3	29671	28347	30213.1	24444.8	27412	29141.3	37024.5	54670.5	43078	58911.2	48422.8	35152.4	37938.8	18737.3	24113.5	19898.1	26970	26014.2	25754.9	24262.1	21363.3	26078	3.10371e+06	3.02383e+06	3.06581e+06	3.41155e+06	3.14792e+06	29609.3	29099.2	26577.7	27646.9	25575.1	28815
	C10 H18 O5	218.115	4.852	0	DDA for preferred ion	149761	109274	101927	1.0361e+07	9.53476e+06	6.12291e+06	45693.3	61750.8	106052	175093	155493	123520	279072	185051	165242	235948	216833	332084	190876	458435	150513	167900	122484	110645	68707.8	101477	65609.9	139826	172466	145980	117073	82395	164963	1.30419e+06	1.33303e+06	996695	951644	954896	91549.3	149035	83389.9	95566.8	140335	66875.5
	C10 H18 O5	218.115	4.301	0	DDA for preferred ion	38443.6	144849	74815.7	163296	221540	77819.9	56664.1	312816	763455	2.28044e+06	2.75149e+06	1.91571e+06	1.52908e+06	2.08803e+06	999102	2.00981e+07	1.04841e+08	3.03819e+07	1.75731e+07	4.26296e+06	1.46109e+07	2.5624e+06	3.00631e+06	955776	123524	107383	130413	56644.2	51900.6	24179.9	121053	74579.2	181878	8.68332e+06	8.22954e+06	8.68922e+06	8.9784e+06	8.76646e+06	1.83138e+06	488164	1.34223e+06	2.51122e+06	827904	1.00851e+06
	C9 H18 N2 O4	218.126	0.796	0	DDA for preferred ion	136778	170366	137814	463286	805476	377003	50441.3	91538.8	76838.8	145157	1.40603e+06	129509	232845	352751	221826	1.12312e+06	200467	112267	3.88087e+06	1.02577e+07	2.72515e+06	199600	155546	143791	174506	133284	156883	135064	155033	140852	3.359e+06	7.59165e+06	2.79333e+06	245465	658460	187691	218659	222367	1.74228e+06	6.60766e+06	1.35034e+06	275213	225866	331924
	C9 H18 N2 O4	218.126	2.522	0	DDA for preferred ion	273076	209232	262319	5.55706e+06	5.31097e+06	4.82795e+06	13496.7	297913	41895.5	177395	40350.5	244704	2.58235e+06	2.83794e+06	1.82804e+06	168156	263690	172024	2.11983e+06	1.47004e+06	1.45585e+06	439143	95869.1	287910	465302	234457	227525	44247.2	31839.4	60334.9	7.55203e+06	1.07102e+07	5.00315e+06	3.67622e+06	3.41981e+06	3.43462e+06	3.7345e+06	3.61229e+06	713683	954178	675124	272522	236401	231535
	C9 H18 N2 O4	218.126	1.087	0	DDA for preferred ion	418522	468218	157016	626597	743967	732950	61525.6	209262	106981	265762	250953	273996	2.07867e+06	1.74254e+06	846199	153475	385611	134853	257610	456507	236582	355408	263871	264886	195124	127069	127246	333985	274891	257298	9.83638e+06	1.30597e+07	4.60977e+06	1.19647e+06	1.78292e+06	970467	1.68654e+06	1.90271e+06	453797	264119	214090	192403	212019	207679
	C11 H22 O4	218.151	5.857	0	DDA for preferred ion	13641.3	13574.6	13820.2	6.66213e+06	2.88173e+06	6.00235e+06	13026.7	15663.7	12815.7	16526.5	20697.7	14357.6	22168.3	25390.2	16435.3	15994.2	21616.2	18514.5	81732.3	130356	145801	25619	21739.2	19555.4	12329.4	22111.5	57875.6	14062.2	12822.1	12828.3	19217.2	17945.5	18325.3	497762	522977	658501	676926	579560	14772.5	21828.3	13202.7	12830.3	12714.5	12460.5
	C6 H5 N O6 S	218.983	4.981	0	DDA for preferred ion	12633.4	12391.1	12594.9	6.35118e+07	6.27688e+07	4.46631e+07	11470.4	11881.3	11708.8	14065.7	16580.8	12889	17214.8	19695.5	13566.7	13122.4	16304.4	13354.4	21944.2	21076.8	17097.6	12139.1	15474.9	12068.7	10302.2	15139.1	10507.2	14863.4	13204.8	12272.5	17128.5	15005.3	16301.5	7.11552e+06	6.7099e+06	6.33158e+06	6.62733e+06	7.04235e+06	13145	24506.1	11658.8	11175.6	11566.8	10506.7
	C6 H2 N7 O P	219.007	2.831	0	DDA for preferred ion	4.58634e+06	654578	5.17681e+06	2.01614e+07	7.30592e+06	6.53409e+07	12832.3	599902	313566	19489.7	1.19886e+06	18853.3	641430	21633.1	14447.8	272057	595778	350808	2.49644e+06	3.41724e+06	235145	1.28359e+06	2.84976e+06	3.10976e+06	1.45987e+06	562996	765726	529195	68220.9	2.4263e+06	37107.1	26857.7	323022	130321	541130	138843	8.31114e+06	1.47675e+07	4.07287e+06	1.57754e+06	30042.7	3.25039e+06	35057	3.58134e+06
	C11 H9 N O4	219.052	2.192	0	DDA for preferred ion	24698.7	32129.3	23509	2.26675e+08	7.246e+07	7.25696e+07	23634	166286	71160.9	163036	57282.3	153070	71985.1	383235	66818.4	79698	183840	151610	1.20972e+06	984679	695205	95714.6	98420.7	44134.7	22225.8	169332	23872.4	307366	101967	120271	159877	123556	41282.4	2.42648e+07	2.12149e+07	2.11446e+07	2.42045e+07	2.3619e+07	101941	153043	87379.4	30716.8	27345	29158.6
O-Succinyl-L-homoserine	C8 H13 N O6	219.074	1.271	0	DDA for preferred ion	9.35484e+06	2.63685e+07	9.14641e+06	2.10383e+07	1.67071e+07	8.51155e+06	1.28614e+06	9.8046e+06	5.83727e+06	4.40405e+07	7.80829e+07	4.22626e+07	7.53498e+07	1.14776e+08	6.27765e+07	5.20312e+06	3.28269e+07	1.00156e+07	1.55e+08	4.8464e+08	5.96734e+07	4.14905e+07	1.69208e+08	1.98684e+07	5.90039e+06	2.77418e+07	3.98425e+06	1.59375e+06	5.22442e+06	3.17055e+06	3.30767e+07	4.08169e+07	5.31302e+07	3.35972e+07	3.85031e+07	2.74214e+07	3.7642e+07	3.21914e+07	2.43813e+07	1.4266e+08	1.48164e+07	1.54718e+07	3.47758e+07	1.51991e+07
O-Succinyl-L-homoserine	C8 H13 N O6	219.074	0.71	0	DDA for preferred ion	1.96006e+07	2.08655e+07	8.16484e+06	3.99299e+06	2.66679e+06	4.46441e+06	2.5558e+06	8.14814e+06	3.569e+06	3.35842e+07	5.98984e+07	2.55416e+07	7.50726e+06	1.96203e+07	3.88961e+06	2.03921e+07	4.32707e+07	1.85993e+07	6.91748e+07	2.22025e+08	1.05555e+08	1.13836e+07	5.38711e+07	2.23015e+07	2.2453e+06	1.03717e+07	1.39961e+06	1.21782e+06	2.89838e+06	1.52807e+06	3.4895e+06	7.22811e+06	3.33423e+06	4.00225e+07	3.69916e+07	4.04001e+07	4.19362e+07	3.9469e+07	1.33941e+08	1.52068e+08	1.07912e+08	8.28863e+06	2.42911e+07	6.33399e+06
Pantothenic acid	C9 H17 N O5	219.11	2.831	4	DDA for preferred ion	3.66265e+08	5.98895e+08	3.23333e+08	3613556992	4175751860	6043079716	1.88879e+07	4.94428e+07	2.45242e+07	6.91373e+07	8.20656e+07	5.64371e+07	4.62903e+07	7.48525e+07	3.53021e+07	3.18359e+07	4.93921e+07	4.3146e+07	2.01786e+08	2.7377e+08	2.72408e+08	3.13795e+08	1.86137e+08	1.95082e+08	1.47014e+08	1.85532e+08	1.05128e+08	412593353	6.70766e+08	2.67104e+08	2.48999e+08	1.29511e+08	1.88728e+08	1124276433	1048562673	1042078175	1117213543	1082272281	2.32945e+08	1.7366e+08	1.68748e+08	2.67349e+08	2.8183e+08	2.67529e+08
		219.214	2.817	0	DDA for preferred ion	1.74294e+06	4.77717e+06	50186	275688	3.19193e+07	449201	204608	34887.8	14917.8	1.15457e+06	1.20226e+06	580171	18709.8	337500	315850	154498	22693.1	304965	2.9058e+06	172734	2.743e+06	5.39498e+06	40335.2	35482	1.79112e+06	99585.2	90587.9	6.79621e+06	8.25264e+06	281256	291621	1.81576e+06	130614	1.56119e+07	397694	1.24567e+07	6.31147e+06	140411	3.06794e+06	685272	1.85428e+06	2.91071e+06	3.03084e+06	41840.3
5-Hydroxytryptophan	C11 H12 N2 O3	220.084	1.785	4	DDA for preferred ion	8068.05	23854.2	34147.2	260551	220672	165223	14884.8	19932.4	33828.6	50260.8	40670.1	30309.4	11116.5	11860.2	17942.4	45854.5	144743	50773.2	55828.7	33636	17473.8	8882.7	15046.2	38147.8	9538.27	7384.83	23803.8	7738.29	1.06993e+07	9.22439e+06	18120	21767.8	12486.8	14697	14538.9	14086.3	15296.7	15392.9	10462.3	17000.1	45130.1	8051.06	40261.3	96229.9
	C11 H12 N2 O3	220.084	1.587	0	DDA for preferred ion	12218.3	9014.8	69800.3	484907	572641	788061	10366.5	71039.9	36680.2	19437.3	45374.1	25575.3	16570.3	35306.4	12865	10047.2	49587.7	11741	127674	303214	84416.4	63198.4	54656.7	17038	8886.83	17154.7	10355.8	8.09452e+06	7.33337e+06	7.35976e+06	49750.4	43556.1	53313.6	668335	670151	708146	748695	782363	11816.2	210831	24758.7	20922.2	14232.3	21603.9
	C11 H12 N2 O3	220.084	1.474	0	DDA for preferred ion	231240	324590	122791	1.12996e+07	1.72923e+07	1.54837e+07	914545	5.66784e+06	1.04252e+06	941983	1.70039e+06	1.61417e+06	1.92442e+06	1.04102e+07	1.63922e+06	1.47711e+06	4.09224e+06	1.32411e+06	9.88665e+06	2.80431e+07	7.39092e+06	782392	1.42376e+06	171508	805488	6.92493e+06	1.0721e+06	4.24997e+06	6.95074e+06	4.87703e+06	2.43646e+06	3.2235e+06	2.18556e+06	1.9495e+07	1.82321e+07	1.88925e+07	1.9601e+07	1.91091e+07	2.59192e+06	1.15032e+07	814874	1.05249e+06	2.00499e+06	358437
5-Hydroxytryptophan	C11 H12 N2 O3	220.084	1.969	8	DDA for preferred ion	25393.5	63321.9	102729	1.40511e+06	787416	746875	29312.3	35701.7	59505.2	70607.9	66192.5	34808.9	27673.3	48794.5	37115.7	30867.2	92457.6	29458.2	85092.5	93245.6	130133	79274.9	30488.4	320072	42191.7	34126	56144.4	3.85761e+07	2.33112e+07	2.89498e+07	29157.4	30576.5	25040.2	1.25747e+06	1.54781e+06	1.34837e+06	1.72702e+06	1.30873e+06	32258.4	122886	76781.9	136976	128646	213015
4-Nonylphenol	C15 H24 O	220.182	0.132	10	DDA for preferred ion	2.85593e+07	732479	858126	2.88589e+07	3.09974e+07	2.97492e+07	597597	429080	579153	905424	3.08859e+07	2.78322e+07	456924	2.68725e+07	2.68014e+07	794430	2.8199e+07	464136	586796	730650	3.05446e+07	1.1593e+06	1.06579e+06	2.75948e+07	90388.1	490135	663840	569217	2.61968e+07	450987	3.06694e+07	909069	1.14869e+06	2.8291e+07	597431	239664	2.87595e+07	898418	808159	27233495	3.20459e+07	447193	501405	222496
	C7 H11 N O5 S	221.035	2.689	0	No MS2	24996.6	30455.8	25546.4	1.29822e+07	6.12057e+06	6.354e+06	26530.4	24269.4	25511.5	27022.6	26129.5	24977.1	27285.6	27337.3	22783.8	24959.6	27998.7	28151.9	42019.4	33865.8	29761.5	78498.7	26139.7	26878.7	25799.6	35148.2	24289.7	26707.7	39249.3	32982.1	29579	31788.3	37306.3	1.27099e+06	1.27482e+06	1.11639e+06	1.23251e+06	1.35462e+06	37989.1	68866.3	38622.4	24493.2	45852.8	26218.7
	C8 H15 N O4 S	221.072	2.495	0	DDA for preferred ion	22282.5	143266	210498	1.56527e+06	1.45069e+07	1.04182e+07	19016.3	52225	54132.6	22613.3	26508.7	64499.2	21836.3	56004.7	49473.3	18579.8	67922	44999.1	132969	352166	589452	51840.2	30868	123419	15488.6	23307.4	15669.8	26204.2	136209	109755	22650.7	20571.8	19705	2.3265e+06	2.18602e+06	2.17249e+06	2.4432e+06	2.18436e+06	53301.9	160168	236459	724505	755974	379235
	C8 H15 N O4 S	221.072	1.082	0	DDA for other ion	622557	1.00127e+06	403405	1.36903e+06	1.10666e+06	761252	57321.4	1.17019e+06	377823	6.77359e+06	2.02352e+07	4.61449e+06	926531	1.03112e+07	556528	1.3357e+06	7.813e+06	3.73317e+06	1.58769e+07	2.82243e+07	1.64123e+07	1.42143e+06	2.64248e+06	1.7029e+06	1.48301e+06	2.89431e+06	723570	8.60546e+06	5.06325e+06	4.79068e+06	286495	767916	160052	4.33225e+06	3.9845e+06	4.31496e+06	5.38034e+06	4.39517e+06	2.50284e+07	1.86583e+07	2.16739e+07	950856	2.20824e+06	372769
N-Acetyl-β-D-glucosamine	C8 H15 N O6	221.09	0.707	0	DDA for other ion	3.61988e+07	4.98948e+07	2.63672e+07	2.20913e+08	2.24755e+08	1.51302e+08	1.35978e+07	5.32973e+07	2.73006e+07	7.31917e+07	8.39921e+07	6.49901e+07	24722701	4.17925e+07	1.94389e+07	4.43541e+07	1.03648e+08	6.06355e+07	138078369	2.53597e+08	1.2413e+08	8.07968e+07	9.97819e+07	4.73147e+07	1.67971e+07	3.58659e+07	1.72055e+07	5.1691e+07	143554543	7.3971e+07	2.73379e+08	2.9802e+08	2.55684e+08	1.52884e+08	1.60185e+08	166286191	168000471	1.62614e+08	1.38717e+08	1.97189e+08	9.56556e+07	1.65901e+07	3.10831e+07	1.31683e+07
N-Acetyl-β-D-glucosamine	C8 H15 N O6	221.091	3.696	0	DDA for preferred ion	19051	26960.1	19401.5	302352	1.28222e+06	44830	2.74381e+06	5.93576e+06	3.26548e+06	50589.3	57141.4	25814.5	18365.6	17746.4	15050	16025	15858.3	16442	247794	193810	84255	16372.3	17609.1	15821.6	56360.8	33628.9	15483.8	17490.8	15707	15443.4	155495	55108.3	112871	659922	565553	602092	574546	618194	226040	160825	116214	15744.4	14495.4	15713.2
	C11 H14 N2 O3	222.1	2.89	0	DDA for preferred ion	1.02488e+06	2.0534e+06	1.24577e+06	370762	484522	574269	144213	4.54536e+06	574784	38769.4	93514.3	94333.3	7.42857e+06	1.15677e+07	4.79936e+06	230400	1.29076e+06	149318	8.95633e+06	1.07959e+07	1.00288e+07	595476	172702	174199	1.94085e+06	4.49898e+06	2.73129e+06	59880.3	78141	42204.2	2.5178e+06	5.19021e+06	1.791e+06	3.5231e+06	3.3316e+06	3.28687e+06	3.45307e+06	3.62062e+06	196714	1.2934e+06	249578	37614.8	42312.3	49682.4
	C11 H14 N2 O3	222.1	4.065	0	DDA for preferred ion	412500	450315	744434	443854	395458	324533	21635	1.14202e+06	110068	85713.9	83961.8	185922	2.52565e+06	3.04514e+06	1.68816e+06	202931	600355	201842	2.7223e+06	3.45302e+06	2.19057e+06	315515	108772	200864	590586	953747	959610	100844	88400.6	90194.7	522065	3.9086e+06	867653	1.23397e+06	582701	1.3383e+06	1.177e+06	1.25586e+06	235055	778878	308344	233751	184036	247458
NP-021698	C11 H13 N O4	223.084	2.429	1	DDA for preferred ion	47906.2	104647	34106.2	1.84296e+07	6.50588e+06	6.52356e+06	24638.1	113601	32572.8	324386	520899	210577	388995	601396	191914	804163	2.6389e+06	1.02713e+06	1.93627e+06	1.22661e+06	1.51365e+06	137130	376488	25919.7	40033.5	157745	30591.4	86744.5	66871.7	24994.2	264021	368884	213412	2.21724e+06	2.01108e+06	2.02059e+06	2.18385e+06	2.1255e+06	113555	1.18834e+06	81607	35849.4	144385	22210.1
NP-021698	C11 H13 N O4	223.084	4.392	2	DDA for preferred ion	10283.8	45158.2	8903.69	1.54863e+07	1.39272e+07	3.68299e+07	10588.9	18697	11470.7	1.0849e+06	192804	721646	166166	613140	75036.9	869939	1.59133e+06	787476	1.62162e+06	4.57972e+06	1.54485e+06	35246.6	113044	10937.2	52185.3	199256	55042.4	70226.9	222243	32558.6	86408.9	346952	92855.4	5.30326e+06	4.45808e+06	4.75103e+06	4.90394e+06	4.88191e+06	321025	1.38329e+06	192150	117925	341597	114490
	C H2 Br Cl O2 S2	223.836	8.661	0	No MS2	1.22486e+07	575125	1.18018e+07	4.177e+06	3.5265e+06	5.58221e+06	1.07809e+06	1.25331e+07	818492	1.15205e+07	1.07726e+07	695907	2.15678e+06	8.90859e+06	1.14028e+07	1.27319e+07	993581	1.2214e+07	1.01623e+07	1.13847e+07	1.02048e+07	1.28151e+07	280825	1.22107e+07	1.20752e+07	1.04713e+07	1.2436e+07	1.26286e+07	1.24261e+07	1.16659e+07	413200	1.21482e+07	1.16567e+07	8.90819e+06	8.7615e+06	1.046e+07	8.47529e+06	8.53079e+06	2.57254e+07	1.31263e+06	2.06184e+06	1.17907e+07	1.24802e+07	1.1131e+07
		223.837	8.894	0	No MS2	7.64474e+06	7.96082e+06	7.32727e+06	3.00388e+06	2.83216e+06	2.7619e+06	7.77457e+06	8.01993e+06	402000	8.3316e+06	7.14504e+06	225107	845268	393390	7.55547e+06	7.95583e+06	335046	7.89997e+06	435795	7.04802e+06	249072	2.07536e+06	6.54159e+06	8.04614e+06	7.70112e+06	7.05205e+06	7.96289e+06	8.20717e+06	8.62432e+06	270416	7.53536e+06	8.03074e+06	7.69558e+06	1.1615e+07	8.09419e+06	4.3453e+06	1.43336e+07	4.55084e+06	3.69833e+06	4.18785e+06	1.38744e+06	7.87835e+06	7.9918e+06	7.44859e+06
	C H2 Br Cl O2 S2	223.837	9.165	0	No MS2	2.01986e+07	1.6586e+06	3.31072e+06	4.41694e+06	5.87937e+06	3.97442e+06	1.11489e+07	1.82482e+07	1.40427e+06	1.77378e+07	4.04715e+06	1.94604e+07	1.21191e+07	1.20987e+07	1.72506e+07	1.95035e+07	1.76354e+07	445843	1.27178e+07	1.30873e+07	3.105e+06	3.63051e+06	1.13485e+07	2.04183e+07	1.83205e+07	1.01885e+07	2.04137e+07	2.07356e+07	2.03431e+07	2.19803e+06	6.98129e+06	1.88091e+07	1.7768e+07	3.78622e+07	3.20064e+07	2.96489e+07	2.77447e+07	3.67854e+07	1.26395e+07	6.54223e+06	2.29631e+06	2.06951e+07	2.0309e+07	1.54716e+07
	C9 H8 N2 O5	224.043	3.591	0	DDA for preferred ion	21395.9	19676.1	20635.2	3.33785e+06	292275	2.23596e+07	374562	1.05001e+06	425678	25285.7	20401.8	19901.1	22688.9	21087.4	39600.3	20240.4	19720.6	19529.1	22314	21839.7	21071.9	22716.3	22036.7	20292.6	18703	19374.6	16799.4	26313.9	26973.9	26670	19783.4	19562.7	20090.1	8.70336e+06	8.00452e+06	8.3218e+06	8.63911e+06	8.29114e+06	20204.3	24971.4	19335.5	20088.8	18322.1	52686.2
	C8 H8 N4 O4	224.054	1.685	0	DDA for preferred ion	10344.1	9646.48	9901.23	6.55138e+06	8.11518e+06	1.45505e+07	9578.49	9743.97	10169.9	14685.9	14585	11249.7	12185.6	11587	9785.2	47651.2	134356	24933.1	85950	349466	23223.2	69836.6	62136	12840.6	8369.51	14645.1	7680.11	10756.1	9417.14	9644.29	11658.1	13649	11178.7	1.32795e+06	1.36198e+06	1.24093e+06	1.50325e+06	1.45278e+06	10919.7	123217	10094.3	9392.74	10123.1	9655.63
	C9 H7 N O4 S	225.009	4.923	0	DDA for preferred ion	20666.3	20539.6	21514.1	4.55523e+07	5.57823e+07	2.58899e+07	36977.6	68432.8	38998.3	39259.4	63165.7	25558.6	31013.8	42023.8	25187.3	37108.9	75001.6	38001.4	59048.6	134728	39271.2	52007.2	37077.3	28518.2	20487.5	32510.7	21098.4	23712.5	21568	22298.1	39893.8	33986.2	39400.6	9.34193e+06	9.34103e+06	8.67656e+06	9.26966e+06	9.73458e+06	32397.6	81308.7	30383.5	27232.9	20540.9	36468.6
	C9 H7 N O6	225.027	2.079	0	No MS2	11989.6	12121.5	12684.1	3.99371e+06	4.56268e+06	7.9567e+06	13009	12887	12293.3	12272.4	13202.9	11611.3	13924.2	16399.2	11343.5	11978.1	14667.8	11888.8	19839.3	38122.4	19437.2	12749.8	12687.8	12211.5	10131.2	12106	9607.77	20865.4	25585.8	25129	11227	13502.8	11842.2	507652	380912	449228	383067	352429	13838.2	24106	11525.3	12277	11995.5	13042.7
	C9 H7 N O6	225.027	1.455	0	DDA for preferred ion	10647.9	12048	10324.2	6.08009e+07	4.44726e+07	9.0284e+07	9945.04	13314.2	10377.9	13985.4	21513.6	11698.1	57339.7	75306.4	52189.8	10628.7	16025.6	11705.9	23064.9	25245.9	21497.4	12874.5	15670.6	11305.4	9278.68	14761.4	8942.99	10601.1	11689.4	11872	11830.9	12546.5	11207.3	1.40509e+07	1.32182e+07	1.34193e+07	1.40067e+07	1.3915e+07	24232.4	25886.9	19283.1	9932.4	10999.5	11830.1
	C9 H7 N O6	225.027	1.627	0	DDA for preferred ion	20876.7	19950.2	20684	1.02418e+08	5.59295e+07	3.0316e+07	21142.2	24115.8	21733.6	29000.1	26339.2	24502.8	29121	27214.4	24615.8	22637.3	24065.3	30575.3	45147.7	42770.6	48649.8	39988.2	34151.8	31330.4	16815.4	21996.9	18987.2	22272.2	22083.5	21268.8	24443.3	29644.2	25333	1.20687e+06	1.05892e+06	1.28725e+06	1.32224e+06	1.0684e+06	24451.8	29073.3	21948.2	22831.2	21746.6	23795.9
	C9 H7 N O6	225.027	1.771	0	DDA for preferred ion	11234.5	11525.6	10913.3	1.6877e+07	2.9355e+07	6.58113e+06	21083.2	28232.6	47915.6	13527.4	15539	11787.9	15745.7	16799.1	12028.4	15341	20221.2	15886	25191.2	28112	24750.2	13771.2	16206.8	13421.1	9337.9	14705.8	9200.23	11472.4	13262.4	13377.1	14590.2	16651.8	19024.2	28379.3	20925.6	19952.1	28613.7	24910.8	15447.5	28523	11112.5	11403.7	12644.8	13604.5
	C4 H6 N10 O2	226.068	0.672	0	DDA for preferred ion	7.75257e+07	5.15456e+07	7.29565e+07	2.46897e+08	2.39099e+08	1.57523e+08	4.84816e+07	4.36619e+07	3.93982e+07	4.7448e+07	2.97155e+07	2.50561e+07	3.04853e+07	4.29391e+07	1.19977e+07	3.7003e+07	3.87705e+07	4.88471e+07	9.89876e+07	101847399	7.53852e+07	4.59663e+07	3.03771e+07	2.93067e+07	2.39881e+07	2.96985e+07	1.89461e+07	1.36281e+07	2.31359e+07	2.05698e+07	3.0929e+07	2.90221e+07	2.17435e+07	2.73588e+07	2.64594e+07	5.97987e+07	3.33862e+07	3.05984e+07	3.59896e+07	5.94976e+07	3.33376e+07	1.04453e+08	6.89259e+07	1.36528e+08
Porphobilinogen	C10 H14 N2 O4	226.095	2.641	5	DDA for preferred ion	39862.3	212170	47616.1	4.57734e+06	4.34336e+06	4.04659e+06	19293.5	67008.7	19202.2	235093	568736	231080	183722	187357	68342.4	181976	612031	179381	902835	3.18029e+06	643320	190111	367113	145084	15805.2	96442.1	28540.9	156955	253348	256156	50070.3	119302	89123.7	2.27958e+06	2.07868e+06	2.07567e+06	2.30868e+06	2.18823e+06	5.28508e+06	8.91028e+06	2.69074e+06	143261	180277	78603.9
Porphobilinogen	C10 H14 N2 O4	226.095	1.602	3	DDA for preferred ion	20438.6	96288.9	52393.1	70359.2	59398.5	69252.1	15261.2	11540.2	1.2352e+06	18755.4	41682.8	11364.2	15565.7	147254	21397.2	13446.9	14955.9	36811.5	197255	1.25737e+06	565770	17502.6	23043.4	39473.5	12657.8	18404.7	29690.3	10990.5	11768.3	37932.8	165807	201376	181863	544446	431412	501267	578234	513293	1.44359e+07	1.89183e+06	8.43543e+06	23000.4	30381.1	67822.6
	C12 H18 O4	226.12	6.721	0	DDA for preferred ion	57041.2	22145.9	34653.5	621159	81710.5	147108	73006	149872	64763.8	296930	1.37344e+06	365844	217813	823047	149464	78245.5	861571	2.35461e+06	610997	1.07523e+06	431311	67748.4	203868	34990.5	42264	236938	51436.1	74372.5	59825	74196	1.03952e+06	870473	935790	572499	782662	651518	653043	694770	26246.8	814595	19785.2	17561.2	221957	24774.1
	C12 H18 O4	226.12	7.352	0	DDA for preferred ion	108512	24878.7	34675.1	7.25249e+06	1.63373e+07	8.93514e+06	31863.7	122827	79724.7	217525	445516	97454.2	73964.9	296897	233773	23050.6	202122	144025	486671	677630	124067	501986	277545	271469	17851.4	155682	22228.3	22740	113946	55974.8	420348	189165	400113	1.56122e+06	1.65761e+06	1.6376e+06	1.5108e+06	1.59216e+06	55045.7	278824	77414.1	32424.2	205573	110949
	C12 H18 O4	226.12	6.936	0	DDA for preferred ion	71614.4	33046.8	33005	1.0644e+06	563694	468970	147862	194234	420807	817274	634291	868972	574379	651598	543506	1.53421e+06	6.4316e+06	1.71524e+06	812174	1.13589e+06	307478	222220	406322	42564.5	94163.3	300127	89590.2	54271.6	61403.8	86671.1	2.0891e+06	894077	331234	965536	926605	1.75502e+06	909810	854789	66035.3	248878	110385	41629.9	226485	84706.8
	C12 H7 N P2	227.006	0.779	0	DDA for preferred ion	1.13719e+06	1.25544e+06	942087	4.98622e+07	7.09495e+07	1.6712e+08	376072	734267	556787	1.03847e+06	1.19709e+06	944407	1.11504e+06	1.39347e+06	973275	691333	916153	773391	1.32048e+06	1.66922e+06	1.38658e+06	1.2866e+06	1.21997e+06	1.20808e+06	785970	1.09696e+06	792112	805445	1.0589e+06	833822	643098	617402	581840	3.11155e+06	3.23906e+06	2.03068e+06	3.49505e+06	3.46798e+06	1.37551e+06	1.31247e+06	1.36709e+06	1.00525e+06	903543	1.10854e+06
	C8 H5 N O7	227.006	0.944	0	DDA for preferred ion	143935	171523	269886	2.72396e+07	4.21123e+07	1.02909e+08	40445.8	64098.5	49109.4	153204	92228.2	121700	88053.8	117310	94630.9	88700	93411.4	67965.2	188580	228591	150701	128786	170001	126246	97983.5	121156	149606	101917	161826	208273	47022.8	67120	66147.1	521666	834952	1.37979e+06	864220	1.17731e+06	323675	272697	202620	330174	273560	440134
	C10 H10 Cl N O3	227.034	6.004	0	DDA for preferred ion	1.7021e+06	559307	511415	362969	256241	260599	3.27132e+06	2.00849e+06	2.34931e+06	6.19827e+06	4.15164e+06	6.11358e+06	4.36093e+06	2.25336e+06	4.31988e+06	9.55644e+06	2.08946e+07	25844.8	4.04077e+06	624155	6.0792e+06	1.61484e+06	1.96963e+06	505027	526897	1.44879e+06	529142	639010	361541	283220	8.58373e+06	3.5072e+06	7.12512e+06	7.12761e+06	6.08238e+06	5.65987e+06	6.84908e+06	6.1916e+06	25940.3	1.10502e+06	1.35234e+06	783206	737830	529595
2'-Deoxycytidine	C9 H13 N3 O4	227.09	0.73	0	No MS2	605837	668833	501894	4.43221e+06	7.27195e+06	4.14809e+06	619076	996530	702633	5.23713e+06	7.67421e+06	5.76974e+06	6.83118e+07	7.10608e+07	7.23676e+07	1.09862e+06	3.23968e+06	1.01596e+06	9.60588e+06	1.11849e+07	9.13836e+06	919080	2.13864e+06	643599	1.78074e+07	5.54337e+07	1.07691e+07	631314	3.72835e+06	2.17638e+06	4.91292e+06	7.58403e+06	6.18781e+06	1.25761e+07	1.3701e+07	1.2018e+07	1.42344e+07	1.43733e+07	1.79493e+06	1.22353e+07	888964	535544	1.06468e+06	524484
	C6 H9 Cl O7	228.003	0.767	0	No MS2	292495	1.58505e+06	2.18986e+06	217987	152835	324230	187012	249352	556212	213162	67000	437517	326033	392437	214961	88270.3	65238.3	235526	71864.1	112888	91383.8	507553	133773	1.41471e+06	74430.3	53454.8	116684	4.5206e+06	1.38189e+06	3.82496e+06	1.8977e+06	557960	6.94499e+06	2.17134e+06	796189	1.4319e+06	1.1595e+06	1.55199e+06	1.45169e+06	114535	1.30937e+06	774487	263507	149528
1-[4-hydroxy-5-(hydroxymethyl)tetrahydrofuran-2-yl]pyrimidine-2,4(1H,3H)-dione	C9 H12 N2 O5	228.074	1.245	6	DDA for preferred ion	128671	289273	155507	497521	5.48943e+06	5.22861e+06	969049	9.4442e+06	1.31018e+06	2.89173e+07	3.20051e+07	1.80254e+07	777119	706029	603139	3.60375e+07	2.79357e+07	2.32569e+07	2.58738e+07	43223984	5.16555e+06	541316	429290	272308	224107	303284	135233	192553	381785	179235	208130	379057	221708	8.08544e+06	8.24467e+06	7.95555e+06	8.5039e+06	8.54772e+06	6.08514e+07	1.13689e+08	8.27643e+06	2.41719e+06	7.08781e+06	2.70506e+06
	C11 H16 O5	228.099	5.756	0	DDA for preferred ion	383990	446215	307282	193273	1.19018e+06	1.5961e+06	2.12205e+06	5.71881e+06	2.3053e+06	8.28503e+06	1.07355e+07	5.96139e+06	1.43862e+07	1.06336e+07	9.8812e+06	7.73947e+07	1.65972e+08	9.31145e+07	3.74848e+07	1.58481e+07	2.94027e+07	4.43887e+06	1.36448e+07	1.13803e+06	973738	6.81664e+06	1.31117e+06	462958	680556	506568	1.03407e+07	8.78887e+06	1.09584e+07	2.55729e+07	2.38412e+07	2.08022e+07	2.41046e+07	2.3108e+07	1.61757e+06	1.40281e+07	901843	1.16324e+06	2.54723e+06	547716
	C11 H16 O5	228.099	5.367	0	DDA for preferred ion	333677	104313	166507	1.46429e+06	1.63681e+06	1.48503e+06	317695	1.16176e+06	294450	1.11095e+06	6.0026e+06	680843	1.90371e+06	3.9152e+06	1.76073e+06	5.38206e+06	3.55894e+06	7.48855e+06	1.04576e+07	9.94528e+06	7.94415e+06	4.56911e+06	3.19275e+06	464992	426076	2.52557e+06	437573	36751.6	349095	111288	4.3034e+06	3.11579e+06	3.41031e+06	2.74274e+06	2.1622e+06	3.89122e+06	3.39058e+06	3.32221e+06	581690	7.51645e+06	206120	1.19364e+06	1.00167e+06	596036
	C11 H16 O5	228.099	7.855	0	DDA for preferred ion	37735.3	46988.4	20509.4	119051	94440.8	101489	200036	334608	300969	856486	705043	775722	802438	891708	984650	1.45817e+06	4.25171e+06	2.21372e+06	4.91089e+06	1.36516e+06	3.96429e+06	83884.7	492737	24040.7	27459.2	49499.7	38210.1	20446.7	72450.3	23668.8	99960.2	55960.3	131049	1.1323e+06	1.00599e+06	938967	1.13594e+06	1.16953e+06	23107.2	138411	32086.4	21934.7	49976.8	21214.8
	C10 H16 N2 O4	228.11	4.207	0	DDA for preferred ion	111863	451272	163509	4.47759e+06	3.4768e+06	2.06466e+06	92534.6	270133	200990	532543	1.88823e+06	372536	741861	1.06108e+06	556317	1.13038e+06	4.97171e+06	656273	4.34635e+06	1.775e+07	1.5377e+06	668205	1.21528e+06	360122	162942	225254	409770	342630	497850	929686	3.20331e+06	8.9278e+06	2.51887e+06	3.7784e+06	3.97662e+06	3.32075e+06	3.5654e+06	3.24975e+06	5.99567e+06	3.27834e+07	2.99871e+06	153308	180761	108013
	C12 H20 O4	228.136	7.537	0	DDA for preferred ion	42477.7	41199.1	37112.5	1.42311e+07	1.76227e+07	7.94872e+06	48510.1	155710	52457.3	275087	269081	136879	265540	238065	141710	162645	352199	180266	525411	840773	391616	175767	161245	145958	39108	58938.2	50191.5	93168.9	102288	96514.4	202576	146584	178655	1.42486e+06	2.82118e+06	3.40319e+06	1.40041e+06	1.27632e+06	158359	265388	112766	73070.7	44872.5	35282.9
	C12 H20 O4	228.136	7.782	0	DDA for preferred ion	28382.5	34603.3	28925.4	1.76364e+07	2.52683e+07	1.36934e+07	31669.8	50604.4	29613.1	41560.3	41035.3	39536	46708.2	49277.9	39306.2	88128	109932	92214.5	52218.7	95332.8	134955	153825	69378.1	135585	304287	553043	383431	35790.1	40768.6	32347	35145.7	36754	40365.2	2.04409e+06	2.68137e+06	3.30191e+06	2.12413e+06	3.26317e+06	28064.8	57269.9	32273	31273.9	28350.4	41980.5
	C12 H20 O4	228.136	7.913	0	DDA for preferred ion	471263	334328	447854	1.59934e+07	2.54838e+07	1.25755e+07	498519	519023	426348	314075	406106	355078	409887	450966	418474	567521	1.10822e+06	1.08627e+06	246927	461493	694171	729185	432316	317990	30826.4	47496.5	37857.3	268505	562235	485323	313819	330643	279156	3.79532e+06	3.90312e+06	3.46375e+06	4.05621e+06	3.96628e+06	506424	547454	655350	431851	435156	664677
	C12 H20 O4	228.136	5.879	0	DDA for preferred ion	28510	33875.8	29192.6	2.56591e+07	2.94873e+07	1.71453e+07	182411	575714	217085	126838	588996	42172.4	174943	417716	214587	141887	1.70264e+06	115569	710470	493365	632725	130201	467773	131004	127067	325155	106108	29389.8	42600.9	70525.8	502272	366644	479746	4.82891e+06	3.93123e+06	4.28664e+06	4.16538e+06	4.328e+06	100977	1.04919e+06	81669	34042.3	100524	85764.7
	C8 H11 N3 O3 S	229.052	1.701	0	DDA for preferred ion	2.24562e+06	586068	258508	2.9488e+07	9.96869e+06	8.51978e+06	40592.3	10120.7	14609.2	649211	564414	702277	245334	377800	224149	137744	236115	297815	1.50645e+06	1.53786e+06	2.10966e+06	2.92219e+06	2.32229e+06	409951	318120	103935	402031	36641.8	16062.6	9591.11	312634	94476.1	413940	4.81579e+06	5.01752e+06	5.03605e+06	5.31016e+06	5.22246e+06	2.66898e+06	1.85358e+06	939111	324269	2.35549e+06	103144
	C3 H12 N4 P2 S2	229.997	7.416	0	DDA for preferred ion	2.01226e+07	2.04156e+07	1.77519e+07	1.53006e+07	1.68962e+07	1.22353e+07	1.88333e+07	1.76617e+07	2.11265e+07	1.84369e+07	1.77874e+07	1.90079e+07	2.49024e+07	2.14285e+07	1.7742e+07	1.86358e+07	2.09041e+07	1.86472e+07	2.09676e+07	1.94156e+07	1.64624e+07	2.04339e+07	1.92344e+07	1.76444e+07	1.85707e+07	1.95177e+07	1.99374e+07	1.63356e+07	1.60742e+07	1.69517e+07	1.64687e+07	2.09041e+07	2.33826e+07	2.07791e+07	2.07093e+07	2.41193e+07	2.17461e+07	1.5082e+07	2.26826e+07	2.12983e+07	1.98533e+07	1.90973e+07	1.91858e+07	2.05799e+07
D-Ribulose 5-phosphate	C5 H11 O8 P	230.019	0.7	7	DDA for preferred ion	4.66857e+07	2.00492e+07	1.10021e+08	1.23187e+07	2.71191e+07	2.35754e+07	5.35191e+06	3.8286e+06	1.052e+07	5.56758e+06	5.07757e+06	1.18583e+07	1.13775e+08	9.78234e+07	1.05053e+08	7.7495e+06	6.69942e+06	1.20608e+07	1.30507e+07	2.10174e+07	1.17938e+07	3.81499e+07	7.54246e+06	2.77287e+07	7.60357e+07	2.21531e+07	5.36832e+07	5.07883e+07	3.02222e+07	3.96048e+07	3.78629e+07	1.88083e+07	4.755e+07	2.67755e+07	3.08739e+07	2.87453e+07	2.38869e+07	2.77853e+07	2.90008e+06	3.48769e+06	3.712e+06	7.98025e+06	2.52285e+06	8.18558e+06
	C11 H19 O P S	230.09	1.179	0	DDA for preferred ion	136499	170768	152218	2.30424e+06	941657	908795	53841	212193	65472.5	231453	586078	201782	700637	1.89783e+06	614687	792137	4.6537e+06	411643	1.57205e+06	1.51632e+07	1.14428e+06	238950	619988	104215	43483.4	369875	111982	49745.1	111822	290437	3.42274e+06	8.41225e+06	1.69374e+06	1.91365e+06	1.82262e+06	1.66849e+06	1.91486e+06	1.92672e+06	1.70964e+06	1.18207e+07	1.2251e+06	138690	130170	171668
	C11 H18 O5	230.115	5.897	0	DDA for preferred ion	356089	161226	150159	610441	194421	456456	1.33679e+06	3.15908e+06	1.48724e+06	9.35153e+06	7.97535e+06	5.26136e+06	1.29199e+07	1.23133e+07	7.65517e+06	2.01504e+07	6.03152e+07	3.58837e+07	1.26636e+08	9.1073e+07	8.49065e+07	1.75922e+07	1.46209e+07	4.33446e+06	917025	1.16964e+06	425335	35451.9	35202.8	42752.2	1.3384e+06	662779	961961	2.78709e+07	2.53887e+07	2.54079e+07	2.7423e+07	2.72037e+07	3.7294e+06	3.17912e+06	1.00173e+06	2.78953e+06	4.72805e+06	1.89433e+06
	C12 H22 O4	230.151	7.257	0	DDA for preferred ion	14922.5	96555.9	32179.4	2.52985e+06	6.42088e+06	4.43086e+06	23460	21772.3	21028.8	23245.9	96751.8	20178.2	42791.4	30078.3	52979.4	69317.4	106360	86614.1	26091.4	54957.2	35822.9	47425.3	35611.7	16606.8	24900.1	23731.2	23425.9	15942.8	23498.5	49933.9	65236.4	60574.6	26342.7	662636	661183	583282	646882	660887	64555.2	32611.1	21650.1	42194.8	25337	24429.7
Dodecanedioic acid	C12 H22 O4	230.151	6.098	1	DDA for preferred ion	56567.1	40058.6	26979.7	6.97371e+06	8.84406e+06	6.1461e+06	80897.1	123120	79896.8	25494.5	50442	39449.5	28446.3	29678.2	36157.8	61604.6	39366.5	35228.5	86191.5	69477.3	94103.6	65441.6	67688.1	62809.9	63334.5	50982.9	47707.7	53796.4	40240.6	14899.3	36652.5	25991.2	103798	1.09105e+06	1.17968e+06	964835	1.03054e+06	1.0773e+06	110377	42157.9	87237.4	37504.9	15591.1	55840.2
	C5 H10 N6 O P2	232.038	0.919	0	DDA for preferred ion	6.49495e+06	9.27809e+06	2.25034e+06	534345	387000	496191	164203	1.02314e+06	589911	2.971e+06	274582	3.07136e+06	1.08117e+06	7.06814e+06	650260	38337.1	515508	1.38141e+06	2.32286e+06	7.483e+06	7.72525e+06	7.03831e+06	581393	872140	1.11323e+06	1.39757e+06	1.10657e+06	1.20767e+06	2.03007e+06	735584	186080	34761	150392	9.61355e+06	7.91426e+06	8.57113e+06	1.06576e+07	1.02786e+07	4.07665e+06	1.23712e+06	1.79974e+06	9.26556e+06	7.29325e+06	5.97144e+06
	C13 H13 P S	232.048	2.034	0	No MS2	7444.14	8467.33	7577.28	2.7585e+06	675165	1.60767e+06	8574.57	8567.12	10905.9	7223.83	7560.36	8927.87	8010.49	10549.1	11087.5	6863.36	6906.36	18459.5	9184.03	9959.1	8212.95	7967.69	7199.45	6779.45	8314.51	8347.31	5628.73	7692.35	9132.51	6982.31	8731.21	6694.98	8065.32	36946.6	123881	159363	161775	36588.8	8047.37	9183.3	7377.39	18548.3	20914.8	6406.37
	C11 H20 O5	232.131	6.316	0	DDA for preferred ion	154930	155721	15148.1	6.05598e+06	3.6002e+06	4.24787e+06	305817	854148	347762	2.25866e+06	1.60787e+06	1.0833e+06	698537	667757	273983	1.49978e+07	2.56558e+07	1.66569e+07	8.41123e+07	6.10219e+07	5.86225e+07	8.43816e+06	7.1738e+06	3.49992e+06	165137	264883	88153.2	17623.1	14930.4	25037.5	177460	317261	164521	1.47377e+07	1.37943e+07	1.32703e+07	1.41668e+07	1.44121e+07	536037	1.4157e+06	113758	319857	823136	174457
	C10 H20 N2 O4	232.142	2.887	0	DDA for preferred ion	74677.3	50692.3	77696.1	683775	391617	760026	15123.7	134818	22903.9	41915.3	22754.4	78458.2	1.23896e+06	2.15479e+06	902313	109098	142288	88326.1	990493	958903	704464	208720	64489.3	67584.3	349626	209093	95205.3	123359	112314	125706	3.58269e+06	5.58177e+06	2.29217e+06	1.39512e+06	1.23526e+06	1.2594e+06	1.3866e+06	1.28604e+06	365329	487345	293440	117748	68063.4	98891.6
	C12 H24 O4	232.167	6.485	0	DDA for preferred ion	22866.6	22816	22699	4.80388e+06	5.19139e+06	5.58623e+06	24120	28235.6	24415.5	28890.3	34507.5	26670.1	37197.8	41531.2	32069.4	27231	39244.6	27636.3	37683.9	34233.9	33695.7	25462.8	37237.3	24203.4	22154.4	38856.5	22820.7	23332.3	23366.6	23113.9	33961	32373.6	31798.1	781115	904774	664987	913956	875303	24392.1	36469.7	23957.2	21909.3	23319.8	26137.7
		232.885	4.093	0	DDA for preferred ion	53091.1	38808.3	39095.4	6.23302e+07	8.27482e+07	4.1242e+06	118597	75761.2	28384.6	37577.6	67486.2	42014.8	44914.9	47602.5	33687	57444.4	52403	31139.9	16675.1	76609.2	25979.8	67884.6	39625.2	74510.6	108393	68129.8	54469	81019.9	176590	62602.3	28148	56233.9	42270.3	2.51954e+07	1.14161e+06	335081	392530	1.64929e+06	38125.3	21256.1	69913.3	83415.9	79958	105328
		232.889	4.149	0	DDA for preferred ion	31199.8	23001.9	30900.4	6.13201e+07	1.01699e+08	7.56384e+06	16953	20076.3	18880.6	108533	21925.9	18484.6	20595.6	28191.1	17473.7	19695.6	22577.6	20377.9	39671.4	63551.3	25193.9	20759.9	19279	25524	17592.3	20073.7	16998.6	45591.4	72552.5	61740.3	19131.5	23400.6	19835.9	4.86026e+06	1.58805e+07	1.32833e+07	3.87342e+07	893327	36807.2	39296.4	30373.9	20191.9	22109.7	21664.4
	C4 H N3 O5 P2	232.938	0.963	0	DDA for preferred ion	1.32179e+07	1.63517e+07	1.7934e+07	1.17645e+06	989193	1.2339e+06	6.99755e+06	2.34295e+07	6.92435e+06	1.47764e+07	8.42442e+06	7.05774e+06	2.03465e+07	1.85775e+07	1.60938e+07	9.24713e+06	1.42766e+07	1.33436e+07	1.80761e+07	7.44554e+06	1.41431e+07	1.12589e+07	8.28694e+06	4.14174e+06	2.59645e+07	2.9245e+07	2.44068e+07	2.1694e+06	2.13619e+06	1.92278e+06	2.88942e+06	4.77426e+06	4.8957e+06	1.26361e+07	8.52424e+06	7.71191e+06	9.51746e+06	9.11188e+06	3.31247e+06	4.83503e+06	7.53937e+06	7.03559e+06	5.37384e+06	7.48563e+06
	C2 H4 N O8 P S	232.938	0.472	0	DDA for preferred ion	1.00524e+07	7.4414e+06	8.44311e+06	6.93052e+06	6.92003e+06	6.75853e+06	1.04489e+07	7.28313e+06	7.75348e+06	1.01019e+07	8.13846e+06	8.20308e+06	8.84775e+06	7.36214e+06	7.60415e+06	9.82502e+06	6.98694e+06	7.41259e+06	9.7838e+06	7.92119e+06	9.53069e+06	1.25145e+07	9.39336e+06	8.42222e+06	9.31194e+06	8.23423e+06	7.27061e+06	9.57631e+06	8.86183e+06	8.17081e+06	7.77147e+06	7.75169e+06	8.1774e+06	9.50681e+06	8.12989e+06	7.15223e+06	6.81121e+06	7.92616e+06	9.968e+06	7.58222e+06	8.68546e+06	1.10845e+07	6.81221e+06	8.1025e+06
	C2 H4 N O8 P S	232.938	14.34	0	DDA for preferred ion	927449	399391	1.31514e+06	929817	877812	829650	204520	2.01889e+06	999003	1.54332e+06	1.54798e+06	906964	4.95786e+06	1.81123e+06	2.72998e+06	391159	1.27379e+06	2.25676e+06	2.18934e+06	1.30421e+06	4.6018e+06	9.4029e+06	6.07609e+06	3.84037e+06	3.46519e+06	6.44079e+06	1.99344e+06	853734	899297	843298	139037	470680	239820	3.30863e+06	2.26688e+06	3.55842e+06	4.53197e+06	2.87511e+06	2.1486e+06	2.39776e+06	1.39792e+06	3.46145e+06	4.50186e+06	3.58332e+06
	C5 H4 N3 O2 P S2	232.948	0.793	0	DDA for preferred ion	325954	390599	303278	7.85301e+07	5.20572e+07	6.54705e+07	111003	201444	169094	319437	246977	285002	345148	342000	327350	231788	282569	822583	437664	616729	438266	439246	342300	316431	384023	383504	345243	381998	341172	309963	134627	171233	171911	1.3262e+07	1.24517e+07	1.78542e+07	1.26402e+07	1.47016e+07	354110	409514	525269	605643	497048	730443
	C5 H3 N3 O6 S	232.974	0.938	0	DDA for preferred ion	6.34147e+06	6.2058e+06	6.65712e+06	415752	312686	362099	4.7237e+06	5.20401e+06	3.61851e+06	2.23868e+06	1.95227e+06	1.87553e+06	8.69028e+06	1.09741e+07	5.53743e+06	1.96089e+06	1.73071e+06	2.60374e+06	3.70291e+06	2.66349e+06	4.27384e+06	2.40412e+06	1.95164e+06	1.96681e+06	1.06802e+07	7.65653e+06	5.90931e+06	161289	410949	82572.1	430871	132248	324637	3.45516e+06	2.06195e+06	2.28945e+06	2.21245e+06	1.96104e+06	445322	955396	1.01383e+06	2.44215e+06	1.94085e+06	1.85553e+06
	C7 H7 N O6 S	232.999	4.012	0	DDA for preferred ion	75754.8	21194.1	18408.5	8873212962	8067462363	6363683024	52246.5	20570.9	15547.4	58468.9	54250	61583.4	100433	55066.8	50033.9	61804.1	24109.7	16026.4	75830.3	25421.8	29565.3	70942.6	45494.5	17140.2	34898.3	42602.5	13462.6	226657	250997	178783	23059.1	24329	16933.4	5.8775e+06	115708	116530	171479	80815.6	63992.8	24394.8	42307.9	57971.8	16101.1	22273.3
	C7 H7 N O6 S	232.999	4.144	0	DDA for preferred ion	451069	799763	361885	3350317572	6821054407	12836042209	380369	312389	329452	1.19392e+07	3.15989e+06	353635	353326	270318	529865	168782	235252	234260	337055	670147	655520	437680	232880	366465	315371	253947	304672	1.12737e+06	2.00819e+06	810692	118786	179747	336021	5423149553	6678030011	6422653759	6806483424	7064105988	240363	120335	290072	305339	276747	401944
	C7 H7 N O6 S	232.999	6.009	0	DDA for preferred ion	22206.1	15863.9	16094.8	2.33936e+08	1.94576e+08	2.2928e+08	24568.7	42531.5	16539.4	36920	28530.3	21008.7	45835.9	77569.7	26006.8	29890.2	34056.3	21839.9	68122.1	28926.7	31665.3	62045.5	45855.3	17100.4	12735.4	23183.2	17799	48225.3	62877	20766.8	28090.5	25616.2	26600.6	3.06778e+07	2.90187e+07	2.75934e+07	3.20463e+07	3.16608e+07	40576.1	56080.9	53431.9	15493.6	14944.2	16976.9
	C7 H7 N O6 S	232.999	5.552	0	DDA for preferred ion	15952.8	30570.2	28808.6	3.78356e+07	3.15996e+07	3.6931e+07	11647.4	31720	25743.2	38764.3	57002.8	30219.5	63604.9	22114.4	14540.9	43751	19375	14122.2	57361.7	21223.3	18010.9	19962.2	49290.3	36643.1	20554.7	20515.1	12932.2	51341.2	36867	33467.3	75841.6	16534.4	31791.9	5.06449e+06	3.70188e+06	3.96741e+06	3.97367e+06	3.93235e+06	30431.4	21769.3	13184.2	10679.4	40570.2	27085
	C7 H7 N O6 S	232.999	3.849	0	DDA for preferred ion	287556	127918	122304	39940910359	41470334684	6364910388	236405	101419	113448	251749	265578	118859	413125	285753	217091	240625	104292	88652.6	362646	107143	204921	274217	98482.8	121648	194087	108741	91350.4	289645	861426	269185	119239	90292.8	94101.3	1.56417e+06	857918	748421	942032	875094	230945	129662	89807.3	222851	95737.7	82725
	C12 H12 N P S	233.043	1.962	0	No MS2	17244.5	16598.4	17187.7	2.23934e+06	1.16748e+06	6.7488e+06	20464.3	25490.7	29960.7	17788.4	17903	16329.1	19758.5	17587.4	15699.5	17077.7	17494	16646.9	20977.9	26771.6	18180.4	17433.5	17695.9	16722.3	14563.1	15997.6	14230.1	25941.3	20008.4	22147.4	16160.6	16682.8	17878.5	915371	808897	972089	975129	783060	20618.2	18291.2	16121.9	16550.7	15421.1	16212.5
	C9 H15 N O6	233.089	1.441	0	DDA for preferred ion	71084.5	109907	62606.2	2.6912e+07	1.33084e+07	3.06444e+07	16092.3	20017.5	25270.1	48904.4	95828.6	15553.1	22114	23799.4	34192.9	17861.3	75045.2	65790.3	141390	348438	168612	214093	50766.2	54327.3	39219.9	14021.3	11346	14412.6	45216.2	11069.4	36889.3	33740.2	20641.8	3.59197e+06	4.05159e+06	2.73602e+06	5.14186e+06	3.18379e+06	142024	213180	101941	58038.5	73308.6	54191.2
	C9 H15 N O6	233.089	1.631	0	DDA for preferred ion	12386.2	11264.8	10482.1	2.45341e+07	1.36145e+07	3.55735e+07	9991.05	11532	11014	96484.1	79122.3	60230	36798.7	83115.5	10230.1	16858.9	45961.2	23212.2	243338	704907	602148	34107.4	93592.2	34299.2	9355.35	148916	8327.36	11287	10887	11819	37358.6	29298.4	15677.8	3.92648e+06	4.05461e+06	3.9028e+06	4.619e+06	3.90201e+06	88537.5	293558	100592	13382	77858.2	19175.3
		233.115	4.163	0	DDA for preferred ion	287254	289628	104895	2.45612e+07	117108533	822659	10631	12589.5	11839.7	2.175e+06	3.75578e+06	1.84146e+06	6.84797e+06	9.26902e+06	5.56552e+06	847028	1.38973e+06	1.41758e+06	4.3841e+06	6.74263e+06	5.91902e+06	380590	880353	16005.8	1.58444e+06	4.54034e+06	1.08755e+06	421740	507622	135409	975182	1.08991e+06	1.29258e+06	2.71852e+07	577581	1.78419e+06	1.05216e+06	935528	571128	6.30743e+06	259276	9457.85	291122	11677.9
	C7 H6 O7 S	233.983	3.402	0	DDA for preferred ion	21595.5	19718.2	20347.1	2.15925e+07	1.90628e+07	1.81136e+07	22273.7	20174.6	21450.9	19903.7	20529.6	19403.6	22759.5	20542.2	18449.1	20692.2	19625.7	19739.5	20763.5	21222.8	19229.9	20515.6	19873.9	20478.4	17153.7	18773.1	17444.6	21108.9	20392.6	21415.7	20008.2	19509.1	21106.6	1.33321e+06	1.20445e+06	1.3162e+06	1.4755e+06	1.48128e+06	20442.3	20282	18863	18490.8	17730.3	18776.9
	C10 H6 N2 O5	234.027	1.449	0	DDA for preferred ion	12864.5	14556.1	12761.4	3.03752e+07	1.31414e+07	1.42948e+07	69995.3	47445.7	65044.4	16896.8	25992.2	14133.3	55996.8	24459.5	12695.4	13034.1	19361.7	14142.7	27866.3	30501.4	25972.6	16607.5	18932.8	13658.8	11210.2	17834.3	11253.6	12808	14122.9	12993.9	14293.7	15158.4	14314.7	4.21082e+07	3.8047e+07	83439.2	4.50679e+07	93062.7	29276.9	31275.8	23297.3	12000.1	13289.3	14292.8
	C10 H6 N2 O5	234.027	4.302	0	No MS2	12639.9	11849	11480.2	2.18946e+07	1.52508e+07	5.03867e+07	104782	200461	142534	13551.4	14364	12062.2	13855.4	16585	10677.9	14212.2	29142.2	15269.6	16965.4	19654.9	15721.3	16023.2	14079.8	11862.9	9175.41	11448.9	8753.62	30813.6	10918.9	9775.14	12913.1	13876.2	13203.1	5.15062e+06	4.74996e+06	5.71173e+06	5.29882e+06	6.09056e+06	16028.9	34734.1	14803.4	9524.6	8793.01	9898.55
	C10 H6 N2 O5	234.027	1.687	0	DDA for preferred ion	15974.4	14897.1	15816.7	3.76074e+08	1.40158e+08	3.30482e+08	69995.3	47445.7	65044.4	22679.5	16344.4	17373	53467	51356.8	64600.6	18914.3	19279.9	21899	33169.6	30422.4	33170.1	24441.9	18954.1	19829.8	52113.1	15109.3	40868.3	16610.8	15123.2	14952.7	18003.6	21078.2	17263.4	4.21082e+07	3.8047e+07	4.19514e+07	4.50679e+07	4.19357e+07	17438.2	45433.9	15588.7	14505.3	15633.1	15521.7
	C8 H14 N2 O4 S	234.067	3.229	0	DDA for preferred ion	21840.2	20069.9	20892.4	7.45889e+06	9.35376e+06	5.95772e+06	21272.6	21779	21899.5	20750.4	21346.2	20117.3	23889.1	21069.3	18811.8	20971.7	24387	20657.2	22088.7	21105.6	19581.2	19924.8	21092.2	20224.8	17231.9	19538.1	17485.3	21718.1	20116.5	21377.5	19562.7	21206.2	20619.2	1.48214e+06	1.36864e+06	1.55121e+06	1.63478e+06	1.55926e+06	20761.7	22821	19890.6	19519.5	18972.3	24221.9
	C9 H14 O7	234.073	0.744	0	No MS2	133302	151112	102070	2.31375e+06	1.79651e+06	3.98019e+06	53998.7	92540.4	126504	2.23913e+06	1.99189e+06	1.34413e+06	174479	196411	151414	1.07684e+06	1.71802e+06	1.5991e+06	3.8285e+06	3.38567e+06	2.18888e+06	696053	1.48046e+06	494823	119657	146351	113309	92741.1	136136	96613.2	87459.5	193819	93817.4	2.97397e+06	1.41268e+06	1.91011e+06	2.94012e+06	1.83247e+06	5.28254e+06	4.2682e+06	3.81837e+06	2.3405e+06	1.93839e+06	990363
	C10 H19 O2 P S	234.085	0.732	0	DDA for preferred ion	570938	4.85041e+06	1.9913e+06	3.11796e+07	2.93302e+07	2.60148e+07	188811	3.14235e+06	279540	1.31383e+07	2.07689e+07	1.00258e+07	3.51464e+06	4.74725e+06	1.94418e+06	1.09381e+07	1.63254e+07	1.10907e+07	2.06372e+07	4.8637e+07	2.47811e+07	645950	4.94189e+06	1.8229e+06	539048	3.08046e+06	645593	664411	832334	770787	7.86625e+06	1.44943e+07	5.35183e+06	1.92364e+07	1.79037e+07	1.77905e+07	1.36632e+07	1.44799e+07	1.71158e+07	4.09883e+07	1.78278e+07	4.23298e+06	5.96711e+06	3.12467e+06
2-(8-Hydroxy-4a,8-dimethyldecahydro-2-naphthalenyl)acrylic acid	C15 H24 O3	234.161	11.468	2	DDA for preferred ion	1.13904e+07	1.39911e+07	1.24437e+07	10732129	8.95674e+06	9.72264e+06	1.20559e+07	1.43268e+07	9.17214e+06	1.24949e+07	1.08964e+07	9.75809e+06	9.75945e+06	1.09129e+07	9.53263e+06	1.05951e+07	1.06714e+07	8.92452e+06	1.18353e+07	1.00175e+07	1.1803e+07	1.37441e+07	1.32594e+07	1.1895e+07	1.18525e+07	1.24235e+07	1.56659e+07	8.22985e+06	1.32559e+07	1.29227e+07	1.01713e+07	1.03445e+07	1.08484e+07	1.25229e+07	1.2423e+07	1.11012e+07	1.07288e+07	1.14526e+07	1.1825e+07	1.38699e+07	1.19111e+07	1.43971e+07	1.04568e+07	1.43463e+07
	C10 H5 N O6	235.011	1.37	0	DDA for preferred ion	21475.7	44840.6	19448.7	7.00218e+07	2.99554e+07	6.61299e+07	12590.3	28500	13712.8	29843.4	30476.3	28388.1	22515.5	44136.4	19077.7	22636.6	41656.3	25737.2	81964.3	109329	81746.9	23894.8	50961	23081.5	12541	18234.2	12877.5	23276.3	24374.9	17474.8	16067.8	21160.2	16278.9	3.17644e+06	1.89508e+06	1.10004e+06	3.2161e+06	3.87032e+06	39792.8	65169.8	49398.4	28679.2	31355.1	31654.7
	C10 H5 N O6	235.011	1.724	0	DDA for preferred ion	151414	191109	187541	9.44456e+07	6.74929e+07	1.15101e+08	100541	158217	203133	45914.4	240623	216788	256619	271845	257398	237975	450108	323030	428279	362203	354374	357556	283330	326320	216323	390691	319107	162341	218091	178663	319391	283092	58874.6	1.42814e+07	1.60805e+07	1.60798e+07	1.7635e+07	1.78331e+07	315825	495665	252851	214264	292124	216637
	C11 H9 N O5	235.048	4.601	0	No MS2	19426.2	20806.3	21231.6	1.91632e+07	3.00004e+06	5.27629e+06	19733.3	28160.2	21937.5	45809.4	66785.6	31575	34902.6	41523	24094.9	30603	47627.2	32984.2	69337.4	83829.8	57061.2	38526.1	35483	25137.3	17612.4	28035.1	18060.5	24579.2	26764.2	23921.2	30071.3	28451.9	29864.3	1.47258e+06	1.33116e+06	1.29097e+06	1.68573e+06	1.5026e+06	29581	58247.2	24587.4	26295.4	20174.8	31577.3
	C8 H13 N O7	235.069	0.692	0	No MS2	3.81639e+06	9.98661e+06	1.74917e+06	3.12681e+06	2.66236e+06	7.13429e+06	713852	684314	592465	4.53547e+06	4.5689e+06	2.27395e+06	859768	2.8387e+06	818149	3.82633e+06	4.40302e+06	5.39411e+06	9.9211e+06	1.81398e+07	1.00221e+07	2.40352e+06	4.62529e+06	2.90654e+06	889494	946950	640216	1.90743e+06	2.68002e+06	1.77864e+06	576198	1.01279e+06	602778	4.52734e+06	3.9293e+06	4.98622e+06	4.46761e+06	3.38809e+06	1.58491e+07	2.46561e+07	1.55721e+07	2.72368e+06	3.80955e+06	1.43756e+06
	C9 H17 N O4 S	235.087	3.808	0	DDA for preferred ion	20436.2	20228.6	20405	1.43477e+06	1.58987e+06	1.29991e+07	20637.8	19822.9	20756.3	19420.6	20800.1	19003.8	21965.3	21622.9	18308.9	20800.6	23247.5	19076.3	32590	62317.8	47671.4	20043.6	21952.6	19899.4	17555.8	20059.7	17403	57219.6	43870	39362.6	19679.1	20127	20383.2	2.35141e+06	2.1057e+06	2.08655e+06	2.24754e+06	2.18895e+06	19216.6	24494.4	19205.5	19788.7	17609.1	18440.1
	C9 H17 N O4 S	235.087	4.432	0	No MS2	117126	131003	117373	1.92112e+07	3.48314e+07	2.40744e+07	10962.5	68011.7	81109.1	115787	37673.6	86458.1	56654.2	268256	58378.8	74978.3	175219	65172.7	691963	1.1976e+06	545687	170664	94358.3	44476.7	15186	83029.6	45239	808821	190754	769321	14008.2	15515.4	16422.8	8.60532e+06	7.2664e+06	6.53705e+06	7.44625e+06	8.5905e+06	200589	122035	331692	227066	556720	329667
	C7 H2 N4 O2 P2	235.966	1.998	0	DDA for preferred ion	8861.16	8289.96	8729.91	3.95478e+06	1.16549e+06	1.69336e+06	10594.5	13196.8	15510.9	8325.74	8699.03	8702.19	9505.25	8656.51	8127.78	8144.62	8514.96	9276.57	10073.7	11544.8	8718.68	8895.43	9161.33	8135.94	7350.24	7559.24	7367.03	13430	9530.87	10696.7	8199.52	8483.03	8325.98	42231.8	37818.5	1.68509e+06	37941.2	1.82232e+06	10674.2	9085.27	8794.32	8448.15	7752.92	8186.1
N-Formylkynurenine	C11 H12 N2 O4	236.079	2.049	0	DDA for preferred ion	28090.3	32618.3	28592.7	1075185090	1.9748e+08	2.86595e+08	973169	2.49645e+06	667209	354475	178845	28478.2	30635.4	1.08827e+06	48722.3	230254	576394	282745	1.93588e+06	1.05886e+06	1.64037e+06	30065.9	28854.5	26867.3	102869	54998	23203.2	124828	422263	1.35324e+06	388044	80215.1	355493	139417	159278	125947	146791	161244	33619.6	479366	33838.1	27011.4	84364.6	28696
N-Formylkynurenine	C11 H12 N2 O4	236.079	1.368	0	DDA for preferred ion	67880.5	95763.8	14636.8	1.01199e+07	1.35433e+07	1.07592e+07	225692	1.50824e+06	242116	1.75659e+06	3.14235e+06	1.57862e+06	1.29419e+06	8.17348e+06	968167	1.83886e+06	2.80421e+06	1.32679e+06	1.01815e+07	1.4752e+07	7.10751e+06	332271	1.49149e+06	112674	138744	2.41961e+06	236548	639933	1.53449e+06	1.03685e+06	1.16171e+06	1.51218e+06	970701	1.04914e+07	8.70403e+06	9.6136e+06	1.00525e+07	9.60736e+06	683793	7.12897e+06	304392	418844	497298	122379
N-Formylkynurenine	C11 H12 N2 O4	236.079	2.191	0	DDA for preferred ion	76096.2	170571	82563.8	1745929531	5.46976e+08	5.36776e+08	211177	700786	245563	1.48992e+06	761896	1.32334e+06	904625	3.49829e+06	741694	1.0671e+06	1.20481e+06	1.39925e+06	1.12577e+07	8.6547e+06	4.60351e+06	885075	867302	99477.9	175518	1.77152e+06	210968	2.06338e+06	1.82622e+06	1.47612e+06	1.31123e+06	885977	530306	1.88678e+08	169597466	165918658	1.87692e+08	1.75855e+08	730855	1.84712e+06	233814	257119	381280	109707
N-Formylkynurenine	C11 H12 N2 O4	236.079	1.272	0	DDA for preferred ion	59000.5	104252	39926.5	297909	371121	2.58993e+06	321471	1.86974e+06	508434	2.52293e+06	3.80204e+06	1.39012e+06	1.07932e+06	3.25971e+06	796513	1.38179e+06	2.30286e+06	1.33202e+06	1.27294e+07	1.33781e+07	7.65826e+06	257293	1.66845e+06	53629.9	157544	2.00286e+06	413032	712420	1.29287e+06	1.05159e+06	1.21766e+06	1.40507e+06	746307	2.47465e+06	2.30847e+06	2.42607e+06	2.32239e+06	2.61419e+06	960779	6.62246e+06	342916	365038	555241	148174
		236.193	2.207	0	DDA for preferred ion	12383.3	15913.6	11515.8	14591898	3.18794e+06	901909	12331.9	13657.6	12470.2	14279.8	21673.4	14191.2	14710.7	25886.5	11143	15948.3	19061.4	15611.8	37101.6	42505.2	28203	20496.2	14747.7	14097.9	10928.2	14911.9	10301.5	24106.2	26935	19413.3	12563.7	15311.6	12273.8	1.83268e+06	469200	42404.4	55711.3	48893.5	17926.4	30385	16018.1	15564.2	14268.2	13504.8
	C5 H4 N O4 P S2	236.933	0.5	0	DDA for preferred ion	1.92443e+07	1.1859e+07	1.11413e+07	1.20565e+07	1.06178e+07	1.12717e+07	1.67303e+07	1.36977e+07	1.36422e+07	1.61277e+07	1.22786e+07	1.2094e+07	1.94606e+07	1.16946e+07	1.18698e+07	1.69933e+07	1.3321e+07	1.24328e+07	1.61094e+07	1.10551e+07	1.20679e+07	2.05722e+07	1.42559e+07	1.40257e+07	1.61601e+07	1.13906e+07	1.29738e+07	1.36237e+07	1.33242e+07	1.08897e+07	1.38265e+07	1.28938e+07	1.1938e+07	1.51712e+07	1.29223e+07	1.13223e+07	1.17787e+07	1.11445e+07	1.46624e+07	11896841	1.16716e+07	1.48749e+07	1.26903e+07	1.27422e+07
	C3 H N3 O6 P2	236.933	11.019	0	DDA for preferred ion	3.72667e+07	7.54126e+06	5.63014e+06	1.37155e+07	7.4414e+06	6.69584e+06	1.58373e+07	4.99132e+06	3.618e+06	1.47416e+07	6.85182e+06	5.26792e+06	2.60978e+07	7.12041e+06	4.74843e+06	2.3016e+07	6.97264e+06	3.82355e+06	2.23449e+07	7.37933e+06	4.51535e+06	1.87409e+07	4.23694e+06	4.39677e+06	3.68747e+07	4.03117e+06	3.41462e+06	1.24351e+07	7.20156e+06	4.53389e+06	1.30452e+07	7.4907e+06	4.397e+06	1.08143e+07	6.33746e+06	5.42493e+06	4.91044e+06	3.69442e+06	3.12526e+07	9.49541e+06	5.35662e+06	1.18061e+07	5.70717e+06	3.92912e+06
	C10 H7 N O6	237.027	1.359	0	No MS2	20473.9	42749	18541.5	1.0009e+07	2.66022e+06	5.84352e+06	12003	27170.6	13183.8	28451.4	53926	27064	28158.9	77633.8	18187.8	21580.8	39713.3	24536.7	78141.1	104230	77933.9	42812.4	48584	22004.9	13931.6	25520.9	12276.9	22190.6	23238	24747.5	19759.6	30134.9	18274.2	598386	343126	111683	684390	567923	37936.7	62130	47094.3	27341.5	29892.6	30178.2
	C11 H11 N O5	237.063	3.62	0	No MS2	23306.8	21665.2	22478.1	173039	1.48567e+06	249516	23178.1	32404.1	22072.4	50903.6	27950.7	23287.8	24715.2	22970.7	20101.5	22048	30917.8	21273.2	24306.8	23790.2	20891.3	23002.9	25825.1	22104.9	29301.8	21104.9	76128.8	24857.5	21630	21719.6	21550.3	21309.9	21884.3	618137	497110	490822	683182	610646	21726.5	20947.1	20927.2	21882.9	19958.5	20987.2
	C11 H11 N O5	237.063	5.086	0	DDA for preferred ion	13397.9	13116.7	12470.5	3.11821e+07	1.1662e+07	1.93634e+07	23218.6	40608.3	48285.2	67126.5	273926	55418.9	69280.4	79632.4	38400.3	244202	358014	226993	246092	249158	389898	47806	78243.4	12943.8	37547.3	25571.7	33032.6	13800.5	73075.1	12529.1	90604.6	98475.7	75724.2	3.19703e+06	3.11689e+06	2.82645e+06	3.24865e+06	3.3302e+06	50445.3	267361	41187.6	19670.5	40956	12290.8
	C4 H13 N7 O P2	237.067	0.818	0	No MS2	326630	411609	394363	1.7277e+07	2.24623e+07	1.57844e+07	154002	397821	169445	320099	247489	285593	1.13226e+06	1.67059e+06	471158	311465	555650	342160	1.40972e+06	2.31744e+06	1.94279e+06	440156	343010	317087	384819	1.38247e+06	345958	297842	341879	624169	175329	228121	172268	1.87384e+06	3.03706e+06	1.64958e+06	1.92227e+06	2.01761e+06	346324	1.74132e+06	402646	606899	498078	731957
	C12 H15 N O4	237.1	2.979	0	No MS2	17823.3	18934.8	16800.4	4.99889e+06	3.97038e+06	9.6973e+06	18434.1	27602.5	19098.6	30419.3	163733	19492.1	21270.9	58758.1	20569.1	393051	471507	709095	600698	1.48905e+06	148737	53256.4	69841.7	16505.4	15428.2	22492.5	15058.4	19253.1	42414	18177.9	25272.3	31973.7	25048.9	1.32909e+06	1.13583e+06	1.12633e+06	1.24248e+06	1.32209e+06	49559.8	544255	27835.3	21426	15597.4	16075.1
	C12 H15 N O4	237.1	2.55	0	DDA for preferred ion	1.62015e+06	4.77848e+06	777119	1.02261e+06	753415	733876	776082	1.06098e+07	1.71197e+06	2.05347e+07	5.98769e+07	1.67522e+07	4.23585e+06	3.40146e+07	2.44237e+06	7.71946e+06	2.98873e+07	1.17586e+07	9.56618e+07	1.35532e+08	1.05782e+08	1.60429e+06	1.12643e+07	739557	1.88342e+06	1.30489e+07	1.33104e+06	1.21133e+06	1.18437e+06	572647	2.76814e+06	1.00127e+07	999356	2.27601e+07	2.10011e+07	2.01521e+07	2.19576e+07	2.04358e+07	4.72264e+07	9.97e+07	3.62855e+07	2.29618e+06	6.38338e+06	912136
	C7 H13 N O4 S2	239.028	2.217	0	DDA for preferred ion	41458.6	51842.5	46163.3	1.76809e+07	2.03366e+07	3.1921e+07	43106.5	42234.5	40348.2	47191.2	68096.6	44954.4	50744.9	80166	38658.8	49318	58945	48277.7	118964	152946	87214.2	70229.8	58800.2	43595.9	34625.1	46113.1	34373.3	110574	97199.4	90783.1	41196.4	50869.3	43772.5	2.87612e+06	2.80953e+06	3.05992e+06	3.31022e+06	2.71623e+06	67269.3	119735	53404	49563.3	44122.7	47049
	C7 H13 N O4 S2	239.028	1.703	0	No MS2	23010.6	22166.8	22783.3	1.01327e+07	7.3624e+06	7.77183e+06	22188.7	25625.6	22848.2	32668.9	31217.8	25025.2	31370.6	27392.8	23850.8	27245.4	28746.3	31544.6	47779.6	43822.3	47780.3	35207.7	27302.6	28564	18937.3	29543.8	18805.8	23927.2	21784.4	22470.5	35049.4	30362.4	38219.6	965250	1.13767e+06	819548	1.15458e+06	1.03425e+06	31034	65445.8	23856.7	22867.4	23648.3	22358.4
		240.066	0.235	0	DDA for preferred ion	1.59624e+06	1.6752e+06	2.11994e+06	1.92301e+06	1.51849e+06	883437	1.0385e+06	1.89234e+06	1.85553e+06	2.04092e+06	4.48057e+07	1.17305e+06	1.51843e+06	579485	1.2113e+06	1.52339e+06	719920	2.00057e+06	2.00417e+06	1.08403e+06	1.624e+06	1.51859e+06	1.47117e+06	1.30586e+06	1.98287e+06	2.19891e+06	1.14945e+06	1.17436e+06	1.51796e+06	2.07718e+06	1.18605e+06	2.42476e+06	858462	958525	4.33628e+07	1.41498e+06	2.63782e+06	2.04267e+06	1.09116e+06	1.35547e+06	1.39189e+06	1.2894e+06	769302	1.57111e+06
	C12 H16 O5	240.099	6.233	0	DDA for preferred ion	105202	261378	144203	3.91649e+08	2.17662e+08	3.55959e+08	51713.2	48566.9	44218.3	253038	170617	175354	191467	196157	172259	70330.3	276997	129958	2.0665e+06	1.82021e+06	4.45078e+06	679071	277912	694095	131986	111683	31051.5	133430	145585	76122.6	130990	86147.1	143266	5.30995e+07	4.9325e+07	5.04903e+07	5.06401e+07	4.88022e+07	156174	127882	182966	132472	112160	153311
	C13 H20 O4	240.136	10.273	0	DDA for preferred ion	8.98698e+06	9.0881e+06	9.29271e+06	1.04232e+07	9.42529e+06	9.59998e+06	7.37295e+06	9.93267e+06	1.00266e+07	9.53311e+06	1.05166e+07	9.30785e+06	1.03382e+07	1.14892e+07	1.07273e+07	6.59409e+06	7.97465e+06	54241.4	1.04768e+07	1.56417e+06	1.02126e+07	1.08907e+07	9.06089e+06	9.19155e+06	8.61375e+06	7.9131e+06	9.05929e+06	1.11317e+07	1.05262e+07	9.55192e+06	1.15438e+07	8.80801e+06	9.57393e+06	8.51128e+06	7.57981e+06	7.69423e+06	7.89831e+06	7.29197e+06	1.13268e+07	9.52768e+06	8.92738e+06	9.95625e+06	9.51926e+06	8.26655e+06
	C7 H21 N4 O3 P	240.136	6.385	0	DDA for preferred ion	15633.5	48690	15868.3	487906	519320	512592	237033	404859	251161	217183	799044	99731.5	233911	865479	215154	412451	4.73144e+06	477456	863822	419385	364299	481260	1.25593e+06	80114.9	14772.9	695008	15460	22508.8	115195	43879	1.77862e+06	1.29224e+06	1.49009e+06	464257	361791	695199	532447	711726	42033.9	133969	52958.1	78589.9	102762	36640.4
	C9 H7 N O5 S	241.004	3.85	0	DDA for preferred ion	23106.7	21251.7	22909.7	2612329268	6.32286e+07	3042327556	21736	22968.6	22875.3	2.00163e+06	318325	20085.2	24290.8	23579.1	19764.2	23353.9	26101.2	21371.5	24706.5	62210.2	21908.4	22637.8	24647.4	22218.4	18762.3	21190.3	19539.3	24110.7	20961.2	22933.5	21534.3	22538.1	22441.9	5.58955e+08	549391046	5.19787e+08	5.8512e+08	5.99679e+08	21848.1	29541.7	21563	20521.2	19770.7	20703.7
	C9 H7 N O5 S	241.004	3.635	0	DDA for preferred ion	9201.07	8553	8812.13	2401467942	1026253517	29908.2	8613.06	8849.99	8713.76	8307.71	8230.17	8196.89	9757.09	8612.47	7926.74	8704.14	8741.65	8337.47	8885.07	8695.79	8247.49	8838.09	8939.4	8435.18	7100.36	8005.31	7156.11	9813.28	8402.74	8481.62	8507.63	7956.59	8495.79	9788.3	9438.02	10360.3	9477.52	10598.4	8156.62	8028.38	7902.9	8638.94	7709.73	8159.71
	C9 H7 N O7	241.022	2.535	0	DDA for preferred ion	32484.9	68027.4	38239.1	1.96835e+07	1.83728e+07	4.83159e+07	129207	44458	106903	41459.5	30475.5	33244.2	40639	25433.5	28111.6	41349.2	30250.5	63823.8	50320.1	78644.9	49724.8	62001.4	24346.6	54336.9	95091.4	21478.5	121269	155498	71643.4	20843	49822.7	23708.9	46804	900099	890711	873902	1.14177e+06	1.18691e+06	27125.3	33845	61990	37402.3	102373	34920.5
	C10 H11 N O6	241.058	1.143	0	DDA for preferred ion	1.97099e+07	2.4567e+07	2.22263e+07	5.65284e+07	2.33178e+07	6.43546e+07	84978.2	240694	131109	6.5607e+06	6.22609e+06	7.2892e+06	720733	1.15073e+06	622581	8.30876e+06	4.82757e+06	9.5275e+06	1.23052e+07	1.91496e+07	1.28838e+07	1.326e+07	3.85719e+06	4.46002e+06	299044	244243	363187	1.96064e+07	27593057	2.94986e+07	939853	923229	750529	4.10805e+07	4.14794e+07	3.73493e+07	3.72108e+07	3.62035e+07	6.96279e+07	7.43851e+07	6.52601e+07	5.61804e+07	6.723e+07	6.49495e+07
	C10 H11 N O6	241.058	0.88	0	DDA for preferred ion	216752	766547	197049	3.46684e+07	1.72088e+07	4.43157e+07	27385	47243	34075.5	78682.2	51973.5	78526	52545.7	71696	50298.8	45883	71554.6	47661.3	104976	4.89487e+06	342455	833678	97738.4	89841.5	59713.4	67433.5	59734.4	1.6805e+06	1.11222e+06	150555	36157.8	43908	45945.6	1.4613e+07	1.05938e+07	8.7236e+06	1.23168e+07	1.14519e+07	2.59456e+07	823577	1.58802e+07	7.81096e+06	3.66073e+06	2.79994e+07
	C8 H16 Cl N O5	241.071	0.779	0	No MS2	134837	145846	164457	321783	268559	371652	394785	356797	267772	187778	709130	127671	154614	153204	146641	4.83519e+06	4.32054e+06	7.70873e+06	196058	276273	341159	196767	499853	282293	172029	422860	154656	153114	152833	138853	396056	418190	342532	4.61903e+06	2.93287e+06	4.75892e+06	3.50911e+06	2.86752e+06	1.72782e+06	543596	567588	271307	222660	327213
	C6 H4 Cl2 O4 S	241.92	6.764	0	DDA for preferred ion	15687.2	15093.5	14867.4	4.40683e+07	3.61503e+07	3.57497e+07	15239.7	18722.8	15861.6	19109.4	24353.2	18240.8	25040.8	30778.7	21421.4	18332	24581.4	19792.6	26068.4	23096.6	22674	17929.2	22381.6	17186.9	14613.1	26148.2	15512.1	15657.7	15555.9	15357.4	21624.3	23660.7	20421.7	4.39475e+06	3.75581e+06	3.64591e+06	4.28186e+06	4.3374e+06	17780.2	24299.3	14871.8	15502.4	14952.7	14974.4
	C4 H2 N8 O3 S	241.997	8.966	0	DDA for preferred ion	2.9257e+06	2.72898e+06	2.52385e+06	1.31861e+06	1.23509e+06	1.27902e+06	2.91917e+06	2.89176e+06	2.53022e+06	2.69947e+06	2.8747e+06	2.326e+06	2.468e+06	2.45913e+06	2.59315e+06	2.81918e+06	2.92781e+06	2.89107e+06	2.82165e+06	2.56221e+06	2.7107e+06	2.73987e+06	2.65832e+06	2.91352e+06	2.92595e+06	2.84627e+06	2.80863e+06	2.70671e+06	2.56613e+06	3.10066e+06	2.7322e+06	3.12979e+06	2.74033e+06	2.2455e+06	2.04775e+06	2.44112e+06	1.95077e+06	2.08096e+06	2.41046e+06	2.81705e+06	2.68654e+06	2.76708e+06	2.86844e+06	2.37947e+06
	C13 H10 N2 O3	242.069	4.348	0	DDA for preferred ion	8041.5	9114.55	7643.33	1.18682e+07	8.06838e+06	1.46541e+07	8505.72	9885.11	9918.29	19325.4	22187.7	17336.7	11923.9	15611.1	9600.87	10986.5	19896.6	13786.7	33322.2	24467.8	26788.6	10216.7	15551.7	9347.08	7530.77	11888.6	7052.31	6785.83	6658.2	6278.17	8900.75	12904	9411.32	2.59357e+06	2.27729e+06	2.37552e+06	2.57618e+06	2.07215e+06	34489	30759.1	25724.7	10766.5	10238.6	7956.98
	C13 H10 N2 O3	242.069	5.226	0	No MS2	11569.4	12404.3	12349.6	4.18218e+07	9.22721e+06	2.92764e+07	11697.8	13969.4	11647.6	16198.8	19902.2	13408.4	17453.6	21954.3	14707.7	17336.8	37425.8	20928	22697.6	20768.4	17832	12373	18320.3	11907.1	10824.8	17013.5	10467.6	12284.1	11448.4	12678.9	17223.6	15363.6	15945.8	1.78218e+06	2.64384e+06	1.77822e+06	2.39636e+06	2.37564e+06	12587.8	24857.7	11325.2	12514.7	10341.5	11462.9
	C5 H11 N10 P	242.09	1.781	0	No MS2	29135.7	29385.2	36333.7	940914	2.9819e+07	1.4175e+06	70106.8	75667.8	122163	127064	82911.4	46768.7	40144.5	43857.6	30667.2	1.22957e+06	795911	340112	179275	810644	210991	36607	50938.5	34217.8	30877.1	33355.5	23310.4	29249.4	33813.2	34105.7	41696.8	45173.4	45441	222753	235778	114851	142382	129166	288563	879700	230275	49656.3	129732	35136.6
Thymidine	C10 H14 N2 O5	242.09	2.133	4	DDA for preferred ion	98186.9	88365.1	64667.2	1.45501e+07	2.46997e+08	8.10286e+07	436709	3.51068e+06	547969	4.70451e+06	7.32328e+06	5.492e+06	307503	991356	245969	5.15961e+06	7.13705e+06	3.45001e+06	8.2313e+06	2.95962e+07	2.61592e+06	201009	448083	71820	91708.8	247498	79545.2	209532	163051	152288	137952	690400	123182	3.12893e+07	2.96301e+07	2.81125e+07	3.39355e+07	3.32565e+07	1.75864e+07	4.28848e+07	1.23146e+06	774823	685156	921267
	C12 H18 O5	242.115	5.711	0	No MS2	56758.6	89417.9	139584	2.0414e+06	3.07964e+06	4.46511e+06	45749.2	115745	63723.6	885008	437141	129238	225720	214219	786239	82042.6	264050	172949	623073	610195	504168	833677	298110	99881.1	179352	1.28059e+06	362168	51280	64845.2	244567	291819	187277	226447	332597	913273	1.2837e+06	395364	890679	62280.5	1.14999e+06	99207	62673.6	49527.2	48645.3
		242.15	7.499	0	No MS2	17536.1	46804.9	17993	3.84569e+06	3.65646e+06	3.75459e+06	18967.3	21873.4	18632	43133.1	26587.8	21292.4	27730.4	30090.9	24065.7	21052.2	23623.6	162680	93155.1	80614	129144	19528.6	26935.9	27139.4	17232	28574.6	17613.7	21290.2	17035	18601.2	22583.7	22697.4	22414.9	178479	683143	888956	937806	915859	21165.4	24195.8	17623.7	74806.2	18050.6	16746.9
	C13 H22 O4	242.151	8.317	0	DDA for preferred ion	470572	148883	943791	1.78924e+07	2.20321e+07	2.23771e+07	203636	246122	275839	394448	194195	288255	252573	669017	250992	37163.7	43332	92860.3	102276	300681	306644	300334	108952	30160.4	268366	205038	245000	500028	262045	899730	399457	429354	248911	4.0661e+06	3.70327e+06	2.55035e+06	4.28364e+06	4.02115e+06	391774	576030	637400	334920	384651	274721
	C13 H22 O4	242.151	8.534	0	DDA for preferred ion	470572	31267.8	943791	2.38711e+07	3.28314e+07	1.67062e+07	72766.7	83191.2	275839	42382.1	110716	131004	101849	129458	126566	172635	336179	396492	264154	238055	328702	300334	107817	35205.9	25332.6	34163	29488.9	500028	123691	899730	399457	41582.1	248911	4.0661e+06	3.70327e+06	2.71258e+06	3.33256e+06	4.02115e+06	391774	576030	637400	334920	23239.3	274721
	C13 H22 O4	242.152	7.501	0	DDA for other ion	42404.6	44402.3	80117.9	3.0715e+07	2.44749e+07	3.66022e+07	44857.9	52892.5	45054.4	55490.8	84143.3	62544.4	136239	80807.3	58193.8	85920.5	123482	137326	177606	91714.6	336514	108604	96491	53654.6	67350.6	69097	47153.1	104891	41192.8	87425.3	54610.1	55202.8	54201.9	7.17766e+06	7.81082e+06	6.63835e+06	7.57799e+06	7.53724e+06	46186.3	58508.5	54910.6	93057.8	55246.3	40496.2
	C13 H22 O4	242.152	7.275	0	DDA for other ion	40698.4	35159	37122	1.85298e+07	1.25581e+07	2.42208e+07	37951.8	47042.7	37325.9	46844.4	126122	41759.7	59101.9	68476	88497.8	59298	134813	50581.1	64762.7	56547.8	104079	44660.7	61380.4	38044.9	37866.6	65545.1	46507.6	58044.3	38630.1	88287.3	49384	77678.4	46220.1	2.11032e+06	1.96617e+06	1.90337e+06	2.24854e+06	1.99033e+06	37048.6	124678	35709.5	64756.3	49576.7	55885.8
	C8 H5 N O6 S	242.983	4.462	0	DDA for preferred ion	26351.7	27659.6	27980.7	4.22178e+07	3.97866e+07	6.21422e+07	26521.9	29084	27095.7	35920.6	35088.6	29611.1	39657.3	48847.3	32628.5	30752.2	36056.2	31127.5	58926.5	56262.4	42603	34461.5	32555.1	32613.8	28484.3	33693.6	32132.9	28430.8	27795.7	28048.6	35992.3	40680.4	38740.7	7.37335e+06	6.83943e+06	6.62668e+06	7.2184e+06	7.15781e+06	40797.3	71651.3	32873.3	31083	27116.7	28593.7
	C6 H13 N O9	243.059	0.724	0	No MS2	8.64919e+06	4.25044e+06	6.25813e+06	1.76949e+06	1.7334e+06	1.44965e+06	862897	1.38714e+06	586044	1.23729e+06	786271	1.81512e+06	5.35878e+06	4.50641e+06	3.46745e+06	2.76225e+06	2.57726e+06	2.7801e+06	1.83731e+06	3.34727e+06	1.99814e+06	5.39584e+06	1.79544e+06	2.89242e+06	6.49596e+06	5.07514e+06	5.3574e+06	7.33687e+06	1.05064e+07	1.09585e+07	2.79844e+06	629379	536491	8.52565e+06	3.23903e+06	4.15924e+06	3.31683e+06	3.77835e+06	4.21068e+06	5.00344e+06	2.03364e+06	831101	957161	816946
Cytidine	C9 H13 N3 O5	243.085	0.74	0	No MS2	318094	566879	565290	794595	7.52972e+06	730926	165352	576717	171129	623120	718303	632241	2.67545e+06	2.951e+06	2.68911e+06	1.25375e+06	1.05069e+06	859769	1.33248e+06	3.19442e+06	832002	433105	1.925e+06	405151	471613	658220	475299	483299	684162	1.15837e+06	2.59633e+06	8.40008e+06	1.48546e+06	1.41223e+06	1.46478e+06	1.64221e+06	1.43698e+06	1.3114e+06	1.94982e+06	4.99852e+06	1.11731e+06	1.55155e+06	3.55853e+06	2.06155e+06
Cytarabine	C9 H13 N3 O5	243.085	0.986	2	DDA for preferred ion	38013.3	89844.6	45789.7	546631	561036	553858	18005.3	537990	62114.6	69765.6	253397	28777.8	2.67545e+06	2.951e+06	2.68911e+06	27909.4	902366	859769	937231	477393	82846.9	830596	99233.2	81742.5	41104.7	28138.5	103502	2.1286e+06	549919	1.15837e+06	1.14655e+06	249378	61801.6	2.96438e+06	4.99045e+06	5.37062e+06	6.03461e+06	3.62659e+06	1.82079e+06	4.65966e+06	735232	7.70409e+06	3.55853e+06	2.06155e+06
	C7 H18 N O6 P	243.087	0.686	0	DDA for preferred ion	2.98296e+07	2.74067e+07	3.58926e+07	2.19015e+06	1.28509e+06	7.92798e+06	1.04376e+07	2.68299e+07	1.55556e+07	3.20017e+07	2.21423e+07	3.88673e+07	4.75995e+07	4.48861e+07	5.05167e+07	1.94323e+07	1.60891e+07	1.92436e+07	2.44423e+07	1.54926e+07	3.74601e+07	6.19206e+07	2.74301e+07	3.8752e+07	7.92669e+07	5.85937e+07	7.0347e+07	5.00972e+07	4.7367e+07	3.7993e+07	7.29895e+07	5.35826e+07	7.47667e+07	4.09219e+07	4.28274e+07	4.98969e+07	5.28094e+07	4.84443e+07	1.53836e+07	2.17954e+07	1.77321e+07	1.95919e+07	1.45571e+07	3.88895e+07
	C13 H25 N O3	243.183	7.762	0	DDA for preferred ion	7.21193e+07	6.96175e+07	6.54081e+07	5.20916e+07	5.3637e+07	5.06636e+07	6.92782e+07	7.07455e+07	6.23276e+07	6.687e+07	67503993	6.82694e+07	7.12488e+07	6.32545e+07	71398226	6.54795e+07	6.73468e+07	7.45918e+07	6.11346e+07	6.86705e+07	6.69955e+07	6.73409e+07	6.50944e+07	7.52109e+07	6.54436e+07	6.31456e+07	7.01795e+07	7.14924e+07	6.98081e+07	1.15718e+08	6.6539e+07	6.1812e+07	1.02873e+08	9.43137e+07	9.44702e+07	9.16869e+07	9.18199e+07	1.04269e+08	6.46723e+07	6.67568e+07	7.14196e+07	7.77376e+07	6.93526e+07	7.0694e+07
	C4 H4 O6 S3	243.917	6.763	0	No MS2	15701	15106.8	14880.4	2.18807e+07	1.70243e+07	1.63702e+07	15253.1	18739.2	15875.5	19126.2	24374.5	18256.8	25062.7	30805.7	21440.2	18348.1	24603	19810	26091.3	23116.9	22693.9	17944.9	22401.2	17202	14625.9	26171.1	15525.7	15671.4	15569.5	15370.9	21643.3	23681.5	20439.6	1.97148e+06	1.67799e+06	1.65896e+06	1.93809e+06	2.07344e+06	17795.8	24320.7	14884.8	15516	14965.9	14987.5
	C12 H8 N2 O4	244.048	1.602	0	No MS2	11204	11337.7	10590.5	1.22503e+07	10985716	7.85981e+06	12015.1	13705	11397	16480.7	14968.6	13496	16549.5	15466	13989.1	11080.2	13571.3	14503.7	25657.4	31840.9	27647.7	18355.6	19408.4	13286.1	9556.19	12500.8	10790.4	12657.3	12550.1	12087	13891.2	16846.8	14396.8	2.14454e+06	1.90011e+06	1.99838e+06	2.26241e+06	1.98952e+06	13695.3	18512.3	12394.2	10563.5	12358.6	13523.2
Uridine	C9 H12 N2 O6	244.069	0.806	1	DDA for preferred ion	3.02631e+06	5.83432e+06	4.70269e+06	1.54418e+07	1.73715e+08	2.3571e+07	6.2827e+06	6.7004e+07	1.65668e+07	1.55044e+07	1.82615e+07	1.53592e+07	2.17095e+07	1.74042e+07	2.54659e+07	1.39541e+07	1.93716e+07	2.17239e+07	2.37946e+07	8.13086e+07	2.34755e+07	2.38479e+08	1.04735e+08	1.70115e+08	1.9618e+07	1.98642e+07	1.94385e+07	3.24504e+07	3.98409e+07	1.7547e+07	4.55058e+07	5.34536e+07	7.20621e+07	4.66718e+07	3.42912e+07	4.35963e+07	4.57279e+07	4.18296e+07	1.22756e+07	2.97513e+07	1.5301e+07	4.42371e+06	1.28335e+07	5.21477e+06
Pseudouridine	C9 H12 N2 O6	244.069	1.079	2	DDA for preferred ion	5.21326e+06	11864835	1.23867e+07	2.59755e+07	8.45265e+07	4.99672e+07	2.46664e+07	1.22351e+08	5.47022e+07	4.28517e+07	4.82328e+07	6.98555e+07	8.90621e+07	4.57987e+07	8.2292e+07	2.47149e+07	3.36184e+07	4.41602e+07	5.17078e+07	1.42377e+08	5.43252e+07	955219626	6.34028e+08	6.14915e+08	5.48965e+07	2.99978e+07	5.65103e+07	1.83422e+08	1.49008e+08	9.01182e+07	1.6318e+08	2.23605e+08	156402133	1.32428e+08	1.32705e+08	1.48113e+08	150962358	1.32247e+08	3.86633e+07	5.12344e+07	3.88402e+07	1.13037e+07	1.98222e+07	1.48245e+07
	C11 H16 O6	244.094	5.161	0	DDA for preferred ion	95377.6	32642.6	31734	101653	61814.1	68298.9	101071	147451	96961.3	231168	112743	163159	185901	228992	121918	3.50225e+06	6.5e+06	4.50253e+06	3.12307e+06	547297	1.37058e+06	266361	468751	63709.1	27008.1	85028.3	37139.8	16941.8	26809.2	11122.9	175464	98271.2	129069	1.03156e+06	982471	1.11002e+06	908672	992053	54653.4	112250	39710.4	43961.6	51844.2	41106.7
	C11 H20 N2 O4	244.142	3.471	0	DDA for preferred ion	12841.1	11754.9	12534.4	9.13935e+06	1.99057e+06	21976.3	11922	12162.7	12141	12100.7	12526.3	12235.6	13502	12478.3	10930.7	12173	12053	11749.6	12306.8	12724.8	11593.8	11768	11916.3	11936.9	11221.1	11179.6	10076.3	12620.3	12140.4	12548.2	11962.6	11440.5	12333.4	12624.8	12125.4	11419.3	11976.8	11659.5	12072.8	12228.1	11620.9	13090.9	10317.4	10760.2
	C7 H20 N10	244.186	7.796	0	No MS2	8.28779e+06	8.85947e+06	8.70016e+06	7.55626e+06	6.3958e+06	6.12765e+06	8.95966e+06	8.39847e+06	8.15367e+06	9.29333e+06	8.78925e+06	8.40188e+06	8.21825e+06	8.45485e+06	8.45593e+06	8.66272e+06	8.98811e+06	9.6914e+06	7.56528e+06	8.89248e+06	7.97805e+06	5.96718e+06	8.3164e+06	8.53376e+06	8.3347e+06	8.43884e+06	8.01035e+06	9.16156e+06	9.18953e+06	8.66174e+06	8.36955e+06	8.17469e+06	8.56726e+06	1.24038e+07	1.17995e+07	1.15011e+07	1.24832e+07	1.17418e+07	8.42005e+06	8.53309e+06	9.05444e+06	9.60538e+06	8.80226e+06	8.96888e+06
	C4 H6 Cl N O P2 S2	244.906	0.462	0	No MS2	5.81194e+06	4.50827e+06	4.78576e+06	4.845e+06	4.51211e+06	4.94193e+06	7.76399e+06	5.09042e+06	5.39793e+06	6.74679e+06	4.75755e+06	4.65297e+06	8.21384e+06	4.86617e+06	4.40412e+06	5.49051e+06	4.89664e+06	5.08654e+06	6.56937e+06	3.89333e+06	4.57481e+06	7.54118e+06	5.05452e+06	6.46857e+06	5.59907e+06	4.67562e+06	4.66762e+06	4.95365e+06	4.69252e+06	4.42392e+06	5.02052e+06	4.82556e+06	4.9786e+06	4.90697e+06	4.32613e+06	4.70059e+06	4.21464e+06	4.33158e+06	5.46812e+06	3.99495e+06	5.03043e+06	5.21317e+06	4.91226e+06	4.75221e+06
	C6 H3 N3 O6 S	244.975	0.967	0	DDA for preferred ion	4.23697e+06	4.93294e+06	6.78678e+06	684155	568528	607295	3.6827e+06	3.04611e+06	1.60265e+06	1.80553e+06	1.54824e+06	1.52545e+06	7.03727e+06	6.59254e+06	4.44209e+06	3.68263e+06	2.71425e+06	2.91745e+06	1.08452e+07	4.75512e+06	6.5735e+06	4.82988e+06	1.67013e+06	5.31519e+06	1.18565e+07	8.25891e+06	2.38482e+06	434849	1.08705e+06	755417	588651	1.94913e+06	1.05252e+06	2.37518e+06	1.47665e+06	1.87337e+06	1.78297e+06	1.45938e+06	556397	2.65909e+06	1.31739e+06	2.84155e+06	2.20858e+06	2.05803e+06
	C8 H7 N O6 S	244.999	6.555	0	DDA for preferred ion	13657.5	13359.1	15142.4	3.26244e+07	2.32775e+07	2.66422e+07	14251.4	17783.5	14752.7	17515.9	21825.2	16500.4	21425.7	26213.4	18007.1	15816.3	22078.7	16943.1	22743.6	21306.4	21452.5	17028.1	23705.6	16411	12735.4	24360.9	13391.4	14849.5	14197.2	14239.7	19543.4	18583.2	19426.7	2.37851e+06	2.53075e+06	2.23153e+06	2.61909e+06	2.51719e+06	15313.2	20247.9	13894.3	13645.5	13749.3	13023.4
	C13 H12 N P S	245.043	2.028	0	No MS2	21763.3	21664.9	22152.6	1.64711e+07	3.90749e+06	3.03715e+07	25852.7	32202.7	37849.6	21119.2	22184.7	22063.9	23563.7	23128.8	20405.5	20417.8	21922.2	22636.6	26850	35222.3	25880.2	23294	22355.4	20815.8	17936	20251.7	17977	32771.9	34924.6	26102.1	20008.4	20700.3	20317	2.65468e+06	2.31078e+06	2.22867e+06	2.58257e+06	2.38679e+06	26047.2	31785.5	21568.2	20927.4	18985	19975.7
	C11 H7 N3 O4	245.043	1.779	0	No MS2	8003.28	8325.82	7883.49	4.04731e+06	871130	6.62442e+06	15230	20394.5	34613	9771.87	9967.51	8175.57	11374.3	12135.2	8689.05	11081.9	14607.3	11475.7	18197.5	20307.4	17879	9088.67	11707.4	9695.07	6142.21	7556.07	6537.73	7917.72	9580.43	9663.31	10539.6	8238.97	9311.2	15037.8	14876	14412.9	15651.4	15749.8	10704.9	20604.3	7746.95	8237.75	9134.28	9827.59
	C10 H19 N3 O4	245.137	2.555	0	DDA for preferred ion	95663	128283	166085	3.7027e+06	1.87063e+06	1.81845e+06	14865.8	412122	39287.5	18700.2	29630.3	69014	2.5155e+06	3.98941e+06	1.29504e+06	47011.2	120984	30779.1	675200	654734	387653	160297	29052.7	55028.9	318100	501050	110072	22451.8	45402.2	61185.8	6.7846e+06	8.29053e+06	5.13284e+06	2.01781e+06	1.96837e+06	1.88533e+06	1.99062e+06	1.87446e+06	61515	193626	87115.8	55635.7	51066.3	66818.2
	C4 H4 N6 O3 P2	245.983	1.159	0	No MS2	287603	329129	325826	707690	490983	813202	38495	89230.1	98697.7	113560	122728	130497	63233.9	91903.4	54641.8	106595	100432	162140	225036	363069	238224	211335	92469.4	123549	62641.8	32299.7	29972.5	302391	387323	469068	53996	72828.5	43081.2	1.15274e+07	9.08448e+06	9.81316e+06	1.04969e+07	9.75917e+06	980838	712890	692635	806914	745820	736881
	C11 H6 N2 O5	246.027	2.306	0	No MS2	34018.8	39176.7	46568.9	2.55236e+07	1.35025e+06	1.29068e+07	35371	32669	33995.3	37489.3	42234.6	34641.4	38191.9	38630.1	31761.8	33646.6	36961.1	33494.9	53721.6	49498.3	38976.8	35527.5	36425.5	32661.1	27616	31920.2	28205.1	37670.8	34983	35403	34017.5	35504.5	39860.5	63090.7	61225	59853.7	57119.8	80131.2	49284.6	57128.6	42330.7	30992.7	28284.1	31697.7
	C11 H6 N2 O5	246.027	2.885	0	DDA for preferred ion	167446	234796	156415	1.25982e+08	2.07355e+07	1.4098e+08	41545.1	50478.6	46494.5	63098.7	73773.5	61038.4	58312.9	70038.1	46775.3	48570.4	54733.3	51717.8	123561	133203	111908	163632	125713	110587	70264.6	92626.8	60262.3	208667	220868	124305	120136	86953	95697.4	7.54082e+06	6.64803e+06	7.03214e+06	7.37179e+06	7.4138e+06	146403	98590.3	97264.6	137915	113498	130404
	C9 H10 O8	246.037	1.175	0	DDA for preferred ion	1.26478e+06	2.64524e+06	579478	450299	788160	1.51749e+06	14669.7	35392.3	44531.7	2.41289e+06	598735	4.36709e+06	4.49479e+06	1.14333e+06	4.37858e+06	421463	53870.3	503132	619982	249262	163551	846594	203619	1.17007e+06	1.09303e+06	51895.5	1.54051e+06	144385	457569	322034	119541	66435.2	62929	1.66067e+06	1.59744e+06	2.27643e+06	1.46776e+06	2.04522e+06	6.15351e+06	543450	9.5369e+06	559102	670488	617638
NP-004768	C13 H12 O6	246.05	0.697	4	DDA for preferred ion	4.17623e+07	7.26157e+07	5.29397e+07	5.62758e+07	6.88716e+07	3.98461e+07	2.60807e+07	6.28867e+07	4.43198e+07	6.40998e+07	7.64058e+07	5.50337e+07	1.49996e+08	282692546	157738359	3.76962e+07	5.18391e+07	5.41256e+07	3.06534e+07	3.24213e+07	3.3341e+07	1.50541e+08	8.72783e+07	1.11051e+08	1.50797e+08	2.55604e+08	9.04209e+07	1.41151e+07	2.92232e+07	1.9448e+07	2.79409e+07	2.05186e+07	2.11445e+07	8.36734e+07	7.59644e+07	7.44664e+07	9.27601e+07	8.54979e+07	5.78047e+07	4.54053e+07	5.44976e+07	4.47044e+07	7.96287e+07	1.77654e+07
	C11 H18 O6	246.11	5.26	0	DDA for preferred ion	182718	36589.3	151114	123088	146219	122308	355741	1.30026e+06	489128	2.08638e+06	1.85082e+06	1.90776e+06	3.96895e+06	2.29612e+06	1.83412e+06	1.65676e+07	4.40495e+07	1.9606e+07	2.04184e+07	2.99517e+06	1.6359e+07	556251	1.48854e+06	133650	68287.2	70469.4	49771.1	84707	140908	135200	162939	162814	155099	6.04783e+06	6.08536e+06	5.05482e+06	5.96942e+06	5.73873e+06	193198	241770	139820	92101.1	278014	53058.7
	C10 H18 N2 O5	246.121	1.552	0	DDA for preferred ion	32048.4	71307	29481	1.40276e+07	1.10343e+07	1.28663e+07	15144.4	26346.6	9017.47	25356.3	64494.8	11248.5	31460.1	84768.4	49205.5	54997.9	73098.1	39842.6	83222.9	47636.6	146506	50942.9	15870.7	24666.2	49998.6	62443.1	12117.8	81229.8	76789.4	58313.8	8953.16	13585.1	29287	1.67709e+06	1.48374e+06	1.52701e+06	1.59735e+06	1.75945e+06	10968.5	35841.8	11242.1	224288	123959	216471
	C10 H18 N2 O5	246.121	3.09	0	DDA for preferred ion	2.24417e+06	1.12099e+07	4.09413e+06	6.14432e+06	3.58038e+06	7.3713e+06	214361	6.79019e+06	752784	253969	1.02602e+06	272540	9.80763e+06	1.77698e+07	7.60004e+06	670373	7.17392e+06	489377	1.14091e+07	3.91039e+07	6.50929e+06	893623	1.92588e+06	207257	389988	3.22951e+06	349327	186565	244923	98924.5	3.85685e+07	1.04308e+08	2.60273e+07	1.83369e+07	1.62407e+07	1.60008e+07	1.75026e+07	1.75126e+07	296864	5.19786e+06	251250	285907	299971	285636
	C10 H18 N2 O5	246.121	1.174	0	No MS2	215131	143635	225763	2.45524e+07	1.41928e+07	4.838e+06	229519	2.27264e+06	533877	3.59908e+06	22160.2	4.15955e+06	3.79041e+06	9.25629e+06	1.88031e+06	245653	5.59207e+06	5.04981e+06	1.5963e+07	4.13128e+07	1.22446e+06	185240	1.02008e+07	17835.6	179013	2.75698e+06	212664	1.25285e+06	111645	56036	1.84139e+06	9.05711e+06	1.42773e+06	409397	6.03984e+06	6.88677e+06	79306.4	6.18993e+06	1.4339e+07	120748	1.15931e+07	116654	2.91692e+06	1.46499e+06
	C10 H18 N2 O5	246.121	3.362	0	DDA for preferred ion	16018.2	15224.4	15558.4	4.34661e+06	7.24591e+06	34224.2	17031.6	19761.5	16402.4	14436.7	15971.5	15352.5	17403.1	20873.6	14107.1	16174.2	14756.3	15093.8	15876.8	22893	14251.7	15687.3	16402.2	15659.7	12981.4	14354.8	13339	302460	374150	245380	38645.6	133891	23756.8	1.27475e+06	1.11665e+06	1.32886e+06	1.19926e+06	1.20569e+06	39911.5	14875.6	39663.3	300959	297513	79523.8
	C10 H18 N2 O5	246.121	2.637	0	DDA for preferred ion	837619	3.16796e+06	1.54853e+06	2.07755e+06	1.06928e+06	1.24883e+06	210132	4.97536e+06	449472	49254.3	551002	76383.2	3.61271e+06	5.43961e+06	2.454e+06	146264	5.27871e+06	62399.8	9.44857e+06	9.06779e+06	4.16851e+06	252132	1.82599e+06	54015.8	12326.9	415511	22940.8	15664.3	14141.1	30037.9	2.16087e+07	4.3957e+07	1.17e+07	7.02062e+06	6.69577e+06	6.78117e+06	7.00986e+06	6.91649e+06	42711	1.51108e+06	30659.8	22193.8	39828.9	20372.7
	C10 H18 N2 O5	246.121	3.608	0	DDA for preferred ion	19575.2	18001.7	18879.2	7.40202e+06	466498	8.40435e+06	19467.2	21102.4	18538.5	40724.9	18100.9	18595.5	20758.1	29454.1	16864.1	59341.5	43261.4	84649.5	139477	292184	70744.1	28188.8	41506	19806.5	16029.7	21172.9	15224.6	302460	379459	261388	56380	86650.6	59531.7	1.33376e+06	1.16668e+06	1.23071e+06	1.21687e+06	1.25609e+06	39911.5	120416	40254.4	300959	301723	444694
	C10 H18 N2 O5	246.121	1.919	0	DDA for preferred ion	525495	1.2979e+06	379750	2.31041e+06	125384	1.26983e+06	109067	605596	372190	4.7893e+06	2.91303e+06	4.90239e+06	922678	2.88175e+06	557985	2.30762e+06	4.91019e+06	5.15409e+06	1.26969e+07	3.38407e+07	1.47146e+07	2.98818e+06	4.5837e+06	1.39027e+06	198066	1.33322e+06	217518	456596	214330	259729	181348	468833	137182	7.96262e+06	8.86072e+06	9.5664e+06	8.47872e+06	9.11073e+06	9.50646e+06	7.87671e+06	3.77354e+06	1.82829e+06	2.7167e+06	1.04023e+06
	C10 H18 N2 O5	246.121	1.788	0	DDA for preferred ion	413591	683718	153361	3.55057e+06	952793	853246	70127.2	386576	270473	2.77663e+06	1.52474e+06	1.4419e+06	693034	2.02281e+06	273979	2.24884e+06	4.21829e+06	4.82457e+06	1.15769e+07	3.11952e+07	1.35212e+07	796509	3.62153e+06	836003	138807	334556	56849.9	13685.6	169250	139943	210113	219631	99475.2	25682.6	351773	1.33773e+06	26730.6	26898.7	18282.6	7.17684e+06	1.74829e+06	18940.1	3.89058e+06	478014
	C12 H22 O5	246.146	6.381	0	DDA for preferred ion	38903.8	93071	35227	1.0641e+07	1.26788e+07	9.91616e+06	67527.6	133791	82629	134505	205244	76664.5	270293	157724	104822	119441	94921.8	248622	540770	423431	492427	195693	148807	78059.2	25979.7	41871.7	57252.4	42649.6	49582.4	89517.8	210208	100343	125418	1.729e+06	1.70085e+06	1.64952e+06	1.97958e+06	1.79479e+06	88300.4	129883	134548	28437.5	69832.8	103386
	C13 H26 O4	246.183	6.952	0	DDA for preferred ion	13950.6	14598.2	13882.1	7.48248e+06	7.97602e+06	7.16589e+06	14868.4	20090.4	16790.6	18930	22796.2	16278	24926	29223.6	20782.6	18687.8	25207.8	15918.2	24648.4	29287	79061.8	16576.7	22336.4	15526	14566.5	26008.7	16645.5	15389.7	15273.4	14145.1	20185	20806.3	19320.4	1.15453e+06	979733	973801	1.03595e+06	1.06665e+06	15038.2	21686.9	14479.1	13937.9	13984.3	13866.1
	C5 H N3 O7 S	246.954	1.308	0	No MS2	1.1111e+06	211691	1.07742e+06	504620	529151	576489	1.68265e+06	1.61206e+06	1.34189e+06	1.40328e+06	890900	1.23109e+06	753741	110248	895699	533455	50142.9	816295	86030.6	137078	387689	1.40217e+06	125148	1.42602e+06	1.16808e+06	448720	1.21028e+06	307814	300396	35556.9	77394.5	1.12246e+06	1.03022e+06	221312	248729	238658	247432	223570	91281.7	93169	520610	958091	800497	2.14326e+06
	C8 H9 N O6 S	247.015	0.888	0	DDA for preferred ion	87822.1	103365	174674	3.87699e+07	1.0975e+08	3.54361e+07	19886.8	31714	25683.3	66306.8	39916.5	69609.4	38906.1	50772.1	42093.5	38389.5	51532.2	36420.6	81617.6	108959	73209.3	61492.8	86640.2	66432	42407.4	52436.6	43963.6	63441.4	108730	56735.3	24700.7	32177.4	40728.5	1.50301e+07	4.41656e+06	1.80342e+07	1.32013e+07	1.76061e+07	140087	70550.3	69913.2	111859	94824.5	161939
	C8 H9 N O6 S	247.015	6.476	0	DDA for preferred ion	33634.6	34511.4	34589.2	1.3524e+08	1.15075e+08	1.61097e+08	35478.3	41531.9	36248.9	42494.9	52500.1	39229.2	54714.5	61840.7	47171.1	40054.2	57725.2	42638.3	55429.5	50354.8	49563.2	43366.4	54772.6	35601	32587.1	57154.3	33567	35779.7	34370.1	33998.3	49953.4	47618.5	46772	1.8247e+07	1.67543e+07	8.94997e+06	1.97674e+07	14852449	36085.7	53643.4	35238.7	32352.5	34510	31598.1
	C8 H9 N O6 S	247.015	6.793	0	DDA for preferred ion	18397	19646.4	19161.8	1.7848e+08	1.24123e+08	1.28064e+08	19385	25086.3	20038.5	27661.8	29008.5	30695.7	30115.9	37897.8	25195.6	23159.4	32809.8	25004.6	37213.4	28961.9	44124.8	39488	32351.4	22138.6	18047	33033.9	18473.8	22147.2	20685.4	19945.5	25206.2	25863	25640.8	1.84352e+07	1.29309e+07	1.31682e+07	1.82125e+07	1.35094e+07	20495.2	27255.6	19706.2	18624.6	18890.3	17947.3
	C12 H9 N O3 S	247.03	7.514	0	DDA for preferred ion	16542.5	16973.8	16973.5	1.56067e+07	1.45213e+07	1.58288e+07	17154.4	19598.2	17225.6	19611.4	23003.6	18392.5	26159.2	28640.5	22339.8	18174.2	24065.2	19323.2	26325.3	26012.7	23120.1	18778.1	25409.7	15894.1	17148.5	26955.5	15832.4	16466.6	16035	16290.7	21304	21411.3	21144.8	606608	516176	522143	458652	708799	16866.7	22395.9	16625.1	16146.7	16066.3	15798
	C11 H9 N3 O4	247.059	3.141	0	DDA for preferred ion	13421.9	13182.4	13620.5	9.99059e+06	7.35608e+06	9.72532e+06	13518	13225.7	13702.3	13780	13911.3	13176.1	14904	14436.9	12175.9	14156.2	14336.6	12834.5	16254.4	19562.2	15733.8	14451.5	14236.1	13205.9	11378.4	12433.4	11537.5	13263.8	13084.3	13854.1	16392.2	18524.3	15550.6	1.81172e+06	1.83522e+06	1.63454e+06	1.91614e+06	1.72388e+06	14990	15382.5	12580.5	18144	15620.5	14762.7
	C9 H13 N O7	247.069	1.248	0	DDA for preferred ion	2.72745e+06	5.02172e+06	3.46904e+06	8.25322e+07	2.9808e+07	5.96477e+07	135234	336115	111957	976889	1.23609e+06	1.23544e+06	1.05414e+06	1.3491e+06	458911	683498	972044	1.0009e+06	2.06014e+06	2.96035e+06	1.88644e+06	2.2502e+06	868489	792309	153682	487642	106096	7.80683e+06	6.52024e+06	8.55433e+06	645165	461161	572515	1.0517e+07	1.03416e+07	1.02423e+07	9.33291e+06	1.08667e+07	1.89684e+07	1.38541e+07	1.15448e+07	3.83826e+06	4.27774e+06	4.85185e+06
	C10 H17 N O4 S	247.088	3.6	0	DDA for preferred ion	733285	1.00377e+06	954033	107906	248204	59060.9	19941.4	42866.2	33133.7	30873.2	26202.5	16721.5	77204.1	51178.1	25421.8	102729	54170.2	126720	7.83439e+06	8.03809e+06	7.76563e+06	1.22839e+07	4.93366e+06	8.38301e+06	46599.6	16453.1	27829.3	38140.3	72049.9	28814.1	77795.5	56941.5	55491.8	2.30709e+06	2.09293e+06	2.26874e+06	2.49844e+06	2.29653e+06	63450.5	65616	92777.4	17059.6	18438.4	25040.6
	C6 H14 Cl N9	247.105	5.022	0	No MS2	9990.45	65634.4	76367	2.73958e+06	8.896e+06	7.85676e+06	9511.77	15524.1	32653.6	16333.8	13006.7	54524.2	14076	18633.9	37882.6	11815	16242.8	15036.6	110680	788691	420819	11484.9	11707.3	78381.1	8270.74	11813.3	27452.2	72943	161467	296412	13319.8	12962.3	12668.2	1.2206e+06	1.18473e+06	1.09178e+06	1.27894e+06	1.36459e+06	10614.3	63716.4	155467	242189	663269	176619
	C4 H5 N6 O3 P S	247.988	7.984	0	DDA for preferred ion	9.22877e+06	9.15429e+06	1.12301e+07	4.25227e+06	5.71726e+06	4.91385e+06	9.61709e+06	1.03307e+07	1.04006e+07	8.9817e+06	8.85914e+06	9.84277e+06	8.96942e+06	1.00719e+07	1.05913e+07	73082.8	343948	99521.5	10738130	1.04926e+07	1.04731e+07	1.0403e+07	1.11705e+07	11037474	9.44904e+06	1.06749e+07	1.05726e+07	1.04899e+07	1.03816e+07	9.6061e+06	1.03788e+07	9.84076e+06	9.35645e+06	775170	8.29209e+06	1.01616e+07	8.41969e+06	7.98742e+06	9.43108e+06	1.14821e+07	9.76808e+06	9.98395e+06	1.06583e+07	1.02565e+07
	C4 H5 N6 O3 P S	247.988	8.132	0	DDA for preferred ion	9.22877e+06	9.15429e+06	1.12301e+07	4.25227e+06	5.41182e+06	4.91385e+06	9.61709e+06	1.03307e+07	1.04006e+07	8.9817e+06	8.85914e+06	9.84277e+06	8.28426e+06	1.00719e+07	1.05913e+07	9.69519e+06	1.19217e+07	1.08583e+07	10738130	1.04926e+07	1.04731e+07	1.0403e+07	1.11705e+07	11037474	9.44904e+06	1.06749e+07	1.05726e+07	1.04899e+07	1.03816e+07	9.6061e+06	1.03788e+07	9.84076e+06	9.35645e+06	9.18466e+06	8.65234e+06	1.01616e+07	8.34442e+06	8.61787e+06	9.43108e+06	1.14821e+07	9.76808e+06	9.98395e+06	1.06583e+07	1.02565e+07
	C8 H8 O7 S	247.999	3.625	0	DDA for preferred ion	12761.7	11279.2	12308	1.55117e+07	1.19692e+07	6.68915e+06	12691.3	12274.8	12085.8	11882.7	11800.6	11744.6	13532.9	12577.7	10994.3	12072.5	12124.5	11563.9	13309.3	12060.9	11439.1	12595.4	12398.8	12068.1	10450.3	11103.2	9925.41	13610.9	11654.5	11763.9	11799.9	11668.3	11940.4	1.15416e+06	983245	1.03935e+06	1.14368e+06	1.23753e+06	11568.4	11440.3	10961.2	11982.1	10693.3	11317.4
	C3 H6 N8 O2 P2	248.008	7.391	0	DDA for preferred ion	4.06375e+07	3.87257e+07	4.06432e+07	2.05059e+07	2.46555e+07	2.50446e+07	4.25893e+07	3.64532e+07	4.60275e+07	4.05977e+07	3.55845e+07	4.16882e+07	4.69184e+07	3.91081e+07	4.30216e+07	3.46329e+07	4.39286e+07	4.57478e+07	3.96724e+07	4.20643e+07	3.66174e+07	3.64606e+07	3.56133e+07	3.62031e+07	3.80263e+07	3.79547e+07	4.31006e+07	3.85571e+07	3.15295e+07	3.36165e+07	4.0686e+07	5.18987e+07	4.54336e+07	3.99854e+07	4.32559e+07	4.52703e+07	4.3482e+07	3.3026e+07	4.51345e+07	4.32856e+07	4.12058e+07	5.14732e+07	4.26287e+07	4.35764e+07
	C9 H16 N2 O4 S	248.083	2.014	0	No MS2	44008.3	11884.7	15070.6	4.29815e+06	6.29729e+06	9.15594e+06	23017.2	20734.5	32499.8	17973.2	12972.5	28804.9	23435.4	35273	28900.1	39362.8	20653.6	28396	57785.5	66637.3	35305.2	52623.6	60223.2	17997.7	15210.8	11218.9	16986.6	146996	447032	197658	24468.5	14888.3	11779	1.28692e+06	1.34016e+06	1.34081e+06	1.44617e+06	1.26995e+06	39379.2	53092.3	17595.5	12128.7	46839.4	11723.9
	C9 H16 N2 O6	248.101	5.441	0	DDA for preferred ion	12732.7	43244.9	12396.2	143786	80469.6	104830	7993.2	211913	88921.3	2.90274e+06	3.99444e+06	2.22255e+06	2.31064e+06	4.55869e+06	2.17022e+06	314454	1.81666e+06	606854	6.53208e+06	6.83108e+06	5.58397e+06	326887	4.80802e+06	14989.1	45584.1	1.48299e+06	38051.6	61906.3	311263	114951	2.03233e+06	3.08924e+06	2.08558e+06	2.85303e+06	3.25122e+06	3.52455e+06	3.04574e+06	3.59575e+06	524768	6.10642e+06	159859	17384.8	245279	38036
	C5 H3 N3 O7 S	248.969	1.312	0	DDA for preferred ion	1.52015e+06	313865	1.29403e+06	499714	524007	570885	2.41647e+06	2.20723e+06	1.80999e+06	2.03699e+06	1.30455e+06	1.45571e+06	1.56307e+06	125356	1.06477e+06	1.05131e+06	1.11011e+06	1.08988e+06	784808	135746	101489	2.28801e+06	1.22395e+06	1.70138e+06	2.10489e+06	754641	1.58684e+06	462354	470665	40308.8	1.05434e+06	1.80988e+06	1.35407e+06	287925	242703	162851	261320	252665	1.11816e+06	92263.3	148773	1.4831e+06	1.04344e+06	2.84078e+06
	C7 H7 N O7 S	248.994	5.6	0	DDA for preferred ion	10390.5	10785.4	11418.1	2.6313e+07	2.43868e+07	2.8833e+07	11198.7	14787.8	11149.8	18969.2	25998.3	16982.9	23221.4	31041.9	17693	12895.2	19968.8	15491.4	35656.7	31414.7	31057.3	14826.7	26058.1	12608	10384.4	20854.9	11534.5	12143.7	12448.2	11245.2	18181.6	21014.5	18340.6	3.45598e+06	3.17556e+06	2.77971e+06	3.34108e+06	3.17523e+06	11477.2	29051.7	11393.3	10099.3	10523.2	10254.8
	C11 H7 N O4 S	249.009	6.391	0	DDA for preferred ion	101075	53297.7	142682	3.43327e+07	2.28476e+07	2.63318e+07	91766.6	95331.9	110368	99856.2	363893	103458	144439	129978	129789	184815	180603	131703	128504	71092.5	125691	98992.3	42624	54436.4	94073.7	102447	105961	99942.7	100653	143056	125772	131334	31282.6	4.73893e+06	3.3336e+06	3.72081e+06	4.37e+06	4.77597e+06	100110	133070	93408	68672.7	26755.4	99520.2
	C8 H11 N O6 S	249.03	2.499	0	DDA for preferred ion	68291.5	532945	61012.1	110489	113914	76017.2	19813.6	19781.9	19602.7	375523	1.0998e+06	177298	194843	334302	265775	19358.8	126347	19352.8	1.30403e+06	1.94914e+07	1.4446e+06	987387	388421	396111	16138	30130.3	20612.2	297458	932346	2.30076e+06	23600.4	21434.4	20531.2	1.20002e+06	1.19259e+06	1.12614e+06	1.23227e+06	1.20126e+06	553273	455258	720843	655167	666461	1.10922e+06
	C8 H11 N O6 S	249.03	1.061	0	No MS2	483792	541239	541098	554649	658106	688539	64648.5	211546	169764	307209	290091	316726	1.61991e+06	850790	1.38118e+06	77786.7	234067	151331	392960	395306	541569	309650	280495	228787	98273.9	237215	147074	3.05024e+06	4.01152e+06	9.25495e+06	93798	55826.6	103511	149086	607920	374742	499486	497671	54990.7	370809	254441	222409	245084	696857
	C11 H11 N3 O4	249.075	1.478	0	DDA for preferred ion	7552.37	8144	7264.53	9.31505e+07	8.47032e+07	1.01155e+08	7937.59	9661.96	7899.43	36634	15137.8	9200.79	30850.2	71332.9	38668.4	7503.65	12509.6	8236.72	17112.5	20544.9	17154.8	9058.97	11414.7	7347.03	6528.84	33416.4	6177.29	8493.36	8225.15	8353.58	8019.75	8628.46	7789.51	1.7378e+07	1.50508e+07	1.58879e+07	1.72087e+07	1.56405e+07	17050.9	18215	13568.3	6897.48	7739.68	7839.94
N-Acetylneuraminic acid	C11 H19 N O9	249.085	0.721	4	DDA for other ion	5.64702e+07	6.54303e+07	5.51904e+07	3.71587e+08	4.70492e+08	4.83714e+08	1.16202e+07	2.27012e+07	2.09999e+07	1.16071e+08	1.15405e+08	1.19431e+08	5.90005e+07	1.07946e+08	5.66623e+07	6.50074e+07	6.30119e+07	1.20957e+08	170307288	1.17648e+08	1.80112e+08	2.15508e+08	1.08099e+08	2.2909e+08	5.60612e+07	5.03884e+07	5.71133e+07	2.79893e+07	36294360	2.89691e+07	5.25371e+07	5.0039e+07	5.04686e+07	1.78552e+08	1.91123e+08	1.6519e+08	2.02434e+08	179120286	439860473	2.80533e+08	4.06359e+08	2.26328e+07	1.53482e+07	3.54014e+07
	C5 H16 N9 O P	249.121	1.617	0	DDA for preferred ion	19327.2	18469.5	19148.8	9.22338e+06	3.35546e+06	4.55655e+06	19573	22325.9	20120.5	26847.7	24384.3	22684.2	26959.6	25194.6	22788.8	20957.1	22279.2	28306	41796.8	123056	45039	37020.3	64648.8	29005	15567.4	20364.3	17577.9	20619.2	20444.5	19690.2	22629.2	27444	23452.8	1.11948e+06	1.15635e+06	1.09184e+06	1.20302e+06	1.23835e+06	22637	124443	20319.2	21136.7	20132.5	22029.7
	C3 H3 N6 O4 P S	249.967	12.718	0	DDA for preferred ion	606456	1.90663e+06	236809	3.00787e+06	1.94717e+06	4.5378e+06	6.7698e+06	3.22674e+06	1.50865e+06	1.03577e+06	768659	571418	564097	3.87687e+06	645318	6.99182e+06	1.3808e+06	1.63176e+06	2.27037e+06	1.45746e+06	2.69886e+06	4.23543e+06	3.41299e+06	5.19922e+06	1.47514e+06	1.05946e+07	746029	2.41202e+06	1.09562e+06	3.95844e+06	2.9208e+06	288979	3.114e+06	2.9283e+06	2.80632e+06	2.81051e+06	2.68555e+06	2.61974e+06	1.56259e+07	1.32897e+07	3.08742e+06	4.55789e+06	2.01219e+07	5.6292e+06
	C4 H11 O10 P	250.01	0.824	0	DDA for preferred ion	1.05193e+06	3.29694e+06	355024	713597	540826	748435	100137	237142	152542	3.42536e+06	7.54415e+06	2.08584e+06	311362	782554	295307	4.33828e+06	1.35377e+07	6.11554e+06	1.28709e+07	2.50209e+07	9.81071e+06	1.47618e+07	1.10059e+07	1.2959e+07	1.58512e+06	6.37274e+06	2.16591e+06	268131	307775	279622	300428	841772	586573	2.37496e+06	2.57631e+06	2.59733e+06	3.21055e+06	3.32709e+06	976704	8.60639e+06	2.07077e+06	546359	1.58599e+06	658942
	C11 H10 N2 O5	250.059	2.346	0	DDA for preferred ion	22716.4	26171.5	31109.7	8.82054e+07	1.34164e+08	1.08554e+08	22626.6	23004.1	22710.1	24220	28214.2	23141.7	25513.6	25149.1	21218	22259.8	22011.6	20824.9	25080.9	27691	23278.3	22624.1	26583.4	21515.8	18448.5	21323.8	21463.5	24811.1	23370	23650.5	25345.4	26214.9	27212.8	1.58256e+07	1.34569e+07	1.41335e+07	1.51955e+07	1.45911e+07	24907.9	29183.6	22097	19823.9	18894.8	19687.6
	C10 H10 N4 O4	250.07	2.504	0	DDA for preferred ion	159254	450876	202722	5.63414e+06	6.03908e+06	1.13571e+07	17469.4	227007	36569.4	171351	389350	277077	75333.6	227760	84264.1	72764.1	387865	214022	1.08805e+06	2.86332e+06	1.93283e+06	6.5368e+06	5.97409e+06	4.95014e+06	97393.5	185748	127083	29719.2	39115.5	16682.9	249605	145141	134324	2.38785e+06	2.17119e+06	2.12582e+06	2.38282e+06	2.37708e+06	161582	241462	147264	279860	366098	294481
	C10 H18 O7	250.106	4.376	0	DDA for preferred ion	216626	238995	69728.8	676106	618221	381676	1.5397e+06	4.80711e+06	2.29695e+06	1.87244e+07	1.28367e+07	1.1889e+07	9.27868e+06	1.53602e+07	6.15213e+06	1.44346e+06	8.45825e+06	3.91531e+06	8.51518e+06	3.57817e+06	1.16957e+07	2.03706e+06	1.16434e+07	185677	451986	6.9314e+06	350503	155531	492691	35888.9	1.53307e+07	1.73623e+07	1.52225e+07	7.91552e+06	7.69271e+06	7.78874e+06	7.73568e+06	7.47057e+06	1.58222e+06	1.29711e+07	571511	546065	1.03274e+06	203185
	C8 H13 N O4 S2	251.028	6.581	0	No MS2	20501.5	21577.4	20825.7	3.51211e+06	2.20239e+06	6.77647e+06	21197.2	26817.5	21942.9	27959.5	32462.3	25120.3	36387.6	40836.6	30769.6	23524.9	32839.4	25915.2	36337.3	32837.1	32696.8	23953	35677.1	24409.4	20736.9	36233.8	19918	22086.9	21169.3	21118	29068.5	28970.2	29424.6	725837	546839	497823	544157	564763	23772.8	34728.2	20696.6	20296	20450.4	19370.7
	C9 H17 N O5 S	251.082	1.969	0	No MS2	14411.5	31632.8	14364.1	6.54909e+06	5.94461e+06	2.31973e+06	17102.3	23370.6	25038.6	14866.1	14961.8	13646.5	24940.8	44033.4	13120.3	47426.2	167888	48114.1	64018	61516.8	36991.5	29927.6	27837	13975.1	12170.6	13369.4	11892.3	135306	473915	201837	13505.7	13942.1	14941.3	589371	543922	606777	613656	595743	17231	15216.2	20482.9	13831.7	12887.7	13549.1
	C9 H17 N O5 S	251.082	1.633	0	DDA for preferred ion	9768.86	9315.95	127618	1.58703e+07	13836862	9.27058e+06	11329	10648.1	14662.2	66419.1	14447.4	65429.1	10954	13657.7	9446.04	10592.7	11260.9	14307.1	6.48123e+06	4.39687e+06	3.86358e+06	21092.5	13583.7	30911	73823.3	47664	74061	117255	168248	106287	66523.1	8255.29	10792.2	1.96995e+06	1.70606e+06	1.5475e+06	22454.7	1.97606e+06	11441.8	50907.9	10270.3	13555.9	135879	11134.8
	C9 H17 N O7	251.1	0.984	0	DDA for preferred ion	25599.7	58710.8	33773.4	325649	334230	329954	102663	540735	123703	272363	19646	17144	27470.9	27318.5	27915.3	2.64514e+07	1.25628e+07	1.48331e+07	977607	127175	728508	1.702e+06	604587	984057	37717	205040	60562.1	20286.1	28299.4	22185.2	13319	39813.6	63926.5	477861	695217	73850.7	495832	55628	728980	85052.3	55789.9	48579	61787.4	70868.8
	C10 H21 N O2 S2	251.1	0.683	0	No MS2	1.00973e+07	9.30792e+06	5.37947e+06	2.76206e+06	1.62067e+06	2.26281e+06	1.46263e+06	3.14275e+06	914779	1.44836e+07	1.46576e+07	6.22899e+06	6.40224e+06	9.40172e+06	6.61812e+06	3.56962e+07	3.61306e+07	4.34349e+07	2.02515e+07	5.06276e+07	2.73477e+07	2.52295e+06	5.98892e+06	5.27581e+06	3.68996e+06	8.02947e+06	4.16528e+06	3.58573e+06	4.69933e+06	2.35486e+06	1.11191e+06	1.83837e+06	1.0089e+06	2.68083e+07	1.31761e+07	18136700	1.87185e+07	2.34694e+07	2.38774e+07	3.43452e+07	2.23433e+07	1.78669e+06	4.59677e+06	2.62685e+06
	C14 H21 N O3	251.152	12.077	0	DDA for preferred ion	4.7471e+06	4.18933e+06	5.39934e+06	3.63899e+06	5.04461e+06	5.32396e+06	3.32164e+06	4.17819e+06	4.80605e+06	3.75589e+06	4.72661e+06	5.0511e+06	3.24848e+06	4.27243e+06	4.06196e+06	4.55719e+06	4.38359e+06	5.28814e+06	3.4467e+06	4.42691e+06	3.84073e+06	3.69678e+06	4.24173e+06	4.85176e+06	4.14931e+06	4.14785e+06	4.78316e+06	4.40247e+06	5.0546e+06	5.06389e+06	4.78988e+06	6.06696e+06	5.38665e+06	3.62275e+06	3.69159e+06	4.33451e+06	4.3063e+06	4.51409e+06	3.76067e+06	3.85312e+06	4.8208e+06	3.84968e+06	3.97973e+06	4.56191e+06
	C10 H8 N2 O6	252.038	1.709	0	DDA for preferred ion	12991.9	12524.4	12731.3	1.51886e+07	1.40153e+07	1.491e+07	12207.4	12991.5	12782.2	18458.2	13302.3	14139.4	15315.8	15477.2	12298.7	15393.8	15691.4	17823	26995.9	24759.9	26996.2	19892.6	15426.2	16138.9	10699.7	14661.8	10625.4	13022.8	12308.4	12169.6	14652.7	17155	16178.5	902218	950049	973518	1.00187e+06	981558	16838.2	36977.4	13479.2	12920.3	12723.4	12632.7
2'-Deoxyinosine	C10 H12 N4 O4	252.086	1.257	12	DDA for preferred ion	1.27357e+06	3.3864e+06	525196	3.85291e+06	1.47615e+07	1.08626e+07	1.59361e+06	2.58875e+07	2.81136e+06	2.49942e+07	4.8098e+07	2.21005e+07	1.85217e+06	3.84862e+06	1.28685e+06	2.99772e+07	3.58489e+07	3.38692e+07	3.82809e+07	8.45092e+07	1.71707e+07	1.83471e+06	1.62607e+06	790066	2.14388e+06	6.32296e+06	1.12479e+06	469145	529055	272664	960263	4.23788e+06	1.05178e+06	2.28286e+07	2.00173e+07	2.27697e+07	2.20262e+07	462909	3.12529e+07	4.92622e+07	8.62427e+06	1.88839e+06	3.26307e+06	8.77777e+06
6-Amino-3-methyl-4-phenyl-1,4-dihydropyrano[2,3-c]pyrazole-5-carbonitrile	C14 H12 N4 O	252.1	9.011	2	DDA for preferred ion	8.55234e+06	8.32187e+06	8.23724e+06	1.5008e+06	1.62333e+06	1.43805e+06	8.40167e+06	8.05214e+06	8.55618e+06	9.38777e+06	8.28683e+06	9.95966e+06	1.00655e+07	8.53828e+06	8.43841e+06	8.63985e+06	8.92268e+06	8.92312e+06	8.92995e+06	8.38086e+06	1.03129e+07	8.63644e+06	8.24198e+06	8.39367e+06	256743	257100	229429	8.23867e+06	1.01788e+07	8.1962e+06	8.6071e+06	8.79129e+06	8.15738e+06	6.04429e+06	6.70714e+06	7.06384e+06	6.04752e+06	6.34418e+06	8.57426e+06	8.434e+06	8.3193e+06	9.088e+06	7.84073e+06	1.01163e+07
6-Amino-3-methyl-4-phenyl-1,4-dihydropyrano[2,3-c]pyrazole-5-carbonitrile	C14 H12 N4 O	252.1	8.881	2	DDA for preferred ion	8.55234e+06	8.32187e+06	8.23724e+06	1.33215e+06	1.77034e+06	1.90999e+06	8.40167e+06	8.05214e+06	8.55618e+06	9.38777e+06	8.28683e+06	9.95966e+06	1.00655e+07	8.53828e+06	8.43841e+06	8.63985e+06	8.92268e+06	8.92312e+06	8.92995e+06	8.38086e+06	1.03129e+07	8.63644e+06	8.24198e+06	8.39367e+06	9.15755e+06	1.0109e+07	1.03352e+07	8.23867e+06	1.01788e+07	8.1962e+06	8.6071e+06	8.79129e+06	8.15738e+06	6.04253e+06	6.62487e+06	7.02827e+06	5.98208e+06	6.34418e+06	8.57426e+06	8.434e+06	8.3193e+06	9.088e+06	7.84073e+06	1.01163e+07
Alanyltyrosine	C12 H16 N2 O4	252.111	1.592	6	DDA for preferred ion	213284	267072	283370	4.38931e+06	2.49127e+06	570128	59557.7	1.33925e+06	608667	68709.7	76921.8	150476	4.48853e+06	2.1659e+06	2.70289e+06	221482	456333	157337	2.02077e+06	1.77792e+06	1.50287e+06	350077	21454.7	266604	932126	543258	618114	102241	86031	114068	8.13025e+06	1.46457e+07	6.55904e+06	2.80931e+06	2.53859e+06	3.05587e+06	3.08046e+06	2.52924e+06	394447	727251	793526	165728	122815	138688
	C6 H4 Cl N O6 S	252.945	6.517	0	DDA for preferred ion	14903.1	16244.8	15536.1	2.15244e+07	2.50308e+07	1.43765e+07	15961	18684.4	15477.2	18125.5	23114.2	17663.5	23516.4	28122.9	20686.3	17910.6	23376.8	19029.6	24401.9	22270.2	21688.8	16849.5	23505.2	15961.3	14419.4	25712.6	14969.6	15878.9	14610.7	14976.8	21598.8	20190.9	20811.1	2.2785e+06	2179045	2.03483e+06	2.12222e+06	2.1537e+06	16141	22384.3	15589.4	14504	14007.9	13879.4
	C12 H12 Cl N O3	253.05	6.128	0	DDA for preferred ion	1.13621e+06	670821	884244	89962.5	78109.3	96078.5	9.69309e+06	7.57188e+06	3.01302e+07	7.3546e+07	5.51661e+07	7.25467e+07	4.98132e+07	3.33694e+07	8.36183e+07	1.92791e+06	9.82739e+06	8.71553e+06	2.33614e+07	6.88844e+06	3.90378e+07	1.11654e+07	4.97589e+07	2.20589e+06	5.06957e+06	1.13963e+07	4.35343e+06	1.20423e+06	2.19798e+06	1.6528e+06	4.81902e+07	2.69741e+07	5.81979e+07	4.49389e+07	4.33876e+07	4.22853e+07	4.26771e+07	4.50263e+07	9.34243e+06	1.35811e+07	2.51724e+06	921584	2.27495e+06	1.19605e+06
	C11 H11 N O6	253.058	3.594	0	DDA for preferred ion	18638.8	17140.5	17976.1	3.51634e+07	11699509	2.59161e+07	18535.9	19308	17333.9	21084.7	22914.5	17336.6	19765.1	18370	16057.4	25872	91198.9	19097.1	93674.9	54388.2	76929.3	18625.1	18928.4	17677.6	15262.8	16877.9	14634.6	19878.9	17297.9	18261.3	17234.1	25672.5	17501.2	2.97189e+06	2.66894e+06	2.60667e+06	3.05195e+06	3.15793e+06	21937.8	144663	16876.9	17500.1	15961.1	17395.3
		253.089	1.393	0	No MS2	136853	358398	54212.7	1.58546e+06	1.43782e+06	2.76491e+06	123714	2.9394e+06	256819	2.30342e+06	1.65667e+06	2.2752e+06	169557	392562	112719	2.91182e+06	3.20665e+06	3.65983e+06	3.87646e+06	8.2302e+06	1.75267e+06	157870	173276	53149.9	219718	684342	119499	41083.4	40466.2	39417.4	122360	400545	90458	1.66565e+06	2.19748e+06	2.31733e+06	2.12092e+06	2.28361e+06	3.52045e+06	4.4031e+06	784906	170774	334971	961630
	C12 H15 N O5	253.095	4.525	0	DDA for preferred ion	296533	1.93313e+06	14632.7	2.43486e+08	177194022	240554265	13683.4	921810	13700.3	360271	1.56143e+06	430843	1.04837e+06	7.6329e+06	647946	1.56619e+06	2.64701e+06	1.92683e+06	1.33665e+07	4.17317e+07	1.21723e+07	428846	89649.2	15241.8	1.24207e+06	4.43052e+06	1.04633e+06	492498	2.09802e+06	14422.7	152163	82497	213001	4.88037e+07	4.5389e+07	4.71294e+07	4.85701e+07	4.84432e+07	2.18048e+06	1.00527e+07	2.76621e+06	1.35332e+06	2.68109e+06	1.01442e+06
	C13 H18 O5	254.115	6.11	0	No MS2	61290.2	45193.1	25949.1	1.4356e+07	1.71061e+07	1.15075e+07	135535	353987	33918.7	320960	801651	265631	597686	524748	611100	85114.1	351524	106354	960847	1.58978e+06	737366	405933	756531	85641	115928	570284	167560	19009.4	18963.7	22232.8	198739	167879	136782	3.43114e+06	3.23841e+06	2.3357e+06	2.34461e+06	3.62895e+06	25673.9	563701	26714.9	64888.5	330844	85661.7
	C13 H18 O5	254.115	6.611	0	DDA for preferred ion	179639	60078	26879.3	8.74819e+07	7.88422e+07	9.40234e+07	1.24687e+06	2.67757e+06	527554	1.22651e+06	4.03352e+06	742350	5.35516e+06	5.3116e+06	3.12607e+06	297433	2.00273e+06	459987	5.08854e+06	3.78371e+06	4.15117e+06	870918	2.9559e+06	324067	477889	4.35965e+06	378339	27182.3	129187	21943.5	1.20832e+06	1.35828e+06	1.40989e+06	1.5454e+07	1.31833e+07	1.38366e+07	1.45379e+07	1.57646e+07	240235	4.21589e+06	186672	73522.5	1.26391e+06	95153.1
	C12 H18 N2 O4	254.126	3.927	0	DDA for preferred ion	11306.6	10555.4	11295.2	819134	778530	131638	10809.5	10835.8	15819.1	122409	224193	86584.5	37615.6	76735.9	53620.3	13556.4	50553.1	11319	110961	80562.3	123507	13161.5	161150	10805.6	9327.45	10613.6	11252.6	18208	33438	23019.9	75103.4	87867.7	99745.5	255189	225922	219278	301861	195992	29553.2	102123	11246.3	10529	9215.72	9580.9
	C14 H22 O4	254.152	6.555	0	DDA for preferred ion	14054.8	13747.7	15582.9	9.00748e+06	7.67442e+06	1.04964e+07	23144.4	18300.8	130069	18025.4	77300.6	49352.7	22049	26976	18530.9	548860	468328	848836	30602.1	21926.2	73212.5	47133.6	179170	57047.3	14290.4	25069.5	15178	15281.5	14610.2	14653.9	20112	19123.7	22904.9	1.04193e+06	1.36888e+06	1.01392e+06	1.01249e+06	1.22093e+06	15758.6	21913.2	14298.4	19810.4	14149.3	15460.2
	C14 H22 O4	254.152	6.68	0	DDA for preferred ion	14853.3	15403.2	14961.6	9.38814e+06	1.18606e+07	8.07981e+06	15970.9	20232.2	15064	18207.1	21704.2	17734.9	29281.8	27755.9	19960.1	19235.8	103980	19863.8	112904	27818.4	31047.8	32002.2	28583.7	19168.3	14381.1	24352.7	14429.3	14600.6	14721.1	14541.8	19631.8	47343.4	19696.2	1.4531e+06	1.76146e+06	1.13709e+06	1.27691e+06	1.90992e+06	17457.9	23501.6	15731.7	14346.5	14140.2	13522
	C14 H22 O4	254.152	8.534	0	DDA for preferred ion	40900	32545.9	34998.7	190094	463364	203204	31052.6	83783.4	131203	96499.2	282114	93093.1	123345	119939	77794.9	987813	4.65919e+06	1.26903e+06	416808	274311	178127	180344	205185	59044.6	32150.8	89240.9	30489.8	66203.5	53965.1	28812.8	62970.3	37428.1	55821.9	239545	155708	84744.4	242960	128325	30413.1	39181.5	30908.1	29898.7	77035.4	29022.4
	C3 H11 N7 O P2 S	255.022	0.767	0	No MS2	669489	327851	1.8272e+06	722441	564772	692240	445862	200774	790897	351921	377548	494605	378547	426128	328504	191908	285602	256906	362362	532546	422320	734873	330413	1.91267e+06	317950	317520	285842	7.14329e+06	2.46267e+06	9.67142e+06	5.52058e+06	1.08045e+06	7.31841e+06	447239	435900	387553	1.00711e+06	482909	991958	497130	434894	518679	411528	604766
L-Ascorbic acid 2-sulfate	C6 H8 O9 S	255.989	1.039	3	DDA for preferred ion	430666	481804	481679	1.18952e+08	4.86956e+07	6.08512e+07	68963	188316	151122	273474	258235	281946	214146	236854	179895	88754.6	272189	151656	265086	344208	185917	275647	249693	191995	180046	293982	167932	16804.2	85989.1	264764	83497.8	82848.9	92143.8	1.00312e+07	9.38776e+06	1.12152e+07	8.52747e+06	8.99602e+06	48952	330089	230453	197985	218171	213705
L-Ascorbic acid 2-sulfate	C6 H8 O9 S	255.989	0.888	3	DDA for preferred ion	99765.7	117422	198429	1.15618e+08	1.08872e+08	7.11335e+07	22591.3	36027	29176.1	79233.4	52337.5	79076.1	52913.8	72198.2	47818.1	46204.4	72055.8	52538.6	105711	146289	104113	69855.6	98423.1	123965	60131.7	67905.9	60152.8	72069.2	123517	64451.1	28060	36553.4	46267.5	1.92792e+07	1.84986e+07	1.72132e+07	1.76376e+07	1.55846e+07	159138	80144.9	79421.2	127071	107720	183962
	C5 H13 N4 O4 P S	256.04	5.796	0	No MS2	16520.1	16913.4	16979.6	4.23325e+06	1.84183e+06	1.17721e+06	16628.4	20382.6	17110.7	21658.1	28705.5	19926.5	29094.9	34818.7	24389.5	161695	288223	208359	33263.2	30502.9	28545.8	19044.2	28436.4	18411	15664.1	26410.9	14862.5	17942.5	16093.7	16926.8	27627.9	24883.4	25946.5	155238	224772	170117	280752	327919	18072.5	30388.9	17423.9	16484.1	16986.3	16291.6
	C11 H16 N2 O5	256.106	1.704	0	DDA for preferred ion	8205.5	5504.56	7485.27	31912.3	28824.2	52383	7603.62	38317.9	8839.45	50423.7	92175	121384	262059	878815	300225	51720.9	168396	26020.7	397831	955553	385511	12563.9	40428.5	10193.1	6024.86	64183.4	6152.73	8225.04	7773.82	7686.16	1.84142e+06	6.21253e+06	1.64909e+06	649783	637015	647849	679150	622529	8668.27	175467	42232.7	7456.17	34510.7	7978.62
NP-020515	C13 H20 O5	256.131	5.993	1	DDA for preferred ion	123321	41917.5	82917	3.23228e+07	4.9651e+07	4.98082e+07	46181.6	51297.4	38163.2	178041	181156	66938.5	164712	145459	189480	211897	456517	347708	635672	1.38647e+06	929509	668653	181047	288216	37790	117481	83359.9	19671.6	13813.9	68133	164736	133524	129772	7.22841e+06	6.9794e+06	6.23919e+06	7.24767e+06	6.39436e+06	60404.5	425784	44588.3	38310.7	56725.8	124941
NP-020515	C13 H20 O5	256.131	5.623	5	DDA for preferred ion	62507.4	62020.4	40094.1	1.06446e+07	1.22974e+07	1.08374e+07	350850	501722	780409	1.69476e+07	1.0678e+07	1.11956e+07	2.13725e+06	1.24124e+06	2.50052e+06	6.41718e+06	4.29213e+07	2.24275e+07	1.86797e+07	1.86599e+06	2.03017e+07	582130	3.46294e+06	103386	57716.6	242304	78650.5	27165.1	101847	89568.8	627799	398771	387253	9.82646e+06	8.37389e+06	8.26685e+06	9.4414e+06	1.00681e+07	467724	737074	191091	71398.7	170287	78257.5
	C14 H24 O4	256.167	8.398	0	No MS2	22391.7	22095.4	20160.1	3.10372e+06	6.78235e+06	1.45066e+07	20916.3	26364.5	25175.8	28359.8	31385.9	25904	33682.9	36191.6	29347.8	20555.6	31001.3	23147.6	32795.6	31974.6	31127.5	23389.6	29951.9	20868.2	19805.2	28918.9	19283.3	28026.4	24305.3	25119.5	24612.3	24232.7	24721.2	447707	1.51328e+06	1.23739e+06	499401	496916	23307.6	28781.2	18855.6	65958.3	27062.1	132717
	C14 H24 O4	256.167	9.083	0	DDA for preferred ion	21707.2	47359.5	27997.3	2.9635e+07	2.73183e+07	8.2085e+06	23656	29156.4	27035.1	39789	51640	31545	71717.8	42001.9	34769.9	28195.7	36670.2	61923.7	50912.8	117510	35803.8	28892.5	36454.1	25666.7	69541.2	64889.9	25050.9	67271.8	23747.3	31959	28650.9	30730.8	29351.2	5.16362e+06	4.75065e+06	5.06262e+06	5.40498e+06	6.06001e+06	26880.8	100726	71097.7	27880.8	29252.1	48083.1
	C14 H24 O4	256.167	7.557	0	No MS2	39842.1	42003.5	38617.1	8.72704e+06	4.32731e+06	6.54598e+06	41630.2	54789.6	41956.3	48116.4	66605.8	44557.5	64084.2	77358.7	54987.7	43848.7	69673.8	68657.2	83900.7	133458	130443	47186.8	67330.2	42657.7	38501	59963.7	39725.2	39079	38296.1	38945.6	54202.5	58094.4	85244	959421	922824	861816	760869	921651	39439.7	50933.7	38055.2	37119.6	38671.1	37314.1
	C9 H11 N3 O6	257.065	0.734	0	No MS2	376230	415351	311681	703037	481271	607118	161011	698498	184208	343567	396047	312448	4.19216e+06	5.23628e+06	4.21747e+06	228721	303101	255869	436870	552245	458737	425660	403614	791867	260031	362919	262063	266474	350328	275863	212763	204262	192496	459944	492664	506788	446462	1.34912e+06	487534	1.45592e+06	452288	332578	298929	325709
	C8 H16 Cl N O6	257.066	0.729	0	DDA for preferred ion	8.09788e+06	1.58834e+07	5.44893e+06	1.70145e+08	160214852	1.02161e+08	2.50048e+06	1.53323e+07	4.12965e+06	5.28719e+07	5.97787e+07	4.51919e+07	1.30221e+07	2.23195e+07	9.05537e+06	2.71246e+07	7.3385e+07	3.46426e+07	9.35199e+07	1.90486e+08	8.17235e+07	6.0299e+07	7.40105e+07	2.97068e+07	7.12641e+06	2.42871e+07	7.34008e+06	8.79928e+06	1.37263e+07	5.33243e+06	9.61014e+07	153404254	1.04166e+08	1.26041e+08	1.28937e+08	1.2445e+08	137049292	1.30904e+08	9.45686e+07	1.21116e+08	5.93706e+07	1.09884e+07	2.43674e+07	9.1549e+06
	C2 H7 N6 O5 P S	257.993	9.183	0	DDA for preferred ion	1.07686e+07	1.04734e+07	9.88404e+06	6.14814e+06	7.56678e+06	5.60484e+06	1.02265e+07	11152150	1.00077e+07	1.00529e+07	9.79865e+06	1.07272e+07	9.74692e+06	1.03126e+07	1.0941e+07	1.02585e+07	1.07161e+07	1.03654e+07	1.00388e+07	1.10486e+07	9.94864e+06	9.8509e+06	9.44287e+06	1.1496e+07	1.13641e+07	1.28301e+07	1.06116e+07	9.321e+06	9.75155e+06	1.18331e+07	9.75108e+06	9.71452e+06	1.04955e+07	9.00432e+06	1.03656e+07	1.03896e+07	9.44689e+06	1.04058e+07	1.05793e+07	9.68626e+06	1.24098e+07	9.84031e+06	1.04594e+07	1.02742e+07
	C5 H12 Cl N4 P S2	257.993	9.326	0	DDA for preferred ion	1.07686e+07	1.04734e+07	9.88404e+06	6.14814e+06	7.56678e+06	5.60484e+06	1.02265e+07	11152150	1.00077e+07	1.00529e+07	9.79865e+06	1.07272e+07	9.74692e+06	1.03126e+07	1.0941e+07	1.02585e+07	1.07161e+07	1.03654e+07	1.00388e+07	1.10486e+07	9.94864e+06	9.8509e+06	9.44287e+06	1.1496e+07	1.21468e+06	1.22763e+06	1.16695e+06	9.321e+06	9.75155e+06	1.18331e+07	9.75108e+06	9.71452e+06	1.04955e+07	9.00432e+06	1.03656e+07	1.03896e+07	9.44689e+06	1.04058e+07	1.05793e+07	9.68626e+06	1.24098e+07	9.84031e+06	1.04594e+07	1.02742e+07
	C10 H14 N2 O6	258.085	1.563	0	DDA for preferred ion	66294.9	130211	69279.2	3.14484e+06	2.29804e+06	1.18034e+06	146118	1.97518e+06	394276	2.02889e+06	3.57696e+06	2.7201e+06	244650	238365	252351	1.91913e+06	3.22702e+06	1.87252e+06	4.26152e+06	1.77443e+07	1.23499e+06	2.4336e+06	1.30867e+06	1.18963e+06	273064	404919	236438	44989.7	82355.7	50189.7	43977.9	83806.3	34812	3.19853e+06	2.9088e+06	3.51955e+06	2.49503e+06	2.38387e+06	2.24757e+06	3.90646e+06	1.51986e+06	267660	460742	351645
	C10 H14 N2 O6	258.085	1.179	0	DDA for preferred ion	4.21352e+08	2.59752e+08	5.80279e+08	2.87536e+07	1.93198e+07	2.13418e+07	2.0205e+06	1.9777e+06	1.73534e+06	2.15459e+06	4.77663e+06	2.69763e+06	696203	1.31919e+06	900114	6.0173e+06	1.84964e+07	2.96433e+06	2.55997e+07	8.42577e+07	9.39238e+06	1.20937e+06	3.19014e+06	1.5592e+06	4.18572e+06	1.55662e+06	3.46848e+06	6.85738e+06	4.36969e+06	8.67294e+06	5.96745e+06	1.86144e+07	2.8981e+06	6.20165e+07	6.0386e+07	7.06226e+07	7.00229e+07	7.5563e+07	1.16232e+07	7.12416e+07	4.67935e+07	612541	235794	114025
	C10 H14 N2 O6	258.085	1.728	0	DDA for preferred ion	1.00897e+06	680687	373475	1.45726e+07	4.0635e+07	5.51674e+07	186164	704731	182924	667033	2.70163e+06	336244	120274	529817	163573	182562	2.51189e+06	162620	2.36476e+06	1.26396e+07	2.35611e+06	4.23748e+06	1.17294e+07	2.22105e+06	240093	438477	35391.5	194214	277064	161722	535049	447726	360270	9.5818e+06	7.30041e+06	6.8655e+06	8.31533e+06	1.99203e+06	1.63215e+06	7.33308e+06	1.78719e+06	1.27024e+06	6.34979e+06	590388
	C10 H14 N2 O6	258.085	1.137	0	DDA for preferred ion	315429	1.18589e+06	418731	690356	225950	374236	357123	1.5559e+06	680506	2.38681e+06	9.77543e+06	2.16141e+06	1.33654e+06	4.01868e+06	729406	5.67378e+06	1.38069e+07	1.85376e+06	6.45529e+06	5.77243e+07	1.77368e+07	1.04641e+06	5.64028e+06	627719	31242.3	1.04443e+06	326539	139160	178246	215865	5.87124e+06	2.87028e+06	451571	1.74371e+06	1.63654e+06	2.24654e+06	4.53302e+06	2.32906e+06	5.09605e+06	6.86687e+06	318751	371342	364407	339112
	C14 H14 N2 O3	258.1	2.181	0	No MS2	36983.7	48110.4	38450.5	1.34806e+07	5.80083e+06	4.7397e+06	36979	39194.1	36543.6	43794	63194.4	41718.2	47091.8	74394.9	35875.8	45767.7	54701.5	44802.2	110400	141936	80935.7	65174	54567.2	40457.4	32132.5	42793.4	31265.7	102614	90202.1	84247.7	38230.7	47207.3	40314.4	166882	144425	158988	163327	208680	62426.6	111115	49559.4	45995.2	40946.3	43662
Acadesine	C9 H14 N4 O5	258.1	6.155	3	DDA for preferred ion	12389.3	11765.2	12963.9	4.72384e+07	1.80678e+07	4.39861e+07	13301.4	16428.4	16406.9	18806.9	21430.1	16523.9	31723.7	29950.5	34894.3	14355.5	20253.6	14308.7	24322.5	20787.9	21878.2	15881.6	21668.7	14575.8	11613.3	21925	11804.4	15916.7	12949.6	15259.3	23543.4	20736.3	28743.7	3.46156e+06	4.90185e+06	3.17622e+06	3.94122e+06	4.30311e+06	15629.5	23595.1	13374	11927.4	11980.8	11794.2
Tetradecanedioic acid	C14 H26 O4	258.183	6.948	2	DDA for preferred ion	77251.8	58364.3	59941.5	1.37157e+07	9.41459e+06	1.65537e+07	59926.3	73169.1	61150.9	68942.7	86670.9	62217	92175.8	106432	79613.3	212054	422040	280384	89768.9	88581.9	104386	69869.2	114683	79175.7	53795.7	98495.3	64788.3	64657.2	55901.8	55602.2	75937	76516.1	81461.7	2.73016e+06	3.08812e+06	2.47663e+06	3.53632e+06	2.98429e+06	59129.3	79046.9	58205.8	50761.5	88618.8	51181.8
	C14 H26 O4	258.183	6.433	0	No MS2	17778.8	18272	18313.2	3.61988e+06	2.61799e+06	2.95707e+06	18639.2	22793.1	19309.2	22487.7	27796.1	28211.6	29132.8	32741.5	23806.4	24080.9	32573.1	29017.7	29288.1	27113.4	26151.2	22960.3	28169.8	18887.9	16338.6	27704.4	16969.3	18943.5	17503.3	39039.9	26002.3	24851.2	25738.4	416565	385634	399027	458224	388610	19105.5	26887.3	16697.3	25134.2	18271.3	16593.5
Tetradecanedioic acid	C14 H26 O4	258.183	7.416	1	DDA for preferred ion	25542.6	25912.8	28937.9	1.29686e+07	1.47967e+07	2.55261e+07	36802.7	31575.8	63481	36806.8	60791.8	36356.9	41179.8	72427.6	35380.4	34852.2	36188.2	35446.9	84601.2	81405.7	135505	30567	36459.6	140785	26009.5	44790	25939.4	26182.4	31803	27629.8	32629.1	33955.3	33657.7	1.28521e+06	3.02671e+06	1.94775e+06	2.19107e+06	2.08404e+06	25363	55166.8	42837.9	28051	29788.6	27382.7
	C9 H9 N O6 S	259.015	6.855	0	DDA for preferred ion	82876	39946.3	36434	7.98059e+06	6.79575e+06	7.93693e+06	82747.4	45429.7	37288.3	84099	41122.8	115674	73943.2	67978.9	133749	59250.8	108636	141660	117396	106420	122277	67623	106857	140478	77896.3	62082.5	41494.2	79177.2	98589.8	57324.1	52863.4	48875.7	117128	727411	573202	616192	666376	670086	84864.7	61037.8	90336.7	48472.3	81964.2	102101
D-Glucosamine 6-phosphate	C6 H14 N O8 P	259.046	0.671	0	DDA for preferred ion	1.77072e+07	1.99558e+07	1.27903e+07	2.10403e+06	1.51771e+06	1.72372e+06	8.12486e+06	3.39449e+07	2.42744e+07	1.17164e+07	1.0073e+07	1.82675e+07	9.08467e+06	1.21889e+07	8.58272e+06	5.73029e+06	1.38113e+07	9.70894e+06	2.45975e+07	1.38752e+07	1.64904e+07	2.68371e+07	1.40887e+07	2.12744e+07	7.49259e+06	6.25803e+06	7.62991e+06	7.5955e+06	7.47504e+06	6.55144e+06	2.99146e+08	2.11192e+08	3.47123e+08	1.34967e+07	1.36624e+07	1.62368e+07	1.75949e+07	1.42307e+07	1.52557e+07	2.47962e+07	1.3136e+07	2.88772e+07	3.22798e+06	5.46412e+07
	C10 H13 N O5 S	259.051	2.207	0	DDA for preferred ion	18817.4	24478.7	17911	1.66399e+07	2.29033e+07	1.79981e+07	18815.1	19942.1	18593.5	20850.5	32153.5	21226.3	23960.4	37798	18253.7	23286.7	27832.3	22795.5	54173.6	62063.7	41180.4	33160.7	27764	20584.9	15956.7	21773.4	15704.8	43068.1	39328.9	39738.5	19451.9	22357.2	18872.8	5.19548e+06	4.54144e+06	4.4894e+06	5.18712e+06	4.7392e+06	31762.9	44366.4	25216	22725.9	20833.6	22215.4
	C10 H13 N O5 S	259.051	2.077	0	DDA for preferred ion	25377.4	25262.6	25831.3	2.38975e+07	3.67133e+07	2.81626e+07	26074.3	29205.7	37178.6	27580.3	32480.2	25727.9	37732.1	43917.9	26530.7	24756.9	31868.8	25871.8	69636.2	96935.3	41981	29582.1	32138.4	27134.9	20137.4	26745.8	19249.9	59346.5	50856.2	57537.1	23138	27546.6	23544.3	4.97911e+06	128325	131664	132614	378915	33211.4	59774.4	26259.8	28205.2	23862.1	27329.1
	C11 H17 N O6	259.106	4.143	0	DDA for preferred ion	7498.6	24927.2	10082.6	301342	676901	628012	7719.15	9925.63	8574.55	310184	536838	318542	129505	335762	91724.1	147900	1.04117e+06	230922	4.05994e+06	7.24712e+06	1.77937e+06	475570	4.05591e+06	44684.5	7410.91	55840.4	6976.18	23547.8	21008.5	17508.3	171550	234627	153808	404817	475723	462722	425945	461401	511535	2.92923e+06	108994	47207.9	111149	16748.8
N1-[1-(3-isopropenylphenyl)-1-methylethyl]-3-oxobutanamide	C16 H21 N O2	259.153	2.652	4	DDA for preferred ion	120550	108214	169297	290043	322464	149314	15722	211823	22872.8	15182.5	24465.1	63935.8	2.46482e+06	3.19961e+06	1.75388e+06	110325	174254	88259.5	1.27977e+06	1.12532e+06	897743	156902	39122.1	58152.3	317307	233876	158971	16225.9	14874.6	26783.5	4.97394e+06	5.91921e+06	3.49518e+06	1.32942e+06	1.27117e+06	1.28541e+06	1.35294e+06	1.35908e+06	147162	438709	180683	85723.5	79568	69079.5
	C12 H25 N3 O3	259.189	1.162	0	DDA for preferred ion	121445	138979	123882	192143	135396	272222	9022.74	594129	33058.2	47952.2	207821	155150	3.56127e+06	1.11116e+07	1.68358e+06	1.26751e+06	1.42628e+06	537648	8.88341e+06	1.90119e+07	4.88246e+06	614440	381415	230672	328963	3.05795e+06	99752.3	40484.8	61403	198071	2.412e+06	5.03185e+06	2.10813e+06	1.40158e+06	949165	1.4455e+06	1.45747e+06	1.69192e+06	414173	641377	120531	340731	314933	139711
D-Glucose 6-phosphate	C6 H13 O9 P	260.029	0.69	18	DDA for preferred ion	388844760	9.22894e+07	2.70998e+08	1.0828e+07	4.99101e+06	1.01652e+07	2.29017e+07	1.10053e+07	4.30177e+07	1.11782e+07	3.57869e+06	5.95097e+07	418980852	2.40214e+08	3.48135e+08	8.29332e+06	6.34591e+06	2.34386e+07	1.89568e+07	1.26877e+07	1.30312e+07	9.41751e+07	2.09468e+07	7.57561e+07	2.27304e+08	2.81657e+07	1.61963e+08	1.07791e+08	9.72492e+07	6.51311e+07	6.658e+07	4.02946e+07	7.8434e+07	4.84278e+07	5.47801e+07	5.21875e+07	5.40819e+07	5.70265e+07	6.92628e+06	5.03567e+06	6.29152e+06	3.50878e+07	1.275e+07	4.63667e+07
	C12 H8 N2 O5	260.043	4.59	0	DDA for preferred ion	7975.55	8542.19	8042.3	5.50664e+07	1.91166e+07	5.61798e+07	7710.62	8817.47	25090.5	18807.4	27419.3	12963.4	14329.5	17012.3	9892.36	11877	19553.7	13541.9	28467	34273	21036.7	13688	13185.8	10240.9	6978.8	11159.4	7414.86	9891.15	9993.87	9821.05	12346	11568.1	12261	7.41833e+06	6.42197e+06	7.11556e+06	7.26476e+06	7.27574e+06	12144.7	23913.8	10094.5	10795.8	8282.91	12964.3
	C10 H16 N2 O4 S	260.083	1.746	0	No MS2	547494	100995	57883.2	1.9919e+07	2.67182e+07	6.78179e+07	72703.1	93527.6	94251.2	19251.7	23057.2	17491.2	31974.9	64885.1	17848.1	59904.1	30004.8	30323.3	75750.2	136169	74889.8	26004.1	23190.7	19914.6	13986.9	31013.7	13889.8	89675.8	67208	78410.7	365088	156590	260010	4.41745e+06	4.09138e+06	3.96161e+06	4.54758e+06	4.50641e+06	22921.4	77934.8	17620.3	16921.1	51659.6	55001
ethyl 3-(1,3-benzodioxol-5-ylamino)-2-cyanoacrylate	C13 H12 N2 O4	260.083	4.301	2	DDA for preferred ion	9806.46	316263	79495.3	3.97535e+06	1.86727e+06	1.04892e+06	7836.44	68596	8262.49	396563	779574	214529	54834.2	149521	61258.2	2.57688e+06	5.03032e+06	999098	3.67612e+06	2.06343e+07	1.1922e+06	488235	719511	231701	41259.1	90970	28391.4	399554	710081	374505	335284	1.42741e+06	313826	4.14834e+06	3.94373e+06	3.98894e+06	4.52005e+06	4.41174e+06	7.73127e+06	5.16594e+07	4.94307e+06	40972.2	61522.6	7562.44
	C10 H16 N2 O6	260.101	1.123	0	No MS2	48687.2	81815.5	251494	2.71747e+06	591788	858876	72096.2	194370	125362	68247.1	78432.9	100726	1.11324e+06	1.62735e+06	535506	82277.4	162670	125150	211196	368452	1.21641e+06	409994	309206	310396	23860.4	36188.1	35497.1	233406	298962	362058	2.25017e+06	6.9893e+06	1.72798e+06	873369	757038	439543	1.41542e+06	411893	757076	2.57805e+06	534622	119490	206798	568774
	C12 H20 O6	260.126	7.231	0	DDA for preferred ion	15648.1	16712.8	16920.1	59934.5	75455.3	61824.4	184357	594498	374430	767389	460852	526645	1.12016e+06	591086	821106	9.72376e+06	2.74066e+07	1.32147e+07	4.6839e+06	1.766e+06	3.78662e+06	899565	931122	338025	66325.9	62924.4	17186.1	16919.7	16239.3	17247.6	243269	248086	21709.9	3.14197e+06	2.73161e+06	2.96533e+06	3.39094e+06	3.16247e+06	65078.4	26400.8	23589.5	154611	264702	100937
	C11 H20 N2 O5	260.137	1.403	0	DDA for preferred ion	177772	216776	304194	2.9154e+07	1.15033e+07	1.16392e+07	50688.4	54900.9	109021	156108	656339	93661.8	1.20408e+06	548272	774275	1.55087e+06	533046	658392	2.91455e+06	1.9207e+06	7.70425e+06	291533	279122	386947	482773	125847	257637	92552.6	204715	75958	4.76846e+06	6.29603e+06	3.36787e+06	4.34355e+06	5.24388e+06	3.57095e+06	3.85205e+06	6.84875e+06	577546	9.31157e+06	1.08265e+06	800539	1.32299e+06	266888
	C11 H20 N2 O5	260.137	3.125	0	DDA for preferred ion	260701	268171	349559	7.88262e+06	622776	7.79404e+06	23493.1	350210	58503.1	73172.2	145661	180430	1.91151e+06	2.58789e+06	1.35022e+06	172118	447230	127461	1.73093e+06	2.81144e+06	1.11922e+06	404934	525779	255253	176563	377107	143632	100532	103128	160101	9.59863e+06	1.45287e+07	7.10714e+06	4.84454e+06	4.29832e+06	4.39449e+06	4.62807e+06	4.65743e+06	287652	1.18577e+06	256694	286043	253764	359283
	C11 H20 N2 O5	260.137	3.471	0	DDA for preferred ion	13312.4	21638.7	13120.9	1.86848e+07	1.69478e+07	22782.9	18053.8	12609.1	14953.3	18274.2	35502.9	15713.7	54095.2	42607.9	48004.7	55566.5	15896.1	20272.4	62070.1	83646.5	70946	59144.3	34395.9	47195.3	30881.3	39627.9	11747.5	34410	50079.8	59184.8	31389.9	33747.9	15417	36618.5	45002.2	35770.5	44011.1	55499.1	18399.6	37826.8	19974.4	13956.4	17508.4	14712.8
	C8 H7 N O7 S	260.994	1.522	0	DDA for preferred ion	29048.5	26316.7	26805.4	1.42548e+07	8.41525e+06	1.66697e+06	25845.3	31460	27394.6	32827.5	49289.8	29958.4	31546.9	46383.4	27975.6	27521.1	36582.4	26819.3	90625.1	258744	84546.8	45211.8	48339.1	37723.7	21258.4	74424.8	20640.4	27654.9	26136.9	27199.8	30539.5	29745.2	26818.1	218861	353300	406976	484289	364629	55518.7	134453	44179.4	37299.1	24923.5	31438.4
	C8 H7 N O7 S	260.994	2.489	0	DDA for preferred ion	22273.3	20997.9	20634.2	4.08711e+08	538763294	2.22076e+08	20584.2	20551.2	20365.1	96895.6	32488.2	22211.2	23636.7	23947.1	18910.2	20111.7	21678.9	20105.5	44273.2	50588.1	42246.3	20195.4	21812.8	20064.8	16765.6	19464.5	16961.8	22783.7	20728.8	21197.7	24518.2	22268	21329.7	6.84125e+07	5.9929e+07	5.9725e+07	6.85241e+07	6.55113e+07	22956.7	30789.6	22442.3	18579.3	17958.3	19421.9
1-(2-chlorobenzyl)-2,4-dioxo-1,2,3,4-tetrahydropyrimidine-5-carbonitrile	C12 H8 Cl N3 O2	261.03	1.212	2	DDA for preferred ion	1.69232e+06	2.32978e+06	1.22946e+06	7.94628e+07	9.26399e+07	8.1462e+07	63849.3	491269	166799	1.6445e+06	6.16209e+06	1.01259e+06	655365	131290	427088	1.7361e+06	6.87968e+06	3.08605e+06	5.82358e+06	1.25078e+07	2.94195e+06	1.4544e+06	690462	666792	108100	308834	163596	773407	762545	724793	686685	675403	729711	1.57638e+07	1.56665e+07	1.5813e+07	1.6493e+07	1.57008e+07	7.61717e+06	2.27607e+07	8.19692e+06	422320	788693	244040
1-(2-chlorobenzyl)-2,4-dioxo-1,2,3,4-tetrahydropyrimidine-5-carbonitrile	C12 H8 Cl N3 O2	261.031	0.927	2	DDA for preferred ion	107855	537374	80570.3	4.73719e+07	7.62845e+07	4.03149e+07	17478.1	50740.6	19020.1	196011	260857	41923.4	208619	614468	181239	31989	395280	472079	574953	4.84442e+06	745836	416830	58251.8	116117	55790.5	75965.7	36570.8	37082.2	79862.3	42823.3	90091.7	22504.3	37021.1	1.06039e+07	9.42297e+06	8.65276e+06	1.06323e+07	1.09098e+07	1.75644e+06	4.87904e+06	1.54763e+06	142680	156439	190198
	C9 H11 N O6 S	261.031	6.912	0	DDA for preferred ion	37085.6	38641.8	42099.2	9.32611e+06	1.11425e+07	1.23523e+07	41950.8	51389.4	42365.3	48421.1	57447.1	42519.6	66993.5	73738.6	54047.3	148933	296415	196924	61229.5	56811.6	57035.9	63110.5	82966.4	55608.1	37782.8	69177	42577.6	40113.3	39067.8	39051.5	51964.9	53740.2	49459.5	684660	569796	638675	1.47209e+06	635740	57327.4	55517.7	41588.3	39738.8	39105.1	38728.7
	C9 H11 N O6 S	261.031	7.205	0	DDA for preferred ion	56528.4	60559.6	61425.9	5.41363e+07	4.80583e+07	6.07474e+07	59794.5	76306.3	64841.9	89769.8	95398.2	84691	100485	117415	82162.7	92178.9	105645	94669.1	143179	125282	133339	65955.5	100179	62767.5	60353.4	95642.7	61142.8	60257.9	57907.9	61361.5	77455.7	80928.1	77594.8	3.45909e+06	3.94075e+06	3.90412e+06	2.97992e+06	3.67256e+06	869050	522980	516544	57021	59037.5	59165.2
	C9 H11 N O6 S	261.031	7.67	0	DDA for preferred ion	47796.2	52003.9	49331	5.53135e+07	5.4202e+07	5.4711e+07	50113.5	61795.2	52041.7	59627	71876.2	56010	79544.2	89091.6	66424.5	58082.9	79039.5	66205.8	79205.1	74355.5	72983.2	51726.1	76167.7	50363.4	68733.4	98006.5	73757.4	49920.5	49831.2	52115.3	62984	69062.2	64620.8	2.92493e+06	2.45646e+06	2.45803e+06	2.84709e+06	2.75237e+06	51060.1	69972.3	51413.4	48421.7	50002.4	47771.6
	C12 H11 N3 O4	261.075	1.602	0	No MS2	11325.3	11460.4	10705.1	2.14619e+07	2.27917e+07	1.6054e+07	12145.1	13853.3	11520.3	16659.1	15130.5	13642	16728.5	15633.3	14140.5	11200.1	13718.1	14660.6	25935.1	32185.4	27946.8	18554.2	19618.4	13429.9	9659.59	12636.1	10907.2	12794.3	12685.8	12217.8	14041.5	17029.1	14552.5	3.52648e+06	3.27363e+06	3.30995e+06	3.99472e+06	3.7619e+06	13843.5	18712.6	12528.3	10677.8	12492.3	20698.6
	C10 H15 N O7	261.085	1.425	0	No MS2	52593.2	565611	296632	5.92951e+06	5.38786e+06	5.68849e+06	8336.09	168937	8947.46	59591.8	127526	60401	389874	1.03468e+06	320675	24144.7	559307	42519	683730	1.34733e+06	507606	507754	168093	15230.7	28594.5	158429	14905.3	288279	378271	233809	178786	828697	265174	1.3112e+06	949989	1.24862e+06	1.00282e+06	1.08985e+06	72021.9	3.43691e+06	73293.2	148647	135258	164227
	C9 H10 O7 S	262.014	3.038	0	DDA for preferred ion	14016.5	13490.2	14039.6	2.18343e+07	5.35968e+07	2.99931e+07	14509.8	14491.4	14534.9	14395.7	16689.9	14741.4	15919.3	15017.7	13049.9	14430.3	15520.8	14154.7	18556	18658.2	16654.1	17112.5	13922.2	13375.8	12197.2	12732	11718.2	15120.7	13019.1	14655.5	16629.2	21113.9	17579.9	5.31979e+06	4.73348e+06	4.75338e+06	4.83715e+06	5.24226e+06	14336.1	17841.4	12749	13421.2	14553.3	13492.2
	C9 H10 O7 S	262.015	3.666	0	DDA for preferred ion	9114.94	8883.63	9152.78	5.12035e+06	3.40566e+06	3.21053e+06	8634.85	9192.1	9398.94	9125.87	8943.2	8656.97	9554.75	8973.99	8242.45	8646.99	9079.57	8659.76	9228.54	8805.29	8296.22	9179.74	8948.17	8607.23	7442.22	8472.62	7958.54	9579.16	8602.27	8809.49	8747.18	8473.75	8887.72	502556	503106	477621	545781	537144	8881.49	8401.5	8754	8480.7	8007.77	8605.63
	C13 H14 N2 O4	262.095	1.724	0	DDA for preferred ion	27397.2	26657.8	26847.7	4.81394e+07	1.40804e+07	5.0121e+06	41403.1	50497.2	58081.1	281500	365905	228987	131521	578026	159719	77917.5	292763	64837.5	627841	534267	699792	54958.7	133743	38874.6	22563.5	244989	22406.9	26840.8	25955.9	26773.3	133834	205872	123554	1.31057e+06	1.31127e+06	1.09323e+06	1.53858e+06	1.41572e+06	36976.6	689268	28424.9	27246.2	28176.6	26639.7
	C13 H14 N2 O4	262.095	1.472	0	No MS2	21145.8	22802.3	20339.9	1.23448e+07	1.87138e+06	5.29435e+06	22224.4	27052.4	22117.5	28228.3	42384.3	25761.2	26852.7	39885	19970.6	21009.4	31572.3	23061.9	47913.2	57523.5	48031.6	25364.1	31959.9	20570.9	18280	29081.6	17618.7	23780.5	23029.5	23389.1	22454.4	24727.8	22079.6	54013.7	52569.8	52985.6	53005.3	51842.3	47740.5	81712.7	37989.9	19312.2	21670.2	21951
	C13 H14 N2 O4	262.095	1.637	0	DDA for preferred ion	25867.2	24668	25628.4	2.13551e+07	7.99003e+06	5.05922e+07	26002.3	28195.4	26928.9	35932.4	30891.8	30360.1	32360.2	31330.5	25012.4	28048.6	29818	37884.3	55940.1	142307	157038	217476	69812.4	119542	20397.8	25152.5	20360.2	27596.3	26618.3	26353	24825.5	25814.2	28577.1	6.93717e+06	6.22371e+06	6.58275e+06	7.01271e+06	6.5454e+06	30297	47030.3	27495.6	28289	26169	29484.2
N-Acetylneuraminic acid	C11 H19 N O9	263.1	0.724	3	DDA for other ion	5.60078e+07	5.54197e+07	5.4598e+07	3.70367e+08	4.69467e+08	4.81634e+08	1.14841e+07	2.24088e+07	2.07783e+07	1.15672e+08	1.21358e+08	1.2747e+08	5.83103e+07	105455290	5.54213e+07	6.39161e+07	6.20054e+07	1.18389e+08	1.59849e+08	9.92897e+07	1.79862e+08	2.127e+08	1.0259e+08	2.23707e+08	5.4957e+07	4.77234e+07	5.57723e+07	2.59918e+07	3.23544e+07	2.77237e+07	5.216e+07	4.96243e+07	5.01104e+07	1.77583e+08	1.88418e+08	1.62496e+08	2.02063e+08	1.78663e+08	4.3311e+08	2.71281e+08	3.97102e+08	2.17714e+07	1.34868e+07	3.44825e+07
	C11 H21 N O6	263.137	1.475	0	DDA for preferred ion	3.13987e+06	9.52799e+06	1.72046e+06	109852	97149.9	130227	845124	1.22715e+07	1.82132e+06	2.98181e+07	6.81099e+07	2.39807e+07	6.55764e+06	4.18519e+07	3.67278e+06	5.78554e+06	3.41847e+07	1.62575e+07	5.76978e+07	4.41528e+07	7.38407e+07	5.58679e+06	3.82868e+07	4.29196e+06	2.63601e+06	1.82711e+07	1.66281e+06	136972	61050.5	246417	3.725e+06	7.85914e+06	1.71699e+06	3.02887e+07	2.56096e+07	22687781	2.77015e+07	2.53153e+07	9.6402e+07	7.84503e+07	6.95758e+07	4.56552e+06	1.05666e+07	1.8164e+06
	C11 H21 N O6	263.137	1.338	0	DDA for preferred ion	826197	5.75797e+06	298682	142837	409796	448853	336376	7.9819e+06	663129	1.18621e+07	4.44423e+07	1.42532e+07	4.36091e+06	4.49278e+07	1.45978e+06	5.42526e+06	3.2915e+07	1.10156e+07	7.91237e+07	8.40018e+07	7.06408e+07	1.29593e+06	2.53533e+07	1.57398e+06	937773	1.25087e+07	642554	206954	396365	208067	1.243e+06	6.13787e+06	600042	2.15526e+07	2.06776e+07	2.14668e+07	2.23463e+07	2.14368e+07	4.37392e+07	6.99745e+07	3.01265e+07	2.67595e+06	6.57475e+06	568938
4-Hydroxy-3- methoxyphenylglycol sulfate	C9 H12 O7 S	264.03	1.314	1	DDA for preferred ion	11133.2	19162.1	11889	4.64267e+07	2.66121e+07	5.55185e+07	9068.47	17512.8	10077.3	16053.6	17465	11861.2	160065	39388.8	12508.8	156447	116803	160305	70149.1	111773	47911.8	23562.7	23962.9	16126	10440.9	198804	132520	15436.1	20142.6	13126.2	10359.5	14454.7	9878.05	5.08576e+06	5.36766e+06	5.04685e+06	5.54642e+06	5.57735e+06	45506.2	75969.8	25696.7	16201.9	18405.4	20713.4
	C9 H12 O7 S	264.03	2.282	0	No MS2	16612	17079.8	18497.1	1.04932e+07	1.01685e+07	8.14011e+06	17272.3	15952.8	16167.1	18306.7	19530.6	16319.7	18649.8	18863.7	15436	16430.2	18048.7	16356.1	18333.4	24170.9	19033	16994.1	17787.2	15191.7	13441.8	15587.2	13773	16894.6	17082.8	17287.9	16093.7	15994.2	17539.1	1.19131e+06	968082	1.01579e+06	1.10757e+06	1.21281e+06	24066.5	25879.7	20670.8	14885.2	13754.4	15478.5
	C16 H24 O3	264.172	9.778	0	DDA for preferred ion	34439.5	34094.4	35812.1	340990	228770	273935	48343.1	1.1737e+06	69147.1	306021	685262	209775	551514	1.08949e+06	399790	53314.5	649939	88022.8	390243	679235	333880	228306	1.07989e+06	46785	737192	4.94213e+06	495202	39806.7	37215.3	36264.2	204630	749575	213772	521305	1.48657e+06	671415	1.45244e+06	1.40555e+06	336546	2.85576e+06	307917	52757.4	56881.7	37776.1
	C15 H9 N P2	265.022	1.796	0	No MS2	11440.8	11538.8	11635.9	9.3609e+06	2.09898e+06	4.38111e+06	12007	28264.9	17926.3	13542.9	13814	11330.6	15763.7	16818.3	11211.9	15358.5	13395.3	15904.2	25220	28144.2	24778.6	12596.1	16225.4	13436.5	8813.26	10472	9060.69	11105.6	13277.6	13392.4	11646.1	11418.4	12904.5	67663.9	22437.6	26769.9	55842	25177.3	14836	15575.2	10739.9	11416.7	12659.3	13620.1
	C4 H12 N9 O3 P	265.079	0.695	0	DDA for preferred ion	4.88963e+06	3.37349e+06	4.97239e+06	2.18095e+07	1.02469e+07	3.44437e+07	762197	1.28481e+06	1.01142e+06	8.57623e+06	2.18998e+07	9.11053e+06	6.86332e+06	8.52152e+06	6.8932e+06	9.00069e+06	1.16677e+07	8.9136e+06	2.04274e+07	8.82135e+07	2.73965e+07	1.01893e+07	5.50524e+06	5.40068e+06	1.3069e+07	3.86626e+06	1.77248e+07	1.52752e+06	2.09321e+06	1.55066e+06	3.39285e+06	2.70501e+06	4.67198e+06	1.44297e+07	1.27287e+07	1.53792e+07	1.51172e+07	1.47069e+07	2.62785e+07	4.85819e+07	2.68887e+07	4.93709e+06	8.84044e+06	3.3559e+06
	C6 H4 N8 O P2	265.999	8.34	0	DDA for preferred ion	2.79058e+07	2.59085e+07	2.74832e+07	2.04798e+07	2.50797e+07	2.58386e+07	2.8889e+07	2.68649e+07	2.6057e+07	2.84608e+07	2.5845e+07	2.97713e+07	2.58463e+07	2.59085e+07	2.55593e+07	2.92097e+07	2.85274e+07	2.94943e+07	2.53864e+07	2.46703e+07	2.82347e+07	2.64222e+07	2.72392e+07	2.56254e+07	2.79947e+07	2.91774e+07	2.9913e+07	2.78364e+07	2.82782e+07	2.59935e+07	2.54763e+07	2.57556e+07	2.74922e+07	2.77388e+07	2.59625e+07	2.85243e+07	2.37369e+07	2.56578e+07	2.65787e+07	2.60115e+07	3.23585e+07	2.39896e+07	2.66601e+07	2.41686e+07
	C4 H7 N6 O6 P	266.017	1.784	0	No MS2	20846.4	21024.9	21201.8	6.52896e+06	4.4575e+06	8.11558e+06	38459.6	51501.5	87406.9	24676.5	28346	21503.4	28723.1	30644.6	21942.1	27984.7	36887.3	28979.1	45953.4	51281.5	45149	25121.1	29564.3	24482.6	17034.1	26826.1	16782.9	20927.7	24193.1	24402.4	31825.1	30376	34703.7	448506	418845	436290	452129	435040	28179.1	52031.2	20271.3	20802.4	23066.4	24817.2
	C12 H14 N2 O5	266.09	2.225	0	No MS2	410661	362121	407650	1.65434e+07	1.3807e+07	1.64367e+07	20893.6	85778.3	91093.7	50868.4	76815	82971.9	503728	526157	610772	60423.1	30051.7	100289	1.31454e+06	4.94362e+06	1.85509e+06	4.8122e+06	3.18151e+06	6.40427e+06	577574	173662	386167	395711	127034	125119	19079.1	54280.8	65241.1	5.11405e+06	4.20057e+06	4.2863e+06	5.01179e+06	4.72216e+06	2.63818e+06	1.49813e+06	1.88813e+06	549930	799899	278928
	C11 H22 O3 S2	266.101	4.262	0	DDA for preferred ion	164621	174541	175911	1.93381e+06	2.08977e+06	1.7156e+06	184068	162429	150971	1.16922e+07	2.30256e+07	8.7908e+06	729136	960597	501379	3.5717e+06	1.89636e+07	6.72314e+06	3.28943e+07	1.72505e+07	2.53102e+07	4.47877e+06	2.1889e+07	417816	118857	1.67638e+06	102794	127221	95110.9	81088.8	2.69236e+06	3.55337e+06	3.14155e+06	4.29549e+06	4.88846e+06	4.40601e+06	5.04753e+06	4.75901e+06	302580	9.96586e+06	158851	106492	109481	184827
	C9 H18 N2 O7	266.111	5.426	0	DDA for preferred ion	184437	510817	174465	6.84882e+06	8.30313e+06	8.14699e+06	28479	615906	115596	2.45369e+06	3.75987e+06	2.19487e+06	2.66997e+06	6.31132e+06	2.23612e+06	130554	1.9839e+06	726488	8.6681e+06	1.24535e+07	7.67558e+06	1.14037e+06	4.52218e+06	240135	256001	2.01166e+06	285444	26712.4	462210	119168	1.84102e+06	2.48709e+06	1.02925e+06	6.0673e+06	6.28596e+06	5.85009e+06	6.06265e+06	6.34009e+06	885036	8.17892e+06	476718	258603	711300	199374
	C13 H18 N2 O4	266.127	1.771	0	DDA for preferred ion	158398	248903	143701	1.5262e+06	1.97676e+06	497300	216603	2719450	622038	90611.6	275513	91925.5	2.37526e+06	6.39529e+06	1.87348e+06	243517	1.74623e+06	88132.7	7.50861e+06	6.82598e+06	2.81072e+06	666461	150317	143110	761505	1.26175e+06	378141	200474	364779	284952	4.58899e+06	4.6876e+06	3.14404e+06	2.00101e+06	2.06759e+06	1.92277e+06	2.32942e+06	2.00783e+06	67609.3	2.5803e+06	64481.8	10182.1	74292.8	42425.7
Dodecyl sulfate	C12 H26 O4 S	266.155	12.319	25	DDA for preferred ion	2.03629e+07	1.95208e+07	5.99755e+07	6.34017e+07	4.74375e+07	3.52599e+07	1.47846e+07	1.56443e+07	1.84007e+07	2.45393e+07	1.82171e+07	3.48221e+07	3.00176e+07	3.11614e+07	2.45895e+07	1.4365e+07	2.39793e+07	1.96671e+07	2.67471e+07	2.66621e+07	2.03455e+07	2.38929e+07	1.29692e+07	2.05714e+07	1.87374e+07	2.60292e+07	2.38194e+07	2.51363e+07	4.38795e+07	1.77189e+08	1.95321e+07	1.35636e+07	1.10106e+07	8.35764e+07	7.6585e+07	7.67417e+07	8.29058e+07	8.21458e+07	1.89526e+07	1.47197e+07	2.06097e+07	2.47197e+07	2.22151e+07	2.63831e+07
	C7 H6 Cl N O6 S	266.961	6.587	0	No MS2	15038.1	15827.3	15275.9	3.31251e+06	4.99006e+06	2.83499e+06	15548.4	19671	16078.8	20508.7	22411.5	18426.1	26690.7	29954.2	22569.8	16296.6	24088.1	19009.1	26653.9	24086.4	23983.5	17569.8	26169.6	15577.2	15210.8	25724.1	14388.5	15705	14836.4	15490.3	20792.6	21250	21583.3	436905	355059	336026	478923	493912	17437.6	25473.5	15181.2	14307	14742.3	14196.4
	C8 H6 Cl N7 O2	267.027	4.22	0	DDA for preferred ion	3.84542e+06	4.36135e+06	3.83242e+06	293117	308969	310278	3.56534e+06	3.3135e+06	3.71471e+06	3.36112e+06	3.39859e+06	3.55346e+06	2.95648e+06	3.85541e+06	3.58151e+06	2.35236e+06	3.13217e+06	3.54844e+06	2.77965e+06	3.26813e+06	2.88097e+06	3.65367e+06	2.60264e+06	3.18277e+06	4.57791e+06	4.00913e+06	4.14526e+06	8.18364e+06	5.78889e+06	4.54213e+06	3.11834e+06	2.69213e+06	3.51418e+06	2.07667e+06	1.91719e+06	2.38547e+06	2.06568e+06	2.04332e+06	3.80285e+06	2.41885e+06	3.65616e+06	5.46061e+06	4.33408e+06	5.24606e+06
	C9 H17 N O8	267.095	0.693	0	No MS2	6.55994e+06	6.34673e+06	6.44101e+06	3.47131e+07	3.40979e+07	2.44303e+07	867042	1.94034e+06	2.02729e+06	6.6388e+06	9.86874e+06	5.00923e+06	1.66856e+06	2.77908e+06	1.58779e+06	6.15759e+06	1.09396e+07	6.06569e+06	2.58138e+07	5.22275e+07	1.89452e+07	7.03723e+06	1.13333e+07	5.46857e+06	1.50842e+06	2.05843e+06	1.37136e+06	6.22274e+06	1.31437e+07	8.26974e+06	3.9803e+06	1.07314e+07	3.77623e+06	6.22204e+06	1.01281e+07	1.35119e+07	1.02134e+07	7.97241e+06	1.99533e+07	3.65419e+07	1.43158e+07	2.75944e+06	4.19573e+06	1.98475e+06
Adenosine	C10 H13 N5 O4	267.097	1.332	3	DDA for preferred ion	89809.2	218438	61399.6	1.22056e+06	563481	1.25395e+07	1.25058e+06	2.02172e+07	1.80569e+06	5.28663e+06	3.88565e+06	6.82676e+06	700459	2.06008e+06	641415	8.73908e+06	1.12982e+07	1.28462e+07	5.64657e+06	2.29411e+06	2.25926e+06	90052.1	587400	15673.6	360457	1.4753e+06	193245	193103	255544	125487	284636	1.57201e+06	189394	7.80756e+06	8.00427e+06	8.93479e+06	8.71825e+06	9.46137e+06	2.07266e+07	2.76745e+07	6.08111e+06	2.19613e+06	3.26809e+06	2.30302e+07
	C13 H3 O P3	267.939	1.226	0	DDA for preferred ion	30736	23200	3.18404e+06	113150	148461	1.16895e+06	17605.9	2.33136e+06	1.10463e+06	23350.7	22327.7	1.49049e+06	1.67998e+07	10046500	2.88989e+06	114683	30902.7	1.42779e+06	634572	75591.4	42678.8	81377.8	81085.9	40828.8	1.10557e+07	3.45379e+06	7.62935e+06	57212.3	251900	592150	61840.6	47271.6	3.94224e+06	140311	4.46207e+06	2.82562e+06	144789	4.23537e+06	39567.8	115504	27032.7	48641.1	137808	52396.6
	C14 H8 N2 O4	268.048	4.877	0	No MS2	16573.3	17058.9	17911.7	5.89937e+06	1.85478e+06	2.52213e+06	16058.5	18220	16135.6	35060.2	58345.8	22325.6	27033	31168	19059.6	23242.7	36219.6	22366.1	50961.2	48672.6	29608	29144.2	26940.1	21884	16915.4	27863	16452.2	20786.6	19351.2	20007.2	26306	23330.9	25416.4	501384	460372	254473	353182	313414	28291	62942.2	21427.1	26422.8	15785.9	29537.7
	C12 H12 O7	268.058	3.45	0	No MS2	37802.7	34516.6	36392.7	2.22931e+07	4.86108e+06	1.97069e+07	37292.9	35315.4	37549.6	35133.6	36369.2	35525.1	39202.1	36229.8	31736.4	36221.6	34995	34553.8	36346.3	37150.3	33661.8	37478.6	34789.1	35847.2	32579.5	32862.1	30536.6	36951	35697.1	37711.8	35024.2	34150.5	36947	890426	804391	868133	1.0427e+06	1.05942e+06	35784	35503.5	35457.8	33320.6	31554.6	32868.8
3-Deoxy-D-glycero-D-galacto-non-2-ulopyranosonate	C9 H16 O9	268.081	2.001	0	DDA for preferred ion	41776.7	55104.3	38377.4	3.62551e+07	3.2633e+07	2.40217e+07	16602	31815.5	30467.5	15938.7	14889.7	33745.4	134124	114229	107981	3.27281e+06	50236.8	14536.7	107321	116942	61780.8	54517.2	77484.6	37322.5	75827.4	47237.9	44400.4	45508.2	53476.9	51271.6	36187.7	52164.2	36266.1	7.25703e+06	5.34113e+06	5.02139e+06	5.69768e+06	6.51053e+06	59274.6	27975.7	48040.8	42453.3	36129.1	17323.9
ethyl 3-cyano-2-hydroxy-6-phenylisonicotinate	C15 H12 N2 O3	268.081	0.92	10	DDA for preferred ion	6.38611e+06	2.85687e+06	8.86053e+06	3.83206e+06	2.77987e+07	9.38091e+06	850701	1.1442e+07	9.11772e+06	4.09531e+06	2.14323e+06	5.16939e+06	8.41287e+07	9.62737e+07	1.79003e+08	386827	5.90845e+06	9.09228e+06	2.30265e+06	1.58632e+07	8.17861e+06	1.28176e+07	170893	7.40627e+06	9.38083e+07	2.90733e+07	9.74838e+07	4.23652e+06	1.18679e+07	1.13314e+07	2.36893e+07	200931	5.44686e+07	4.38967e+06	1.94213e+07	1.41128e+07	4.33839e+06	6.76824e+06	668502	2.44688e+06	1.31034e+06	1.33852e+06	1.93824e+06	8.07662e+06
ethyl 3-cyano-2-hydroxy-6-phenylisonicotinate	C15 H12 N2 O3	268.081	1.241	8	DDA for preferred ion	1.46712e+08	5.5556e+07	2.59341e+08	5.23346e+07	1.49874e+08	1.00487e+08	4.99813e+07	1.36505e+08	176438826	4.9914e+07	3.15337e+07	7.92989e+07	1062641997	8.77263e+08	9.84615e+08	4.93588e+07	6.51967e+07	9.73518e+07	1.00369e+08	2.12582e+08	1.17307e+08	3.46192e+08	213236048	175954926	7.59284e+08	2.30318e+08	5.96279e+08	1.90303e+08	1.93562e+08	1.70729e+08	2.37417e+08	1.35427e+08	2.95786e+08	2.83143e+08	2.96587e+08	2.93622e+08	3.08799e+08	271858319	3.13383e+07	3.45032e+07	3.018e+07	8.85037e+07	3.33512e+07	2.06147e+08
ethyl 3-cyano-2-hydroxy-6-phenylisonicotinate	C15 H12 N2 O3	268.081	1.534	5	DDA for preferred ion	104412	333427	84066.2	1.22804e+06	6.69775e+06	4.59127e+06	578912	1.78525e+06	1.51386e+06	659240	4.91658e+06	841467	518143	385737	527006	1.66544e+06	6.59901e+06	1.04869e+06	1.82371e+07	6.34378e+07	4.69336e+06	757378	321716	249487	237459	110718	161174	66539.1	58855.3	46088	73942.9	47128.2	104449	4.15104e+06	4.85807e+06	5.06547e+06	4.10256e+06	3.39778e+06	1.76993e+06	1.64436e+07	565825	64063	244876	125382
ethyl 3-cyano-2-hydroxy-6-phenylisonicotinate	C15 H12 N2 O3	268.081	2.192	10	DDA for preferred ion	76243.7	154201	73096.7	1.06302e+06	3.55688e+06	2.62468e+06	29892.5	157173	50521.4	6.55262e+06	1.54954e+07	6.99549e+06	118864	134009	116540	9.69704e+06	1.30591e+07	8.6439e+06	5.22239e+07	8.35572e+07	7.86005e+06	773818	136224	181674	105559	89594.8	76522.4	57667.9	41623.1	40458.9	69865.9	78339.2	51576.3	1.3923e+07	1.17461e+07	1.10764e+07	1.33026e+07	1.3192e+07	7.61957e+06	5.5207e+07	1.53888e+06	279802	748295	256123
	C8 H16 N2 O8	268.091	0.852	0	DDA for preferred ion	689981	1.25383e+06	750066	551440	441076	545002	58130.4	190810	46779.2	143633	74048.9	88737.2	583721	1.08274e+06	325124	1.15365e+07	6.14449e+06	4.40921e+06	1.15999e+06	671377	674067	477233	600403	618608	522978	370714	256088	126258	202860	155766	52399.7	51862.9	65231.1	900242	447230	540435	683231	791882	185829	436266	315000	174688	157374	233408
	C8 H21 N4 O4 P	268.131	7.009	0	DDA for preferred ion	101981	82065	15775.8	2.09604e+07	1.81923e+07	3.10295e+07	165381	463465	46272.6	549950	1.1397e+06	479343	995973	941069	737875	130613	533206	322719	1.37298e+06	857260	975087	347433	899898	238792	128006	730103	29845.4	33186.2	160148	19828.8	76174.4	276612	24475.4	3.14037e+06	2.68324e+06	3.49989e+06	2.96499e+06	2.96863e+06	122469	73945.3	104762	15992.1	848725	15590.8
	C15 H16 N4 O	268.131	6.653	0	DDA for preferred ion	108275	25655.8	20670.3	3.03563e+07	3.18955e+07	3.41415e+07	37205.4	121879	49327.1	438502	787189	118011	374030	525761	145884	21801.8	627503	88368.3	2.38343e+06	2.23864e+06	1.72478e+06	258109	241174	93327.1	39849.5	574542	13417.6	13965.4	107354	52203.7	768475	529008	461337	4.77412e+06	5.10641e+06	5.07711e+06	5.43119e+06	6.24128e+06	49159.9	1.07903e+06	156176	31048.8	708765	16129.9
Isotrichotriol	C15 H24 O4	268.167	9.562	0	DDA for preferred ion	358408	342881	475449	6.13013e+08	7.28028e+08	6.71425e+08	350350	386923	430127	484176	276950	363274	393280	337664	528171	403966	659367	429405	406416	467294	438767	325480	322286	308307	370147	47528.8	319294	286487	411958	335703	329856	379609	399913	151353529	1.55063e+08	1.41391e+08	1.53506e+08	1.50034e+08	316579	343029	354487	297411	419595	23110.4
	C10 H7 N O6 S	268.999	4.575	0	DDA for preferred ion	7378.12	7937.33	7862.2	139786696	5.3032e+07	1.28271e+08	7643.84	8620.02	8446.95	15166.3	26805.3	12673.1	14008.6	16665.8	9603	12282.9	19115.8	13238.7	27829.5	23368.1	20565.6	13381.5	12890.5	10011.6	6790.43	9696.29	7248.81	9669.65	8019.74	8352.7	12069.5	11419.6	11421.5	1.87767e+07	1.86904e+07	1.63818e+07	1.6753e+07	1.75565e+07	11872.8	19202.7	9841.33	8653.1	7738.9	12674
	C10 H7 N O6 S	268.999	7.4	0	DDA for preferred ion	18383.3	19295.3	18363.7	5.85207e+07	6.05287e+07	6.14836e+07	19628.8	23512.1	20433	23202.2	28043.9	21247.6	28738.3	31997.1	26345.1	20429.7	26946.6	20964.8	28540.1	27474.4	26434.5	22760.9	26750.1	19628.1	19089.6	29526.1	19103.4	19496	19025.6	18490.7	24296.5	25284	25062.3	6.65091e+06	5.53308e+06	4.9531e+06	5.55724e+06	5.86825e+06	19416.6	24530.1	18200.5	19383.4	19335.7	17816.1
2-Mercapto-6-methyl-3-(3-pyridyl)-3,4-dihydroquinazolin-4-one	C14 H11 N3 O S	269.066	0.775	5	DDA for preferred ion	374789	681814	358866	373783	311959	431712	1.56447e+06	7.10925e+06	4.27111e+06	3.88974e+07	2.39127e+07	2.95903e+07	6.18411e+07	7.33751e+07	9.20218e+07	512622	2.93038e+06	2.1211e+06	7.89663e+06	2.15959e+06	2.23411e+07	6.28342e+06	2.11675e+07	575054	1.07098e+07	6.9736e+07	1.05741e+07	154663	328921	164005	1.67415e+07	1.49545e+07	2.17378e+07	1.39921e+07	1.51184e+07	1.29024e+07	1.64689e+07	1.48337e+07	2.35455e+06	7.50741e+06	924221	1.07616e+06	3.71163e+06	932543
2-Mercapto-6-methyl-3-(3-pyridyl)-3,4-dihydroquinazolin-4-one	C14 H11 N3 O S	269.066	1.012	4	DDA for preferred ion	44967.5	56825.3	21980.2	220555	298467	294649	8970.66	132868	479013	419386	959207	7.4539e+06	2.03539e+07	2.42198e+07	2.69479e+07	54098.2	14523.3	14358.5	182212	1.51468e+06	4.25158e+06	166192	23136.1	575054	83020.7	36245.7	54081.9	14067.7	198970	113198	238306	10662.5	15667.5	9.78335e+06	7.20741e+06	6.8131e+06	6.99602e+06	7.62107e+06	27372.1	454488	190365	26727.3	36923.3	119157
	C5 H18 N7 P3	269.084	0.951	0	DDA for preferred ion	727579	279416	1.01516e+06	876782	2.89323e+06	814176	92073	1.14995e+06	838784	417978	328664	562452	7.65677e+06	1.032e+07	1.80605e+07	62905.6	633553	937717	330839	1.72739e+06	693559	886777	144464	623687	1.13709e+07	3.23243e+06	1.09414e+07	308944	1.32258e+06	1.20679e+06	2.44919e+06	57037.7	5.2575e+06	309859	456653	383243	427985	404649	275055	275726	172184	280578	232468	953053
	C3 H11 N9 O6	269.084	1.238	0	No MS2	1.53951e+07	5.69382e+06	2.60456e+07	5.08535e+06	1.751e+07	1.3003e+07	5.59545e+06	1.79271e+07	1.91023e+07	4.89127e+06	3.466e+06	1.93571e+07	1.07729e+08	9.29099e+07	1.00728e+08	2.23731e+07	1.878e+07	2.22772e+07	2.246e+07	4.53056e+07	1.61167e+07	3.57779e+07	2.20468e+07	1.70723e+07	7.46493e+07	2.32568e+07	5.8876e+07	2.19465e+07	1.95834e+07	1.75989e+07	2.39459e+07	1.36645e+07	2.92717e+07	35501419	3.69329e+07	3.46552e+07	3.31136e+07	3.13747e+07	3.50764e+07	6.26613e+07	7.83187e+06	9.65825e+06	6.93734e+06	2.30451e+07
Apigenin	C15 H10 O5	270.056	6.085	4	DDA for preferred ion	31969.2	32441.3	33668.6	1.09492e+07	8.17035e+06	4.64538e+06	37419.6	43367.4	48746.8	125838	81439.5	62520.3	57530.5	64093.8	48078.4	55984.6	80020.6	75314	56904.3	53352.4	53977.3	41127.7	75455	37154.2	31489.9	185455	32742.2	34930.8	34326.7	34912.2	64646	54001.3	66278.6	873293	744749	728245	726552	548106	38841.4	53232	35309.7	31625.3	32574.1	31127.6
	C7 H14 N2 O9	270.07	0.77	0	No MS2	143905	155654	144995	343424	286621	396647	119869	544885	83405	2.76589e+06	2.23182e+06	2.51846e+06	3.65373e+06	8.16586e+06	5.28675e+06	110816	174799	173908	384095	294853	1.44253e+06	495029	2.11795e+06	151283	1.09831e+06	4.21451e+06	413347	123594	92758.9	148191	1.26907e+06	1.08863e+06	1.68219e+06	1.75032e+06	1.40158e+06	1.14677e+06	1.48917e+06	967380	169297	478218	251127	289553	378850	349219
	C14 H22 O5	270.147	6.41	0	No MS2	83329.3	61389.4	67569.7	8.33885e+06	8.12171e+06	1.82759e+07	62623	250308	64874.3	258546	486844	69781.6	272274	413729	116443	185706	725634	296262	469657	95405.2	559121	460395	131025	68993.2	57744.4	96723.7	78041	63645.5	60502.9	61411.7	105635	249771	350350	1.99909e+06	1.79077e+06	1.86754e+06	705809	2.41882e+06	86964	308384	62683.2	65155.8	61387	79425.1
	C14 H22 O5	270.147	6.914	0	No MS2	20109.6	46006.8	36868.4	3.62838e+06	4.26198e+06	5.25618e+06	73254.5	295167	28194.9	75332.9	227790	97348.6	198113	736820	98996.2	149092	458833	183344	238948	203459	349503	201805	376417	59170.7	33654.3	156296	84526.6	20461.7	49547.4	85807.9	119542	69269.6	46976.3	925248	906947	841200	819890	884492	72228.9	671603	27338.8	30488.2	18160.3	51261.3
NP-002676	C15 H26 O4	270.183	7.48	1	DDA for preferred ion	20285.3	23576.2	21762.5	2.05081e+07	1.39358e+07	3.46664e+07	21301.6	26851.7	22872.6	26458.1	32880.2	25219.3	33755.8	40147.5	30200.2	23344.3	30871.4	24887.9	35512.2	33851.3	33761.5	24182.4	33877.2	22432.6	21527.5	36243	21622.5	21924.3	21167.1	21736.2	27723.7	28166.2	27516.5	6.19068e+06	5.549e+06	5.72143e+06	5.00437e+06	6.33404e+06	21220.1	29702.8	20817.8	20351.1	24078.1	20567.1
	C12 H14 Cl N O4	271.061	4.353	0	DDA for preferred ion	1.50124e+07	1.73317e+07	1.03726e+07	367172	274417	314652	1.90511e+07	2.539e+07	2.75974e+07	5.99016e+07	8.43567e+07	4.96409e+07	9.02481e+06	2.71215e+07	9.36814e+06	6.19778e+06	2.78771e+07	2.06752e+07	3.51964e+07	1.88554e+07	5.33023e+07	6.36357e+06	1.43216e+07	1.52645e+07	1.09431e+07	2.72507e+07	8.73044e+06	731765	271929	92058.6	7.49196e+06	9.14682e+06	4.30579e+06	1.82647e+07	1.52023e+07	1.53614e+07	1.62469e+07	1.63324e+07	1.59275e+08	4.66095e+07	1.07123e+08	7.12614e+06	1.04345e+07	4.91216e+06
	C12 H14 Cl N O4	271.061	4.225	0	DDA for preferred ion	1.80902e+07	1.78532e+07	1.3969e+07	1.12405e+06	1.2147e+06	997213	4.81183e+06	5.83048e+06	7.28951e+06	9.00248e+06	2.15345e+06	3.4969e+06	4.11642e+06	6.51163e+06	2.89538e+06	1.22395e+06	3.39132e+06	3.11453e+06	4.30863e+06	1.04289e+06	3.66067e+06	1.46289e+07	3.90032e+06	9.69228e+06	6.39488e+06	4.15447e+06	4.18119e+06	2.82021e+06	1.84078e+06	1.12736e+06	943325	696882	1.10234e+06	4.1329e+06	4.44249e+06	4.35666e+06	4.57454e+06	3.60294e+06	2.08907e+07	5.43324e+06	1.51828e+07	721905	856644	644187
	C9 H18 Cl N O6	271.082	0.76	0	No MS2	49478.9	71495.7	98813.2	206069	144479	194995	22332.4	61184.6	33496.5	382988	413837	58338.9	168912	190144	363784	2.42865e+06	6.47816e+06	6.55068e+06	186478	237628	434622	84228	71155.2	66571.4	115839	141681	124958	95505.6	131792	80067.7	356561	502694	534005	1.0412e+06	1.61684e+06	1.14566e+06	928586	1.1628e+06	469784	512406	519366	62271.1	658775	151394
	C15 H29 N O3	271.215	9.422	0	DDA for preferred ion	2.60931e+06	2.48227e+06	2.46299e+06	1.48055e+06	1.62618e+06	1.07376e+06	2.58591e+06	2.76159e+06	2.49896e+06	2.66371e+06	2.58527e+06	2.81612e+06	2.81763e+06	2.53739e+06	2.82895e+06	2.35265e+06	2.45916e+06	3.21696e+06	2.5481e+06	1.03365e+06	2.43639e+06	2.50983e+06	2.51649e+06	2.17061e+06	2.61234e+06	2.8805e+06	2.42576e+06	2.77189e+06	2.70114e+06	3.04655e+06	2.43164e+06	2.43033e+06	2.63126e+06	3.19616e+06	3.28043e+06	3.0764e+06	3.15339e+06	3.43066e+06	1.18641e+07	2.37453e+06	2.34972e+06	2.69749e+06	2.68478e+06	3.11351e+06
	C7 H8 Cl2 O3 P2	271.931	7.052	0	DDA for preferred ion	15198.1	16802.2	16721.7	2.73082e+07	2.47401e+07	1.79063e+07	17704.9	22255.4	17598.5	20687.6	26166	18961.4	29054.4	32698.8	24741.5	17900.3	24082.5	20775.3	27717.1	26691	24394.1	18216.7	27499.7	16835.3	17135.4	29355.1	17165.2	15806.7	16907	17130.4	22825.3	22878.6	22054.7	2.56317e+06	1.90123e+06	2.18698e+06	2.3182e+06	2.21715e+06	17712.4	24011.6	18763.6	15275.8	16090.6	16233
	C9 H22 O3 P2 S	272.077	4.06	0	DDA for preferred ion	754042	1.77405e+06	990639	1.21905e+06	1.19763e+06	1.10052e+06	708969	2.0617e+06	1.37952e+06	555120	1.00206e+06	660609	1.26842e+06	2.47767e+06	1.21334e+06	1.93802e+06	2.10482e+06	1.64939e+06	5.43982e+06	1.08184e+07	3.96889e+06	1.66376e+06	1.30633e+06	934603	1.20526e+06	1.47244e+06	1.57467e+06	5.67302e+07	5.88269e+07	4.8931e+07	1.29851e+06	1.87599e+06	1.12438e+06	845119	695852	762979	404134	784281	1.77625e+06	2.89128e+06	2.4862e+06	2.94135e+06	3.55872e+06	3.05334e+06
	C15 H28 O4	272.199	8.456	0	DDA for preferred ion	111429	159944	21019.7	6.63429e+06	1.14033e+07	148299	23060.1	256284	21149.5	469739	1.32936e+06	704254	1.0226e+06	3.29404e+06	805315	21440.9	324215	21276.7	628312	439114	293627	284594	343951	61018.7	229465	3.1235e+06	547746	21043.4	27215.4	19291.3	29141.5	76358.4	84615.5	499590	575803	480096	564429	487281	22957.9	29757.5	345259	334558	320413	50719.3
	C15 H28 O4	272.199	7.705	0	No MS2	20595.9	20431.7	21108.8	8.05659e+06	1.29471e+07	1.33561e+07	22014.8	26152	21796.9	26482.2	30462.6	23858.9	32912.7	36944.1	28810	22893.1	33082	25153	32817.5	29736.5	32414.2	22973.2	30564.2	21515.1	23779.5	31051.4	20992.7	22117.3	21100.2	22429.5	27869.1	27038.8	26243.4	1.73727e+06	1.5753e+06	1.44717e+06	1.67905e+06	1.62619e+06	22022.9	30045.1	21260.5	21201.2	21592	20181.5
		273.966	0.579	0	DDA for preferred ion	5.17281e+07	8.63874e+07	7.8122e+07	474037306	3.69369e+08	2.17767e+08	3.95385e+06	4.06109e+07	1.12201e+07	2.06755e+07	4.05723e+07	3.61744e+07	2.1959e+08	2.53069e+08	1.82106e+08	1.57748e+07	5.26239e+07	3.88679e+07	7.02289e+07	1.42185e+08	1.21215e+08	4.23102e+07	3.29356e+07	2.36514e+07	1.12959e+08	138159919	6.10439e+07	1.11495e+07	4.47903e+07	1.93369e+07	5.87881e+07	5.9468e+07	3.80525e+07	1.22399e+08	119613982	1.29773e+08	1.17906e+08	116433670	4.51723e+07	6.16762e+07	4.48372e+07	3.17864e+07	5.0952e+07	4.8379e+07
	C10 H6 N6 O4	274.045	0.68	0	DDA for preferred ion	1.18212e+08	1.14639e+08	9.12869e+07	2.92335e+06	8.89753e+06	1.54937e+06	3.14792e+07	1.35441e+08	6.98198e+07	3.10066e+07	2.26799e+07	3.09076e+07	2.47193e+08	322850171	2.4873e+08	4.91442e+07	2.75081e+07	5.80865e+07	1.88083e+08	1.02135e+08	1.92375e+08	2.0947e+08	1.9812e+08	221043607	3.56826e+08	4.94796e+08	2.13278e+08	8.08991e+06	7.23541e+06	6.8762e+06	8.44649e+06	3.34439e+06	1.38467e+07	4.23963e+07	4.59879e+07	4.70297e+07	4.26966e+07	4.63364e+07	5.8799e+07	4.26356e+07	5.076e+07	7.83422e+07	8.86333e+07	4.84135e+07
	C10 H14 N2 O7	274.08	1.247	0	DDA for preferred ion	38482.9	145939	49389.6	133854	3.21667e+06	2.55565e+06	557599	5.0516e+06	644550	1.53671e+07	1.88761e+07	9.46042e+06	246816	247042	218286	2.08258e+07	1.47103e+07	1.38061e+07	2.51676e+07	2.27795e+07	2.95561e+06	86986.4	256046	86485.9	71177.1	173416	42950.4	61155.4	141911	56925.7	67636.5	253256	70415.3	4.79551e+06	5.05135e+06	4.30924e+06	4.48374e+06	4.84069e+06	3.28411e+07	5.93351e+07	4.83659e+06	1.25087e+06	3.59262e+06	1.49196e+06
	C11 H18 N2 O4 S	274.099	5.033	0	DDA for preferred ion	94846.6	273052	47707.6	1.08117e+06	1.33966e+06	1.17163e+06	66723.4	298574	78551.8	284848	524715	169797	523001	1.1661e+06	194861	128834	246290	237636	1.2534e+06	3.79451e+06	762987	880618	564291	751206	184175	437448	128900	13182.6	34837.8	11960.3	321302	181100	256460	942054	790474	812429	871883	1.01155e+06	80301.7	713843	52440.2	172233	544696	164916
	C12 H18 O7	274.105	5.067	0	DDA for preferred ion	34298.7	13647.4	23858	75733.1	70342.7	87114.6	28172	74180.9	67446.4	87461.4	74144.6	71517.9	39090.6	78788.2	114730	1.51781e+06	3.43691e+06	1.83318e+06	509542	245597	386028	210803	140259	60099.3	18917.1	75945.7	27056	12299.9	25212.9	11166.7	45396.6	66427.4	80272.9	301608	259744	288435	292453	266879	90143.1	51745.4	27790	35939.3	27270.7	10954.3
	C14 H26 O5	274.178	5.949	0	No MS2	13451.6	13480.5	13253.8	3.28547e+06	4.53725e+06	1.98912e+06	12735.4	54283.2	13912.2	18796.6	22299	15272	20882.2	26096.1	16898.6	15712.6	28475	17740.6	28848.4	120804	81370.4	14801.8	23151.9	13512.3	12892.3	26699.5	14108.6	13277.6	12860.2	12914.1	20544.6	19610.1	19668.1	446240	456961	587948	547060	453592	18003.1	45848.2	19035.1	12556.4	12442.6	12988.1
	C7 H11 N5 O3 P2	275.032	0.779	0	DDA for preferred ion	5.36764e+07	5.4519e+07	4.04702e+07	554422	420189	581489	2.45157e+06	2.93523e+06	3.17342e+06	3.63509e+07	173103	2.40934e+07	2.08079e+06	1.52495e+07	465694	3.44421e+06	3.3591e+06	9.087e+06	1.11779e+07	2.83841e+07	4.43087e+07	2.43288e+07	2.01883e+07	4.15631e+06	1.4275e+07	1.00347e+07	1.18972e+07	5.19076e+06	1.15234e+07	3.23112e+06	406409	465884	2.04553e+06	2.59279e+07	1.63001e+07	2.23995e+07	2.60273e+07	2.31487e+07	3.64435e+07	6.39443e+06	1.38368e+07	1.50733e+08	119693626	1.70459e+08
	C5 H10 N9 O P S	275.046	8.611	0	No MS2	31721.5	32456	33893.2	8.06658e+06	6.75792e+06	7.98981e+06	33567.5	39067.1	33355.3	41194	43118.1	39569.6	49245	57967.8	42193.2	34774	46467.3	38493.3	50021.4	48795.3	46469	38054.2	46849.9	33686.9	34145.7	59059.7	35834.6	33979.1	34078.6	33423.3	38082.8	42137.6	38867.7	770768	358306	236932	304662	247864	36439	46311.8	33204.5	31366.8	33542	32141.3
	C13 H17 N5 O2	275.137	1.74	0	DDA for preferred ion	3.33231e+06	2.81913e+06	510423	57676.8	59999.1	60070.3	8095.54	9349.52	8336.17	72129	73206.4	112758	49115.1	70693.2	61990.8	25414.3	30159.1	61192.3	4.93387e+06	2.51164e+06	3.56414e+06	14299.6	214986	284559	34998.8	34226.9	19560.9	8409.04	7680.63	8198.36	15643.3	18648	27862.5	959416	817609	742928	865282	653410	16197.1	42664.4	18627.3	8343.18	8628.08	9062.31
	C6 H3 Cl3 O4 S	275.882	8.427	0	No MS2	35296.3	34483.6	34562	2.35928e+07	1.84668e+07	1.65932e+07	32740	35355.4	34168.8	38490.2	42193.9	35062.2	42977.7	49119.6	39831.1	30198	44385.9	32458.3	44510.5	43085.8	41769	38582.5	40651	33386.4	27447.2	41318.4	27117.9	35377.4	31682.9	34092.5	70081.3	34932.5	53641.3	1.89207e+06	1.47889e+06	1.78069e+06	1.62744e+06	1.79712e+06	39198.1	42110.5	32418.1	34578.6	32699.1	32328.8
	C6 H3 Cl3 O4 S	275.882	7.053	0	DDA for preferred ion	15021.9	16607.4	16527.8	1.55275e+08	1.49124e+08	1.26538e+08	17499.6	21997.4	17394.5	20447.7	25862.7	18741.6	28717.6	32319.7	24454.6	17692.7	23803.3	20534.4	27395.8	25884.9	24111.3	18005.5	27180.9	16640.1	16936.8	29014.8	16966.2	15623.5	16711	16931.8	22404.8	22613.4	21799	1.50515e+07	1.35837e+07	1.13388e+07	1.283e+07	1.27395e+07	17507	23733.3	18546	15098.8	15904	16044.8
	C6 H12 Cl O2 P3 S	275.947	7.559	0	No MS2	21211.4	22362.1	20559.2	1.24317e+07	1.33343e+07	1.5001e+07	22163.4	29169.3	22337	25616.5	35460	23721.8	34117.6	41184.7	29274.7	23344.5	31176.8	23818.8	36948.8	32281	32253.8	25121.6	35845.7	22710.4	20497.4	31923.9	21149.2	20805.1	20170.7	20734.1	28856.7	30928.7	27853.9	1.23094e+06	957433	989726	1.04466e+06	1.19562e+06	20997.2	27116.4	20260.1	19762	20588	19404.1
	C5 H11 Cl N2 O P2 S2	275.947	7.925	0	DDA for preferred ion	21144.7	22644.5	21803.3	5.14054e+07	5.30953e+07	4.46229e+07	21158.8	25335.4	21786.5	26236.3	30791.4	23806.5	34297.5	41735.1	28111.7	22778.9	29324.9	23453.7	33493.4	31101.8	30943.1	22075.3	31236.7	21662.5	22158.8	41204.5	21348.6	21394.6	20537.3	20183.4	24472.7	27423.7	24663.8	3.9805e+06	3.47293e+06	3.44934e+06	3.82911e+06	3.80147e+06	20820	27293.3	21131	19984	21366.2	19652.5
	C7 H2 N8 O P2	275.983	9.737	0	DDA for preferred ion	4.06566e+06	4.69972e+06	3.97907e+06	3.63605e+06	3.23932e+06	4.32193e+06	4.32544e+06	4.25078e+06	3.80649e+06	3.75119e+06	3.70689e+06	4.11437e+06	3.87489e+06	4.30062e+06	4.46099e+06	5.13673e+06	5.20731e+06	4.01219e+06	4.22773e+06	3.96984e+06	3.40786e+06	4.30765e+06	3.89024e+06	3.83423e+06	113738	244763	184880	4.57135e+06	4.07374e+06	4.13059e+06	4.27445e+06	4.06205e+06	4.01081e+06	4.04527e+06	4.25552e+06	3.92784e+06	3.88499e+06	3.63538e+06	3.68381e+06	4.10738e+06	3.79212e+06	3.97706e+06	3.93725e+06	4.22397e+06
4-amino-2-(4-chlorophenyl)-6-(methylthio)pyrimidine-5-carbonitrile	C12 H9 Cl N4 S	276.029	0.799	4	DDA for preferred ion	3.02573e+07	4.62481e+07	2.80519e+07	612269	464030	642160	1.9708e+06	2.213e+06	2.70786e+06	3.34315e+07	191164	2.7767e+07	1.62764e+06	9.04181e+06	465694	2.962e+06	3.05605e+06	8.20667e+06	3.28019e+07	1.12172e+07	3.89278e+07	1.46526e+07	1.80082e+07	3.46774e+06	1.45524e+07	7.69773e+06	1.16642e+07	4.45812e+06	1.02837e+07	3.64345e+06	358578	514493	670288	2.33189e+07	1.69872e+07	2.42084e+07	2.21972e+07	2.05845e+07	2.66277e+07	5.29207e+06	1.41924e+07	1.45826e+08	1.04387e+08	1.50627e+08
	C9 H8 N8 O3	276.072	2.02	0	DDA for preferred ion	25268.8	25129.4	25695.1	3.16312e+07	4.4146e+07	2.64327e+07	29986.9	37352.3	43902.3	24616	25732.3	25592.2	27331.9	26827.4	23668.6	23682.9	25427.8	26256.5	31143.7	40854.8	30018.7	83799.7	35137.1	33581.1	20804.2	23490.2	20851.7	126001	88706.9	145704	23660	24010.5	23566	1.60394e+07	1.55805e+07	1.50053e+07	17077326	1.58695e+07	78625.3	41056.9	25017.2	24274	22597.1	23441.3
	C14 H16 N2 O4	276.111	4.027	0	DDA for preferred ion	294409	835212	297144	1.0629e+06	1.08714e+06	959555	62300.8	130940	126074	72718.6	62655.4	54316.6	115352	438265	81859.7	156876	158110	169367	1.46271e+06	1.77037e+06	950535	514912	239224	242892	121981	141584	122021	3.23309e+07	5.28491e+07	2.50044e+07	19056.2	57253.8	25528.6	1.38122e+06	1.05789e+06	1.20846e+06	1.26577e+06	1.24753e+06	829601	1.22601e+06	1.28189e+06	18559.3	44154	25597.6
NP-006255	C17 H26 O4	276.173	10.878	2	DDA for preferred ion	2.06278e+06	1.40007e+06	1.30743e+06	1.92238e+06	1.24934e+06	1.85223e+06	1.48293e+06	2.10247e+06	1.14377e+06	3.18145e+06	5.55594e+06	1.88134e+06	5.1628e+06	4.64159e+06	4.34935e+06	1.75192e+06	2.86831e+06	1.99825e+06	4.9892e+06	3.72522e+06	3.03396e+06	1.79718e+06	2.31626e+06	1.79885e+06	1.25998e+06	3.01479e+06	1.69301e+06	1.94158e+06	1.74473e+06	2.05663e+06	1.9201e+06	2.12741e+06	2.09061e+06	2.92689e+06	2.66068e+06	1.98136e+06	3.30519e+06	2.53967e+06	1.6057e+06	3.59017e+06	2.03566e+06	1.06382e+06	1.19438e+06	1.50368e+06
	C15 H24 N4 O	276.194	5.734	0	DDA for preferred ion	13361.1	13232.1	13925.3	4.30654e+06	5.62036e+06	2.34522e+06	14298.3	19267.5	15502	21244.1	26190.3	21112.4	25382.6	28527.4	19441	23302.9	44911.6	26889.9	43723.4	32166.1	39935.2	18975.8	27979.4	15356.4	11692.6	23074.3	12586.1	14529.7	16337.8	15116.7	22099.9	21557.3	21519.7	612525	657571	449745	604243	585219	14593	26804.1	14665.9	13622	12899.6	13056.5
	C7 H4 N O5 P S2	276.928	0.835	0	DDA for preferred ion	5.17707e+06	3.71847e+06	5.0167e+06	1.01041e+06	765775	1.05974e+06	1.10831e+06	1.59684e+06	1.19909e+06	4.64896e+06	532962	3.96442e+06	495021	2.15669e+06	418135	1.49559e+06	1.30288e+06	3.05846e+06	4.16714e+06	3.10752e+06	6.40326e+06	5.61022e+06	4.50243e+06	2.38182e+06	2.88409e+06	2.65798e+06	2.17102e+06	1.49822e+06	1.54916e+06	1.12235e+06	569888	539224	548916	2.65306e+06	2.17666e+06	2.36269e+06	657737	2.26846e+06	3.6023e+06	2.24933e+06	3.31888e+06	1.24059e+07	1.19434e+07	8.51074e+06
	C9 H11 N O5 S2	277.008	2.089	0	No MS2	19971.7	19881.4	19841.5	9.83313e+06	2.63455e+07	1.64672e+07	20349.6	20158.8	25718.6	20984.4	25561.6	20133.6	22519	34562.9	17744.5	19483.4	25080.4	20360.8	54802.9	76287	33038.6	23280.8	25292.6	21354.9	15847.9	21048.6	15149.5	46705.1	40023.3	45281.1	17562.1	21678.9	18529.1	2.89679e+06	2.55525e+06	2.33056e+06	87947.2	2.72372e+06	26137	47041.8	20666.2	22197.2	18779.2	21507.7
	C9 H11 N O5 S2	277.008	2.209	0	No MS2	16724.5	20651.8	15459.6	1.60623e+07	1.48956e+07	7.87496e+06	16003.6	17724.1	16525.5	18531.5	28126.5	18416.6	19090.7	33594	16223.5	20696.7	24736.8	20260.2	48148.3	55160.8	36600.2	26598.8	24676	18295.4	14182	19351.7	13958.1	31283.6	34954.7	35318.7	16304.5	19870.6	15928.2	2.82909e+06	2.48301e+06	2.20519e+06	2.68096e+06	2.76849e+06	23583.7	39431.8	20787.3	20198.3	18516.5	19744.5
	C12 H7 N O7	277.022	2.066	0	No MS2	16869.2	16792.9	17170.9	5.7706e+06	1.81128e+06	8.90474e+06	17332.5	19414	21723.4	16370	17444.6	17102.2	18397.7	21667.8	15816.7	15826.3	19380.2	16514.5	26213.2	38536.6	23753.9	17339.6	16472.8	16134.8	13386	15995.3	12755.3	27569	33805.9	33202.3	15380.6	15867.2	15646.8	894447	693471	875757	927106	974179	18284.1	31850.7	16718	16221.3	15849.4	17233
	C12 H11 N3 O5	277.07	2.364	0	No MS2	23048.7	26554.3	31564.8	8.21066e+06	1.02946e+07	8.75052e+06	22402.5	21764.8	23042.3	24574.3	28627	23480.3	25695.1	25517	21528.4	22585.5	21615.2	20647.5	26364.2	27690.5	23131.8	22016	23451.5	21830.5	18718.4	21624.1	18629.4	25174.1	22871.7	23372.7	28212.8	26598.4	27610.9	1.15002e+06	1.001e+06	1.04117e+06	1.32077e+06	1.07966e+06	25272.3	48609.2	22053.7	20272.6	19171.2	19985.9
	C6 H15 O10 P	278.04	0.694	0	DDA for preferred ion	4.57741e+08	1.98727e+08	3.52429e+08	7.43869e+06	3.33348e+06	6.82785e+06	2.65272e+07	2.96697e+07	4.69869e+07	2.56845e+07	1.53144e+07	7.86451e+07	4.04721e+08	2.84053e+08	3.26678e+08	2.31213e+07	1.30105e+07	4.38874e+07	5.45985e+07	4.24333e+07	5.45995e+07	1.44224e+08	9.37234e+07	1.14612e+08	2.15306e+08	6.34525e+07	1.54975e+08	1.12361e+08	1.26948e+08	7.2207e+07	7.99139e+07	6.0215e+07	8.35689e+07	6.32565e+07	6.83622e+07	68773686	7.22643e+07	6.71203e+07	6.32006e+07	7.66654e+07	4.95159e+07	4.39206e+07	1.85426e+07	5.0915e+07
ethyl 4-oxo-3,4,5,6,7,8-hexahydrobenzo[4,5]thieno[2,3-d]pyrimidine-2-carboxylate	C13 H14 N2 O3 S	278.069	6.482	2	DDA for preferred ion	15033	15788.9	15708	3.21113e+07	9.48725e+06	1.75766e+07	16691.4	19539.4	16895.8	19992.4	23879.6	18456	25741.3	28740.1	22192.4	18844.1	24065.3	19124.6	24499.4	23690.3	23317.8	17556.2	24495.2	16749.1	15331.1	26168.8	15792.2	16146.2	16170	15995.1	23501.4	22402.9	22004.7	1.85705e+06	1.6648e+06	1.49717e+06	1.7791e+06	1.85383e+06	16879.6	22526.4	16578.6	15161.5	16137.5	14865.9
	C10 H18 N2 O5 S	278.094	2.005	0	DDA for preferred ion	112585	1.1048e+06	202243	1.39239e+07	5.19225e+07	2.5789e+07	72028	1.1276e+06	175257	3.26328e+06	2.82204e+06	2.6539e+06	819150	2.63019e+06	609758	4.87165e+06	4.80146e+06	1.00056e+07	9.0914e+06	3.23458e+07	6.12643e+06	6.23522e+06	1.13876e+07	2.23176e+06	216671	508789	284675	5.06836e+06	4.77674e+06	3.4907e+06	136167	324390	178673	2.39779e+07	2.24241e+07	2.2511e+07	1.42789e+07	1.44233e+07	1.60538e+07	1.78471e+07	1.1105e+07	6.2924e+06	7.0235e+06	1.65707e+06
	C13 H23 Cl O4	278.128	7.273	0	DDA for preferred ion	17450.5	17524.8	18503.3	1.5337e+07	1.56608e+07	2.1894e+07	18916.9	23448.2	18604.9	22261.9	27315.7	20814.9	29459.1	34131.5	25650.8	21530.3	27592.6	22391.6	29978.6	28186	77272.2	20050.8	30594.8	19318.7	18874.4	27774.1	19549.8	19044	19255	18302	24615.2	24228.2	23038.2	2.5597e+06	2.20026e+06	2.20476e+06	2.57587e+06	2.62106e+06	18466.7	27615.8	17837.3	17550	16920.5	16999.2
	C13 H23 Cl O4	278.128	7.492	0	No MS2	17999.4	17772.7	19310.1	2.68693e+07	2.08184e+07	3.30613e+07	19808	23825.9	20295.2	23476.6	29175	22377.4	29952	35623.3	26213.9	20117.1	27392.6	22312.4	104240	60532.8	219594	21457.4	30059.7	19432.1	19101.6	30291.6	19186	19013.8	18555.7	18810.7	24599.6	24992.2	24415.7	5.49441e+06	6.20359e+06	5.83927e+06	6.17677e+06	6.32789e+06	18828.9	26355.6	19196.9	18057.7	18422.9	17085
	C17 H26 O3	278.188	10.262	0	DDA for preferred ion	462071	414113	116983	523314	426666	632239	623799	8.7374e+06	565174	4.18352e+06	2.11371e+07	2.43552e+06	1.3061e+07	2.71092e+07	1.10157e+07	937141	9.26133e+06	2.16706e+06	2.83924e+07	3.37063e+07	1.04101e+07	2.07049e+06	2.01581e+07	712105	2.28301e+06	2.40681e+07	1.48556e+06	113858	394439	143263	3.43194e+06	4.6598e+06	2.29198e+06	1.51612e+07	7.21307e+06	1.40794e+07	1.5044e+07	1.45509e+07	347735	1.80897e+07	119105	130361	3.6913e+06	131771
	C4 H15 N3 O7 P2	279.038	4.479	0	No MS2	144810	121506	156697	4.47135e+06	4.94766e+06	3.80918e+06	133965	151029	142879	53152	304582	187730	259752	243316	183202	195272	260878	233133	265379	223131	217167	176430	233572	173625	155260	77631.4	164675	196109	266330	45711.5	246163	173804	210797	2.02827e+06	1.71335e+06	1.61631e+06	1.97099e+06	1.7198e+06	95152.9	243262	216909	174840	174295	85592.9
	C6 H14 Br N7 O	279.043	0.669	0	No MS2	2.49196e+07	1.27692e+07	2.62706e+07	229257	230814	3.27406e+06	210110	1.49455e+06	1.84617e+06	555230	464539	1.2877e+07	1.18782e+07	8.38607e+06	9.56016e+06	388869	468610	1.91387e+06	3.30934e+06	774718	3.42339e+06	1.01327e+07	4.27809e+06	6.42753e+06	8.0257e+06	2.22641e+06	6.02327e+06	3.22959e+07	3.15461e+07	2.45602e+07	3.67328e+07	2.42852e+07	3.5956e+07	8.99617e+06	7.83409e+06	9.73249e+06	7.90562e+06	7.65981e+06	3.14327e+06	488587	2.8576e+06	9.11265e+06	568313	2.84572e+07
	C8 H13 N3 O6 S	279.052	2.26	0	DDA for preferred ion	96548.6	228833	58648.4	6.18146e+07	6.85829e+07	1.86816e+07	24668.2	22783.7	23089.7	273272	87544.3	116754	113165	113152	29351.8	26022.1	27303.5	23512.1	157390	201366	158632	77676.4	74603.6	41277.1	28455.9	22942.3	29688	554530	991983	476399	31005.9	48635.5	25049.3	9.95907e+06	9.06086e+06	9.26531e+06	9.86115e+06	9.86565e+06	391529	308362	225096	626524	722886	761087
	C8 H13 N3 O6 S	279.052	3.182	0	DDA for preferred ion	153725	398480	216290	4.92524e+07	3.19925e+07	2.40362e+07	24492.9	25076	24965.2	664961	298894	293343	223471	276430	267508	35067	94994.9	104812	357237	525936	349221	248201	237400	205608	134298	119800	162343	810948	1.19888e+06	750291	184996	111364	222387	1.73123e+07	1.61981e+07	1.45867e+07	1.69858e+07	1.5742e+07	765584	775236	588533	1.15308e+06	1.33205e+06	1.61384e+06
	C14 H17 N O S2	279.074	4.921	0	DDA for preferred ion	17232.1	16535.5	17465	4.87805e+06	1.35528e+06	4.98873e+06	29769	55092.1	31395.8	34738.8	56890.8	21689.5	24967.8	33831.5	20277.2	29874.7	60380.4	30593.2	49690.3	47965.5	31615.5	41868.7	29849.3	22958.8	16493.5	27168.2	16985.4	20268.2	21140.2	19508.2	32116.7	27360.8	31719.7	533613	542975	600499	660693	660715	27585.5	65458	24460.4	25615.3	16536.5	29359.3
	C10 H17 N O8	279.095	0.713	0	DDA for preferred ion	8.86607e+06	9.05547e+06	4.78647e+06	2.17085e+06	1.27377e+06	1.77846e+06	2.40895e+06	7.46647e+06	3.37397e+06	2.14872e+07	3.7063e+07	1.82915e+07	5.41061e+06	1.35152e+07	3.1859e+06	1.09883e+07	2.45738e+07	1.02955e+07	3.99545e+07	1.24307e+08	7.03381e+07	8.76655e+06	4.68314e+07	1.97961e+07	1.99729e+06	6.52915e+06	1.20815e+06	944906	1.18372e+06	1.09619e+06	3.25727e+06	5.56705e+06	2.62036e+06	25951607	2.57819e+07	2.64402e+07	2.79384e+07	2.72862e+07	9.12306e+07	8.64529e+07	68950464	6.58707e+06	1.77584e+07	4.65795e+06
	C6 H18 N9 O2 P	279.132	0.788	0	DDA for preferred ion	2.43007e+06	6.92974e+06	2.01442e+06	561558	976706	1.25044e+06	674017	4.34185e+06	1.20706e+06	2.65319e+06	2.30432e+06	1.56665e+06	2.77456e+06	9.24717e+06	839237	2.79801e+06	982443	3.00943e+06	3.59082e+06	5.62486e+06	4.98516e+06	4.89307e+06	8.6779e+06	3.86706e+06	1.31428e+06	2.81132e+06	925196	3.91449e+06	7.192e+06	4.28225e+06	765881	2.07605e+06	1.11974e+06	3.83247e+06	3.03497e+06	2.79224e+06	3.20787e+06	3.51902e+06	8.6292e+06	1.37757e+07	5.97216e+06	208497	607755	251460
	C5 H9 N6 O4 P S	280.014	7.981	0	DDA for preferred ion	7.97084e+06	7.9167e+06	7.0899e+06	4.54616e+06	5.21858e+06	7.31454e+06	7.17557e+06	8.02469e+06	8.19187e+06	7.7692e+06	9.14956e+06	6.7747e+06	7.98537e+06	9.87239e+06	7.82442e+06	8.63557e+06	7.4993e+06	7.61504e+06	7.94845e+06	8.09943e+06	7.8592e+06	8.18217e+06	7.24106e+06	8.42587e+06	9.31304e+06	8.01391e+06	6.94382e+06	7.3816e+06	7.54181e+06	8.14325e+06	7.53385e+06	7.8842e+06	7.48914e+06	6.16872e+06	6.38683e+06	6.98316e+06	6.74767e+06	5.53141e+06	8.1032e+06	8.39115e+06	6.11684e+06	7.391e+06	7.23647e+06	9.17548e+06
NP-000615	C14 H12 O4	280.046	0.82	1	DDA for preferred ion	283455	339671	342235	687892	5.46873e+06	721474	727167	8.31988e+06	1.85926e+06	759927	1.0916e+06	749434	1.73875e+06	1.03868e+06	2.25861e+06	271465	1.05571e+06	1.37138e+06	656266	2.5499e+06	792531	1.58404e+07	5.43856e+06	1.65008e+07	1.18863e+06	820844	1.46353e+06	6.69324e+06	5.26925e+06	2.47758e+06	7.68818e+06	6.53742e+06	1.24888e+07	1.53446e+07	8.68746e+06	9.11138e+06	1.22712e+07	9.52554e+06	605817	702913	1.07542e+06	526677	432241	635205
[truncated: 2,311 more rows]
[truncated: 3 more columns]
