# Supplementary material for: MetaboReport: from metabolomics data analysis to comprehensive reporting
Source: Bioinformatics. 2024 Jun 17;40(6):btae373. doi: 10.1093/bioinformatics/btae373 (PMC11209541; doi:10.1093/bioinformatics/btae373)
Supplement: btae373_Supplementary_Data [file btae373_supplementary_data.zip › FileS3_1_Feature_Table.csv]

Label	Sample1	Sample2	Sample3	Sample4	Sample5	Sample6	Sample7	Sample8	Sample9	Sample10	Sample11	Sample12
200.1/2926	147887.53	451600.71	65290.38	56540.93	85146.33	162012.44	175177.08	82619.48	51951.61	69198.22	153273.47	98144.28
205/2791	1778569	1567038	1482796	1039130	1223132	1072038	1950287	1466781	1572679	1275313	1356014	1231442
206/2791	237993.6	269714	201393.4	150107.3	176989.7	156797	276541.8	222366.2	211717.7	186850.9	188285.9	172348.8
207.1/2719	380873	460629.7	351750.1	219288	286848.6	235022.6	417169.6	324892.5	277990.7	220972.4	252874	236728.2
219.1/2524	235544.92	173623.38	82364.59	79480.4	185792.43	174458.77	244584.47	161184.05	72029.38	75096.99	238194.38	173829.95
231/2516	117649.77	48960.63	222609.07	286232.15	435094.49	62168.71	465898.01	61234.44	96841.46	240261.21	201316.15	179437.72
233/3023	399145.3	356951.3	410550.7	198416.5	363381.7	317805.8	397107.8	271252.1	334459.9	181901.3	456900.5	294270.6
234/3024	76880.87	99526.27	97493.76	53461.71	88227.79	81072.23	65215.64	55952.44	73781.01	45211.66	83693.39	57516.2
235.1/2695	171995.22	128945.16	155442.48	115286.25	37769.45	7663.88	199981.49	30028.6	156968.3	52596.48	14641.59	27713.29
236.1/2524	252282.04	206031.93	71763.79	73602.47	186660.98	198804.28	253791.07	187225.65	79389.63	90012.64	256263.26	206486.98
240.2/3682	112440.56	90466.98	193768.65	170641.49	81223.74	146563.04	43974.38	270872.93	176425.15	187062.97	75235.94	86068.18
241.1/3679	1465988.7	1318746.6	1215368.7	632037.4	579968.2	561964.9	1468102.6	1594705.1	1006929.3	805533.2	731777.6	522916.1
242.1/3679	280767.61	248792.38	224467.69	109019.43	103841.94	101092.93	280260.24	299453.21	188328.19	139748.3	139968.46	95347.85
244.1/2832	612169.85	256316.47	90539.86	33269.29	54610.78	115505.42	627834.97	56883.71	168524.49	27260.37	110170.73	1352929.86
246.1/2517	27932.12	51557.09	38018.76	41747.84	56145.39	47901.55	105508.75	70508.82	46090.83	45630.55	77205.36	48624.55
249.1/3668	1435000.7	1228148.2	1193346.7	641881.8	536808.3	574005.7	1297985.8	1566269.1	1076654.1	747969.4	688496.3	485427.6
250.1/3668	347794.8	238893.4	248245.6	126623.8	107844.1	118627	281745	336058.8	215534.9	149872.8	139317.3	99814.5
254.1/3231	78911.16	564680.79	89307	127186.81	21055.46	24185.93	54645.64	124200.88	108479.02	30096	66315.96	27554.78
255.2/3679	1420043.2	1187751.9	1264222	673816.2	581177.9	651560.3	1211727.1	1550070.7	1024087.2	875296.3	759075.9	640885.7
256.2/3679	307708.4	263317.7	275104.9	138168.4	121284.4	128540.4	258452.2	338390.9	213618.1	180384.5	164675.7	91822.7
256.2/3453	229192.8	2899288.97	245869.33	113868.53	65507.24	62148.04	249301.23	293543.93	185415.28	99051.88	170656.94	159465.52
257.1/3654	188817.16	224010.07	227798.27	131171.36	77579.97	72091.01	257809.43	220890.76	190701.97	145974.27	73415.62	144957.04
264.1/3154	23256.97	185347.33	165143.89	188573.03	181567.06	195963.04	35633.14	129476.97	150120.71	169945.46	130895.08	144776.87
266.2/3669	379553.6	348338.5	325662.8	245240.9	143129.5	196007.9	223593.4	534034.5	312326.2	292310.4	182876.5	190006.1
267.2/3668	1463921.1	1238442.4	1151405.9	603390.1	536561	564339	1364214.7	1615383.6	1009688.3	728041.9	651345.9	492315.9
268.2/3880	7614.76	55745.68	272955.02	152727.24	105417.75	86353.8	2461.2	466306.59	207039.05	191819.34	115472.77	124478.18
268.2/3671	306981.48	264441.32	244444.34	128516.26	102490.42	113999.84	291569.81	323812.57	208591.49	147417.89	96925.02	75356.73
269.2/3882	666924.5	1237451.7	1063929.7	436101.2	499613.3	428314	464563.2	2276576.6	784441.8	620319	556389.9	392467.6
270.2/3880	130223.45	235715.9	207683.27	74064.13	72738.47	7591.71	49464.68	468060.9	162845.82	131648.49	53203.75	25684.37
272.1/3126	332583.56	237444.77	125686.69	48443.92	66313.16	43893.09	306153.78	18650.19	148857.79	27307.95	60750.28	401715.73
272.1/2732	224307.75	62601.86	74186.32	48837.8	47941.31	60537.9	294518.9	47981.32	131285.22	34838.16	70205.09	230220.89
273.2/3676	72468.75	77849.25	15664.95	22812.97	27374.41	17733.22	55768.11	175747.53	98732.34	47308.67	55171.89	12074.28
279/2791	16540436	12335892	14683488	9660238	11775210	10293898	18747984	12952090	11584736	10705576	10839870	11984044
280/2791	2942033	2199152	2579250	1711820	2118032	1824954	3302721	2292925	2051177	1865185	1991724	2114478
281.1/2791	403697.8	114235.7	364608.3	113534.5	300199.9	269089.6	476559.3	315518.1	286027.5	266741.4	283748.9	295382.8
281.2/3668	2772937	2553705	2531424	1521876	1061127	1272521	2219966	3271118	2267970	1798533	1370601	1189253
282.2/3470	745727.2	4632131.5	772077.8	949999.7	223656.2	127801.9	609642.5	863350.2	1100345.8	419170.9	547838	265745.8
282.2/3669	695800.8	678927.3	601572.4	355604.6	252629	305437.3	540116.7	792999.5	534836.4	400417.1	321763.1	260891.6
283.2/3883	414367.6	880918	1102490.2	485863.6	488737.8	479697.7	228069.1	2341040	806746.6	671217.8	573786.6	479045.1
283.1/3651	634718.21	713218.14	349148.7	189651.83	185318.32	109678.22	623568.34	269530.75	39600.86	101396.39	103582.53	141345.56
284.1/2720	733321.8	939243.9	650687	550520.8	432174.1	524801.3	878794.6	779270.2	573395.6	577530.2	400051.3	576682.2
284.2/3697	715122.1	4301240.3	388586	177969.8	128552.3	271790.1	594958.9	712510.8	319373.9	179535.8	308228.7	232580
286.2/3260	1557473.4	1463433.9	1485022.4	1084076.9	1181006.7	894860.4	1668944.4	1362196.3	1305651.2	1203023.6	1153278.6	1195802.4
287.1/3261	381592.9	383820.6	388006.1	232122.1	300519.1	160367.1	471955.3	357491.4	327052.1	302366.6	409668.8	313713.6
288.1/2798	233984.2	295667.6	323173.5	286756.3	318510.6	401680.3	988202.9	183641.7	639029.4	395495.1	544135.3	1734884.9
289.1/3116	306747.8	290552.8	240938	206526.5	187249.3	230682.6	349864.3	211289.4	225114.3	166132.6	184197.1	230758.6
289.1/2720	331377.6	323543.5	191407.1	103652.3	163085.6	130976	367248.4	247406.8	148823.8	101861.3	132590.4	337823.9
291.2/3671	158999.1	137984.67	111560.76	60582.21	46302.24	50508.14	85006.04	162097.99	80209.66	66971.97	61585.68	49902.21
294.1/2583	40056.23	71533.46	54070.16	57688.55	38616.4	64823.25	53438.05	76577.43	71824.82	49769.71	48392.56	56368.17
296.1/2727	136683.81	202807.79	172459.05	134822.01	84668.49	84544.56	180084.75	102759.47	149853.35	126363.64	86857.5	96876.32
298.2/3186	180780.82	204735.29	191015.91	190626.85	160372.72	220288.62	17272.16	41352.2	50778.03	79595.27	52418.15	51716.96
300.2/3392	4534353.6	4980914.5	5290739.1	4564262.9	4733236.1	3931592.6	349660.9	491793.2	645526.7	634108.8	1438254.4	1364627.8
301/2792	2739847	1732888	2330865	1185810	1908463	1339885	2844473	1716199	1636414	1250314	1576059	1336836
301.2/3389	962353.43	1047934.14	1109303.04	946943.39	984787.2	806171.47	75481.75	115602.42	143078.06	130608.93	213514.19	291392.97
302/2624	643996.2	790351.6	444524	385833.8	399591.8	454476.3	667080.7	653312.4	343121.4	327247.2	424152.2	504934.2
302/2791	494305.8	319649.9	450510.3	212202	350812	251603.3	525006.3	305139	301177.1	171962.5	274759.2	263387.9
304.1/2925	1948206	1198309	1243866	1045969	1419172	1626957	1675020	1672881	1125530	1313724	1820963	1501736
305.1/2927	994373.8	888256.4	1063314.7	1096130.2	1246073.7	1214950	1681341.9	1149447.6	810315.7	859584.5	2251478.2	1721307.3
305.1/3504	557848.3	990038.1	1523254.3	748182.7	643288.3	635215.3	1196709	1030918.1	1237490.8	708628.8	498231.5	585316.9
306.1/2928	215368.1	409645	246498.8	247480	265343.1	270333.7	362282.2	292946.1	193570.5	186106	467150.9	374561.4
306.1/3504	125473.85	218249.83	337795.68	159274.08	153809.55	139507.23	266504.79	212509.62	272840.24	154863.77	40561.34	88881.56
307/2625	349067.12	420085.79	226991.3	115324.02	197855.36	175941.34	338093.36	319222.44	184048.87	82136.95	184966.14	181595.76
308.1/3260	312927.9	1931395.4	246074.5	237549.2	146736	114054.5	209238.9	355568	145089.1	121585	247134.9	123431.6
309.1/2924	820897.8	409310.4	490685.2	258387.3	570486.9	448465.4	655900.7	535264.5	450819.8	323317.1	621911.1	366731.3
309.2/3670	474829.72	357127.85	375113.82	191867.83	83873.05	142394.68	406958.04	499268.32	311566.8	223811.97	144582.6	127929.22
310.2/3634	192388.21	232015.94	197712.64	105269.19	131799.35	128400.29	272303.46	161525.21	115395.66	104696.16	100447.71	92830.57
312.1/2999	293193.9	263174.5	296169.4	158153.8	243862.6	264121.3	241411.9	288181.9	230302.3	149743.8	192635.9	211505.8
312.2/3868	219733.4	458436.96	176647.37	86923.42	73956.68	71891.88	205753.02	219341.95	129558.9	100029.64	80471.47	81820.56
313/2788	1704155.4	6856948.4	897619.3	1642799.4	806366.8	307398.4	915830.6	4877628	7685169	4134979.8	4114991.6	760122.8
313.2/3291	1225817.5	1075845	862661.6	530671.4	462568.7	469316.8	1230795.8	1269568.8	750402.9	564428	509199.4	457307.1
314/2788	388253.14	1499485.01	171070.66	390983.01	178926.45	45282.97	165809.82	1015506.87	1678104.7	925856.84	823072.93	162686.44
314.2/3289	292071.25	242072.32	231155.25	168158.75	107759.09	113067.99	324236.7	286295.08	198117.64	179361.82	86436.51	114211.55
315/2524	103665.24	90376.24	3525288.08	5071743.22	3617315.62	723199.47	100738.96	100434.21	4208773.83	2914424.79	5453768.79	1544977.3
316/2524	16394.42	28069.09	719323.36	1097369.93	795085.55	179512.96	25247.34	25076.86	883721.25	636243.2	1163245.11	380126.45
316.2/3088	107994.28	120804.48	67253.01	81778.46	83403.21	159768.61	1363190.24	71427.67	302041.1	198404.03	172667.19	1081830.44
317/2792	554864.61	154072.69	355561.33	105294.83	127762.97	109807.66	623123.97	204779.97	285929.72	105071.74	77221.77	131194.8
318.1/3248	76370.15	91030.37	99212.97	127139.67	94649.74	113150.39	135419.08	121177.39	90519.6	98147.55	72781.63	147843.71
321.2/3667	297015.32	282316.24	323305.09	38719.58	96046.9	75252.1	102256.94	422866.37	293428.12	200103.61	117510.87	67774.07
322.1/3504	648546.1	1058978.5	1722624.6	1324834.4	650881.5	937782.2	1401260.8	1450700.4	1509039.6	1351949.2	536634.5	904041.9
322.1/3392	238208.46	272654.01	378948.17	273593.95	247266.87	96194.27	14480.14	20632.36	19562.89	29375.33	19970.18	20741.01
323.1/3505	158127.9	277326.4	397502.9	307340	155371.4	230601.3	323742.5	330337.9	354443.4	313828.3	136403.9	222893.9
324.1/2792	339832	284679.8	341633.1	178500.4	264128.2	283695.3	455424.6	379752.3	303409.4	224206.9	256622.6	303097.3
324.2/3276	221263.21	388214.93	186860.98	162564.38	148367.97	182694.97	27881.28	50017.38	26693.48	16281.22	26765.12	20520.95
326.2/3415	4809521.4	3931304.6	2913711.5	2819100.9	3284987.3	4346409.7	259229.3	314154.3	161900.6	200939.7	247976.9	237853.6
327.1/3504	190747.1	275564.8	465617.9	263114.6	185070.3	202417.7	356507.7	296447.4	416275.2	248424	125002.2	184970.5
327.2/3418	1108851.28	950126.53	674222.71	677091.27	772290.31	1013977.91	70565.56	64944.45	61513.09	52472.57	64968.08	73942.7
328.2/3633	6463382.9	5630552.4	4398403.5	3085430.4	3289888	2626186.4	402409	573880.8	403748.6	412858.2	385802.4	297208.5
329.1/3499	325363.8	367926.8	409585.1	291867.4	259407.7	211961.2	432441.8	481405.6	382402.7	227057.8	187019.3	161229.4
329.2/3630	1521141.36	1315446.89	990625.77	707798.72	759301.22	605854.74	114347.57	148419.77	98738.38	101505.6	89072.31	67837.15
330.2/3631	201588.7	167042.48	143015.85	105447.72	92547.86	95737.38	18898.01	39186.23	13722.87	25405.73	21065.96	16708.2
330.1/3500	94656.81	102329.74	112024.98	68697.48	52884.48	54455.16	124849.44	125403.43	103233.32	65765.35	28581.38	50653.05
331.1/3497	466357.2	490815.3	438999.4	372787	320962.9	307401	600145.6	402078.2	301914	414769.7	312639.5	388149.2
332/2523	72668.45	176007.73	4658831.11	7614619.51	4486091.85	1136008.96	94505.77	149135.83	5672069.08	4752615.7	7203558.87	2631198.28
333/2523	31913.97	40302.33	927289.22	1587224.13	933164.79	253220.2	41150.36	57876.85	1187460.47	947074.13	1580626.58	544591.99
334/2524	13976.57	36178.71	208246.33	345968.56	259924.87	49142.17	18610.39	22136.34	268288.09	203024.94	396380.46	103730.32
335/2788	382769.56	1344842.91	190478.18	255464.74	163243.31	47415.13	215083.93	843755.31	1435113.4	591752.31	763566.36	130790.9
335.2/2998	71757.92	407360.89	40837.04	41310.95	40345.44	74448.95	64995.37	115959.25	74436.72	45663.59	51022.44	51228.71
336/2787	73353.49	294165.22	31495.31	50504.62	27344.32	9597.55	11555.79	187153.94	317781.23	144038.6	171719.09	20794.1
336.2/3695	36052.19	664589.33	419444.23	209776.5	33345.16	27260.35	22550.03	55684.68	290423.95	220986.22	42592.07	28698.87
337/2523	149462.1	262507.7	4073677.5	4153687.2	4365319.8	1023976.6	178520.1	214030	4694317	2645818.7	6391595.6	1862776.4
338/2515	54144.14	70322.97	795295.07	868056.23	870134.05	218742.59	39522.81	53272.75	937418.3	557510.15	1164693.07	381923
338.1/3024	396319.8	441040.5	411133.6	212310.1	341346.3	356067.8	364577.3	358070.4	360865.9	214432.2	438100.8	354304.1
338.2/3668	614212.5	605655	622113.9	335737.5	364966.7	356312.8	557322.1	641973.1	476072.6	342120.3	339368.2	328142.9
338.2/3836	88852.95	711015.5	244913.81	154551.07	121607.44	70912	119753.76	408664.1	254368.11	132151.49	420930.15	120842.71
339.2/3321	3474207	3533684	3243829	2482697	2321804	2311413	3467092	3924277	3301295	2476099	2415701	2138855
340.2/3321	954019.8	853736.4	883064.7	843098.7	330402.1	591805.5	954993	936253.5	885705.2	816396.6	531026.7	543389.8
343/2686	20269362	21948623	17930720	15378115	15793756	17800198	22065407	17773756	14333258	13440375	15108077	18737046
343/2599	2472386.9	2933970.4	1643088.1	1221113.2	1421930.6	1962811.8	2741281.9	2378377.5	1121674.7	300731.6	1448739.3	2022329.7
344/2686	4426345	4808488	3954887	3374426	3500475	3862062	4933535	3982326	3276619	2910183	3298613	4092028
344.1/2912	67577.44	781070.55	669103.34	621011.55	548931.57	475386.24	133970.59	706044.22	695608.33	623623.09	619525.6	532428.84
345/2686	703795.4	744691.6	602322.9	508404.4	553315.8	600422.5	763241.9	611646.4	486979.6	458777.1	524993.4	644033.3
346.1/3499	732502	890001.4	917425.2	952137.5	472769.8	562731.6	994786.2	1435435.9	879991.7	751993.2	355132.5	466886.4
347.1/3499	202822.2	236859.6	240054.7	247355.6	134452.9	150277.5	271151.1	381682.1	238818.8	207879.8	101642.1	131435
348.2/3496	221323.8	202071.2	204324.2	187851.6	128782.9	140879.9	284864.7	223959.3	150425.6	215002.2	121967.8	176025.3
348.2/3288	165830.9	183665.01	150845	134637.12	136452.46	167008.05	23872	16600.66	19190.76	12285.99	11045.67	19173.95
349.1/3409	146310.31	38794.27	40485.14	67493.95	110555.89	114025.2	43076.88	14918.34	16876.77	18373.46	36685.97	29097.7
350.2/3648	282937.26	162340.26	24255.71	181736.72	240243.93	89835.7	25888.43	316760.7	175073.79	113665.26	47550.57	35219.51
351.1/3499	185786.69	191451.15	234594.07	186672.36	120076.85	105565.09	216720.88	242060.91	205668.51	119396.87	88486.82	66543.8
352.1/2791	265883	181651.1	227777.6	145930.5	116138.7	128637.7	269970.6	204617.5	251136.4	138909.8	146512.8	125350.2
352.2/3494	165714.37	354074.63	161146.28	76533.22	48234.38	77757.67	50434.55	42936.05	36275.11	20003.29	32936.41	15264.59
352.9/2514	30491.24	67793.63	586587.08	557009.51	326683.49	85987.83	29782.33	48081.6	879668.68	325257.81	213709.03	166049.65
353.1/3497	223895	261258.6	205854.4	124798.5	128120.9	106673.1	245539.8	159550.2	120134.5	127073.7	114163.6	108293
354.1/2790	133044.73	99236.44	124984.14	97203.93	232692.03	214141.86	108255.96	125182.79	173901.32	47621.19	289194.45	211433.07
354.2/3618	1135610.95	904522.36	832780.32	532867.71	570306.9	729939.97	112167.16	154475.67	51277.22	92434.72	73763.23	65837.6
355.2/3618	334039.86	257216.86	222655.68	126090.44	154979.58	218179.86	16572.83	139505.41	19111.51	131022.09	4396.63	31744.26
356.2/3835	1189376.1	2242782.4	1535138.3	932580.3	1206594.8	823710	181130.1	521478.3	258986.3	237847	197582.4	246931.9
357.2/3835	328565.95	567776.99	391437.16	254805.16	305032.23	218120.8	44681.55	148383.91	43793.88	52168.12	55474.29	62238.68
357.2/3472	107080.85	80568.51	343171.05	189441.57	26912.91	29974.61	368090.33	270155.75	220815.64	123087.81	24633.37	9303.61
358.9/2917	0	3555647	4250967	2535026	0	0	0	0	1117122	0	0	0
359.2/3722	462141.4	616424.6	407618.3	285184.5	437009.2	413134.3	370926	771634.2	272933.1	446149.1	382811.8	521506.3
360/2690	9748524	10851569	8797145	8702183	7372829	9376845	10710925	9496878	7457844	8053175	7425235	9956697
360.9/2917	0	2721897.58	2969929.07	3456162.66	0	1577.92	0	0	889552.01	38687.78	4051.25	0
361.1/3169	1170645.2	1498158.5	1046203.5	737098.3	690755.3	687633.8	1152980	1279489.6	974223.5	778375.5	696882.7	648550.7
361.1/2690	2206508	2560830	2364089	2322160	1625820	2088472	2461532	2144659	1938518	1912070	1753051	2204021
361.9/2918	0	1907483.89	1810216.51	1020656.77	0	0	0	0	663489.73	18474.76	1691.24	0
362.1/2689	770409.3	934352.6	641678.3	632941.4	600784.4	605451.1	704809.5	658928.8	491933.7	514541.9	568139.9	586544.9
362.1/3167	312079.2	357256.68	307965.84	216443.61	78704.02	244520.04	292404.16	364509.21	296741.99	251609.31	211656.2	217405.32
363.2/3261	405917.6	390905.1	306254.5	189293.2	178701.9	165307.2	430759.6	485668.1	269878.8	208853.8	184987.7	169349.6
364.2/3732	382350.36	233404.08	217897.2	100901.67	187667.24	160307.88	371077.15	308697.82	155474.93	125466.05	70220.72	51863.03
365/2687	12540962	13086927	11725805	7176350	9905616	8655443	13169758	10032806	8963502	6327210	8737741	8426677
365.2/3395	372091.9	358191.5	358265.6	208369.3	167813.2	165509.4	381820.1	455203.6	317859	218376.9	178224.8	149862.2
366/2687	2864112	2952706	2484968	1546877	2118036	1929729	2914143	2259649	2003961	1404628	1879525	1802966
366.1/2792	652282.6	553363.2	747021.7	818030.9	942350.7	771054	722235.7	532891.2	702447.9	868236.7	810665.2	884880.7
366.2/3847	428862.9	545334.1	416711.8	278174.1	281201.2	231210	544398.8	466799.5	386455.2	318069.3	279764.5	249253.4
367.2/3529	2734571	2693665	2455930	1617637	1607496	1598232	2784615	3238646	2423942	1712150	1657051	1517655
368.2/3529	841651.1	730786.3	636622.7	457324.6	441341.2	438156.5	866902.6	887056.3	637453.7	466717	436644.2	401560
371.2/3641	501808.2	378297.5	196485	152106.1	126154.3	143317.1	529104.6	342909.7	261951.7	119734.3	145779.5	177725.5
372.2/3293	66372.85	5201100.8	3894763.17	3037266.14	2934672.47	2365565.98	60133.59	3457744.21	3646832.88	3227975.37	97918.92	2606604.1
373.2/3272	37744.51	1170804.48	1009312.48	739726.51	703978.48	575113.41	18144.85	822775.28	845697.31	789026.46	825939.57	105370.37
376.2/3717	162499.44	219938.41	106022.13	131973.33	141468.11	148533.85	115815.28	322572.68	57601.66	165280.88	122884.36	193350.13
376.2/3459	185802.72	178779.59	140389.6	95461.79	48576.78	88793.55	19290.12	22762.48	13692.93	10724.89	10917.13	4658.33
377/3076	94719.83	125213.21	94550.81	27467.9	85111.62	66383.24	92796.51	92967.26	65916.89	11112.73	37445.86	45675.83
379.1/3331	606273.9	1073198.8	1271171.5	1839451.7	1075704.4	1466693.7	798946.4	777467.4	1171788.1	1529429.3	740580.9	1523458.6
380.1/3154	308623.6	1911798.7	1717570.3	1756725.2	1765811.5	2609852.5	1074832.2	1434540.8	1563407.5	1610769	1355144.3	2022633.3
380.2/3330	161568.9	254387.7	333099.7	495773.8	128146.9	370387.3	113088.3	121021.3	320021.8	417616.4	187168.4	373949.8
381/2687	1822015	1040975.9	1053454.8	483098.8	377455.3	450273.3	1853495.1	759658.2	1313396	529203	492552.5	419422.6
381.1/3154	56748.6	412013.02	365480.26	390842.16	371351.68	398323.59	57218.66	314270.58	343710.96	333494.98	302289.93	445468.65
382.1/3246	352533.8	1242416.7	1084915.2	944606.2	846849.9	1212011.1	544489.3	1016638.7	920957.3	883904.5	794106.7	881742.6
382.2/3796	710639.9	580437.41	433480.22	286404.15	317220.06	323722.84	102300.92	94799.87	50195.71	36176.66	28169.72	17170.74
384.2/3993	1085362.52	637047.82	1532283.79	608698.8	334029.57	204841.84	196445.91	41865.39	151156.42	35403.74	29913.91	127434.99
385.1/3178	1137379.1	1228016.5	1151942.7	903258.9	877204	760969	1245689.6	1413865.6	1123948.8	896498.3	808884.3	856576.7
386.1/3178	325325.4	269560.6	312436.5	275222.6	159054.4	221569.4	345949.4	397554.8	313348.9	243353.2	186412.1	242389.5
388.1/2689	584497.9	573448.7	504735.4	358188.1	414383.8	260421.3	702064.7	752440.9	606807.8	372982.1	482003.2	364109.2
389.2/3353	1199783.3	1140158.6	1008374	673382.3	659322.3	724902.1	1231191.9	1357790.2	959959.1	677888.9	648895.6	642441.7
390.2/3353	348186.3	335515.3	282058.8	188020.9	181619	216997.5	345712.1	389364.8	279306	203101.1	194945.8	193556.4
391.1/3627	6899364	7039985	4933378	2162711	2159509	3583241	9246373	5176181	5942055	2106210	2644093	4596621
392.1/3627	1832399.7	1878963.4	1330574.6	610131.8	566598	973222.1	2482519.8	1410152.6	1584953.7	554438.3	709070.5	1209064.7
393.2/3630	399851.88	382029.02	273051.51	84918.84	64420.1	198823.77	431680.54	304225.77	328382.85	27873.94	114428.74	230953.76
395.2/3716	420647.6	421291	354284.2	106522.1	146232.1	158797.3	263984.7	702781.3	230011.7	186350.8	177711.3	156146.5
396.2/3331	212417.3	418476.3	493690.1	794110.4	372788.9	603055	289612.7	297155.8	428490.4	650558	264918.5	614589.6
397.2/3330	55424.85	99516.96	133878.12	210330.84	114604.59	162646.82	66261.74	68464.15	118164.48	185109.8	62903.27	183454
398.2/3330	20763.26	19312.91	108336.85	1376143.44	1441434.46	1130981.8	30154.96	2069349.49	1716650.13	1641655.03	1422532.59	1186504.84
398.3/4058	302032.71	199444.34	106172.73	56563.1	100635.11	92674.45	0	27666.6	14534.16	15245.66	0	2258.21
399.1/2800	517279.87	130172.78	264044.7	347198.38	91175.08	111866.25	541970	103373.51	287810.5	341704.69	178355.79	131298.84
400.1/2788	115111.59	229736.57	82562.72	165280.07	69892.01	29858.51	158828.07	187919.74	293209.88	303195.03	247167.67	69796.1
400.2/3607	41858.22	17891.91	252485.6	12036678.87	6745245.85	5488584.31	35225.38	21313.46	268745.94	10756761.96	7160707.13	5289514.72
401.1/3330	137774.56	168282.89	240788.11	363286.88	205112.03	58738.37	128217.61	74394.25	183700.71	210674.89	70957.08	284150.62
401.2/3601	105841.95	35661.74	58721.75	1439239.22	1834093.61	1589913.29	55278.47	67621.11	80004.05	2991281.27	1786746.13	1501862.29
401.2/3752	293894.9	701952.4	597310	280281	387217.3	343416.1	323630.5	3033005.6	4059629.3	619690.4	289693.5	343059.5
403.1/2950	93997	101980.89	111200.26	63836.34	76461.22	86898.24	109363.01	85233.29	65663.14	64602.23	67256.29	89870.06
404.1/2690	299182.05	215939.63	128681.34	38446.41	200954.04	322108.77	314592.25	255091.58	157515.35	22831.85	43244.68	22946.78
408.2/3444	108910.26	573379.77	853918.23	233681.46	63276.47	231425.98	268866.15	597722.61	751128.36	146992.38	90494.2	245023.81
408.1/2895	22876.78	1036989.35	105008.57	72294.9	30712.13	15356.56	16106.53	214166.18	54678.95	179523.51	565354.7	19730.16
410.3/3937	980012	1319875.6	1375015	949318.8	899985.6	799401.8	137450.6	203674.4	223544.9	162703.8	96805.7	113334.6
411.2/3937	304741.63	426745.77	437071.77	304811.06	285571.6	275335.28	66325.48	93226.87	86924.84	76948.16	56605.49	65848.03
412.3/4113	3412993.6	2118700.86	1679362.24	655969.6	781156.1	594736.34	486799.44	251226.79	170220.57	109350.49	69618.12	139796.49
413.1/3629	778922.2	855168.6	665025.1	120558.4	156926.7	327900.8	389790.5	788643.5	676852.9	156450.9	282687.1	330997.9
413.3/4113	991447.08	626592.41	495456.72	202687.29	230747.93	153659.53	151907.28	81420.93	55949.78	33079.8	25835.61	36367.74
414.2/3060	252452.21	352227.45	33040.77	125159.01	95257.97	276920.27	784648.34	192081.84	258999.62	40389.38	169402.11	640714.52
416.1/2688	439237.7	508248.3	418352.6	285253.5	279594.9	263207	470798	408737	322456.7	195945.3	278605.4	239773.3
420.2/3881	58653.53	219417.67	120918.03	159112.03	39443.7	26405.74	45296.14	107860.67	260905.97	202773.7	59680.5	62228.77
421.1/2801	156029.95	39740.43	67756.18	56574.43	30430.73	22681.97	140031.23	25874.25	92219.37	61164.29	41083.93	41870.38
423.1/3256	236249.55	255168.62	212710.78	180690.97	191746.74	152861.19	32174.22	16802.65	35056.41	26333.17	50863.45	38746.2
424.2/3424	24653.18	23365.5	46153.43	961030.38	1348980	586789.62	27649.8	5877.89	1673201.43	1562709.03	1547095.94	834756.6
426.1/3017	792979.2	843517.4	588996.1	282697.3	231451	120684.9	821819.4	919600.6	386864.4	295901.8	318466.8	237842.7
426.2/3638	30398.8	117747.44	486846.11	10283077.71	6937764.44	6091112.21	34617.57	11438600.3	11182703.1	8906813.73	7670588.81	4852718.31
427.2/3614	28211.02	28880.74	94582.19	1778212.08	1855249.2	1754074.86	13625.12	17567.05	96372.04	2456144.52	2210419.3	1393249.65
429.2/3887	580907.7	238723.3	574589.7	488037.3	1374609.1	1573595.5	775416.8	3609938.7	767394.6	1220814.2	1236769.3	1448950.8
429.2/4042	735571.9	381505.1	533925.6	464898	577865.1	530001.8	900888.4	508735.8	431114.8	194650.5	239813.7	430022.4
430.1/2688	1911680	2124744	2487771	3076213	2957369	3015874	2006604	1906551	2222893	2633887	2700540	3080688
430.2/3885	47916.15	61158.11	193756.39	138737.4	443495.88	536046.68	246396.73	1173060.45	263236.13	396414.5	422852.62	479482.66
430.2/4075	398260.32	278948.74	271827.72	144563.01	141065.36	149095.08	299915.34	68857.41	204156.77	94700.85	107525.54	114376.86
431.1/2688	559442.5	796036.9	718791.8	910517.6	844283.4	847285.7	589107.9	533617.5	603054.8	757021.3	838407.3	922359.4
433.2/3813	487331.8	518192.1	293162.4	264535.9	378265.5	178862.5	747277.2	303496.1	530128.9	235061.8	478209.6	555184.4
436.2/3629	375812.22	703821.22	258360.73	52292.75	93147.23	179091.59	383207.74	292975.83	292767.72	80397.46	136055.4	141475.38
438.2/3456	3472535	3562087	2785907	2003833	2084214	1943269	3299909	3440934	2944406	2185618	1841181	1891048
438.3/4056	1688005.87	886542.59	972109.14	509452.01	466565.58	477464.55	167854.08	83567.86	73254.52	61424.69	58544.45	65153.2
439.2/3457	865853.7	875625.3	662970.2	505118.5	516781.1	523444.6	812861	839775	727318.9	529271.4	474139.1	460491
439.3/4056	543352.35	290968.56	320746.75	172128.24	159371.11	162830.9	68979.48	23103.23	20089.91	21202.62	19392.75	24996.81
440.2/3477	432281.5	476358.8	346995.1	249106	257958.5	286073	452757	464760.7	369651.7	277043	269703.6	254998.7
444.1/2687	348573.7	304396.9	238158.7	250968.9	214580.7	225079.9	352281.1	238866.8	116900.4	223410.6	176842.7	215947
444.2/2898	166816.82	130090.62	47040.94	61420.31	46652.93	35476.61	336163.21	57282.38	63175.52	68934.83	175244.67	116502.29
447.2/3867	1440194	4874467	3731989	2248042	1764225	1860855	1142400	4602424	4399068	2130744	2138575	2555249
448.2/3872	480186.9	1347500.4	1132937.7	648951.1	530819.3	591727.5	506906.9	1432046.1	1418936.5	606400.3	621258	809465.6
448.2/3404	0	1054.8	15161.17	1175355.33	1012971.6	604947.26	18126.61	2888.75	31504.62	1098277.49	1078385.14	760159.84
449.1/3290	144480.64	60642.29	95314.68	107190.05	83447.37	163903.72	9045.26	6583.57	12264.98	9149.01	17472.32	16704.49
449.2/3498	10987.96	8443.08	423763	14109.94	7231.61	3009.46	1677.43	473966.17	517180.66	343257.41	11956.84	5623.49
450.2/3628	252000.35	212278.85	159501	8547.36	21081.46	0	394726.37	0	0	0	72461.07	0
452.1/3078	2293581.7	1954888.4	1448580.3	824219.3	774503.2	724081.6	2491178.8	2724873.8	1266409.5	986976.6	867737.6	692466.4
454.1/3291	12268924	10171632	8239736	4480131	3948638	3703141	12986145	11904317	6945636	5104758	4460651	3685764
455.1/3291	2991215.8	2443696.6	1960040.2	1085377.1	949750.9	919907.4	3152523.5	2907910.1	1680693.7	1220496.2	1137137.7	968337.8
456.2/3291	525963.6	461602.3	358024	206175.2	204643.5	173109.5	584342.9	527278.6	328865.9	243418.2	248846	226419.5
458.2/3044	347732.4	588548.1	270001.6	237943.2	263382.2	309530.8	1742958.7	292667.2	470208.7	311438.5	341058.4	1255857.2
458.2/2943	38334.33	1203598.62	66455.51	22751.89	17387.77	45453.28	550533.03	217481.43	144399.42	85469	86757.55	142886.95
459.2/3043	143024.4	201401.8	92888.71	83654.83	86124.71	95776.09	687933.67	72021.83	129063.19	85184.4	65977.77	413227.81
460.1/3455	130848.64	113363.41	122720.25	38291.47	59179.69	37166.65	168004.34	107421.46	98293.09	49276.3	45563.48	44821.27
461.2/3906	99009.09	379994.2	391032.23	243735.16	161873.61	150345.69	120863.21	228933.71	515938.21	236766.58	149290.04	275292.84
462.2/3294	44817.84	57696.22	566169.97	80129.49	70528.29	949825.1	81060.1	896643.63	904380.34	828449.18	803904.3	819482.19
463.2/3044	224751.86	303574.34	189951.96	132454.1	162460.96	207171.53	708094.49	96589.73	253796.15	142086.44	213874.51	513779.92
464.2/3463	9624482	9579512	8022735	6292707	5782602	5812679	8298241	8508759	8752916	6446999	5184219	4972837
465.2/3464	2655186	2583915	2123612	1673537	1500153	1540066	2225149	2315741	2326308	1657923	1367032	1327833
466.2/3698	3738130	3551395	3135584	2367438	2793018	2518763	1963052	3910388	3098664	2508631	2447539	2389185
466.1/3480	216196.92	165357.12	25660.66	51796.16	23309.27	0	670113.54	173603.62	0	0	0	0
467.2/3697	986922.6	1099746.4	860519.1	662154.2	740599.6	685996.9	533336.7	1042023.2	857864.6	682214.4	674414	701362.5
468.2/3131	254514.7	137610.9	341180	245913.4	301389	293268	264906	296463.6	352944.2	252094.7	258240.2	879724.1
468.2/2936	267867.8	2828119.3	187220.6	534910.7	103476.6	161152.5	224459.2	397165	117325.5	101627.7	255051.3	194727.2
473.2/2937	86935.96	498129.04	58916.67	112626.49	27666.93	39940.88	40022.07	68442.21	44696.69	9081.76	53042.37	18661.47
474.1/3078	262871.67	227134.37	190265.35	80835.23	87011.02	81765.63	267902.63	276743.43	151437.08	110951.21	65662.13	57821.45
476.1/3289	676061.6	501276.12	611453.68	386547.04	250077.61	236637.26	813616.89	472520.21	122160.01	63014.02	266181.9	221330.13
477.1/3289	135342.44	68868.54	91786.27	96811.81	31064.89	68043.91	150797.14	124660.79	106700.48	46797.71	48082.51	59236.15
478.1/3164	211280.65	347087.26	202012.55	105366.51	204349.26	102014.34	330970.97	361389.21	0	83127.52	88116.91	119234.91
478.2/3628	1369782	1224492	1694280	1268675.6	1376509	1760947	1870118.1	972088.8	1865883.6	1180443.3	1489173.2	1450420.7
479.2/3628	454970.1	428987.9	570663	403231.9	451095	554518.1	620010.7	345749.2	627057.6	393566.1	489646.1	508116.6
480.2/3321	42230618	40615554	34709484	24831779	24423707	22059399	43470430	45089229	35235910	24908900	25487175	20970591
481.2/3321	10921240	10828009	8944329	6564554	6360075	5756178	11197392	11492653	9045799	6573155	6630788	5581304
482.2/3604	7209761	7566668	7111091	4489166	4661342	3662908	4724676	7207720	6482972	5271048	4629567	4094547
482.1/3322	711236.16	483309.56	1307319.47	60822.24	267800.31	152844.45	2016689.33	435957.88	0	0	0	0
483.2/3606	1910356.2	2037483.2	1856083.6	1183593.9	1225570.5	993675.7	1335002.5	1926872.2	1750445.5	1396114.7	1237339	1124263.3
483.3/3747	61667.91	994333.13	118948.05	96734.59	38204.85	36277.61	16276.4	353002.22	144336.66	66387.69	88915.38	122122
484.2/3611	369011.1	386938.1	361278.6	236337.9	241059.3	186950.5	285351.9	362164.4	324953	261192.5	234622	220222
486.2/3464	300614.1	317441	333286.3	271452.7	187876.4	190975	281818.9	252367.7	311629.4	260242.9	176497.8	114901.6
486.2/2801	252488.14	58097.62	214907.56	309458.41	109864	85280.08	266156.36	75710.45	202150.13	321050.52	152254.22	103425.61
488.2/2881	268054.64	197835.95	49655	90323.31	59096.61	29253.73	533143.14	47454.88	73059.15	125124.34	226005.73	188903.23
491.2/3398	432037	332159.07	386966.75	334951.45	294816.24	373577.61	43169.99	15625.38	49481.5	48952.69	13747.99	11631.86
491.3/3541	64294.56	323345.27	58135.02	119565.69	26812.82	50152.8	60712.33	90206.7	47654.76	62707.65	77926.41	85355.36
492.2/3665	606211.9	598203	530440.6	334754.3	407576.8	418373.7	260747.1	554774.1	485690.8	388397.1	374965.7	417547.1
493.2/3669	668974.06	669101.86	485466.24	228960.01	270604.12	118918.32	64644.24	175815.58	115816.14	84738.34	65722.13	115149.05
494.2/3430	1529021.1	1125753.2	717880.6	378993.1	413482.3	499798.1	1526066.4	1664767	677868	351012.6	516888.8	405339.7
494.2/3128	484938.1	374820.4	423997.5	375367.3	400462.9	439382.3	512972.5	379129.4	385146.1	377995.1	322550.2	506474.7
495.2/3433	438350.32	251722.42	31821.47	0	0	133064.34	433586.61	469348.2	22454.97	0	76661.59	100981.17
496.2/3350	10456653	11334526	11392016	9642980	7713100	5670430	11675659	11292260	10633730	8746891	7456649	7534107
496.2/3422	29480298	30735807	29850978	26861431	25710358	18547365	31551043	27912140	29330262	26793724	24983717	24343011
497.2/3425	8063599	8286159	8014609	7258384	6992526	4970790	8397284	7664674	8015786	7276388	6723617	6522580
497.2/3350	2875710	3042308	3068949	2682533	2123571	1572472	3225457	3105744	2885738	2335778	2071030	2044513
498.2/3368	193760.8	643532.5	851085.5	721769	610146	454487.8	272313.8	656610.8	708213.4	641035.8	588030.2	528592.4
499.2/3419	230905.24	216300.19	190009.78	236429.69	149785.81	166025.8	251453.42	225829.2	192221.8	204131.6	178856.84	91407.67
499.2/3335	25000.55	0	134033.66	226783.51	96453.36	65744.74	121800.94	153136.07	72736.75	0	114190.63	30519.66
500.2/2801	235322.26	68750.76	124907.61	143302.36	34891.37	29768.51	214982.68	56191.31	126973.33	134956.11	78508.71	42213.08
500.1/3047	190889.15	173685.68	127081.13	40715.23	50079.47	47292.1	193711	242104.02	126633.54	68562.42	40346.5	44779.36
502.1/3169	16972822	15739987	12729848	8332544	8505190	7657925	16450454	17052646	12650642	8848866	8794519	7132402
503.1/3169	4810844	4456402	3582621	2355995	2417542	2180179	4778155	4937144	3627364	2493545	2494471	2035940
504.1/3261	5356955	4880157	3711291	2088344	1771182	1663514	5937698	6314198	3232523	2281405	1958691	1564184
505.2/3261	1490180.4	1430487.1	1069985.8	591917.3	515065.7	474590.6	1665003.8	1773914.6	916982.5	636337.3	552504.5	448829.2
505.4/3740	98120.02	1429718.27	121434.74	126013.76	25072.34	35018.34	19510.23	623460.95	206049.98	81071.95	147567.69	171960.79
506.2/3395	4958427	4287224	4287024	2358940	2029891	1957168	5639064	5791283	3723911	2558316	2439061	1903921
507.2/3395	1492306.7	1282636.7	1250595.4	721120.3	640276.4	599263.9	1603957.1	1717794.3	1075706	748842.7	699999.5	446090.9
508.2/3529	40421850	37407863	31180104	20421456	20618866	18146963	43677358	45173156	31509861	21518578	21911294	17120653
508.1/3367	184972.18	162147.42	0	324339.06	666645.23	239634.07	321721.88	137559.57	104371.25	67382.85	288185.36	339151.27
508.3/3845	2226.58	2015836.24	0	68869.55	0	0	18160.87	195328.72	165625.96	60777.61	206123.1	154591.76
509.2/3529	11501354	10457527	8806212	5722395	5919454	5185408	12222713	12705949	8890656	6101089	6293692	4981964
510.2/3777	1800051	8684161	6453425	1874392	2452518	2067843	2384323	13562012	4418648	2924412	2717763	2239913
510.2/3530	3214977.52	0	0	1053566.63	1168207.27	1113472.83	3173146.63	77743.15	0	1178809.77	1244176.42	1030136.02
511.2/3777	540843.3	2459948.8	1873350.7	526870.1	727804	589466.7	703755.4	3944795.2	1254268.8	837436.4	755977.9	675114.4
512.3/2925	321916.96	2744626.01	237653.67	592109.12	82086.7	174057.13	269403.42	491984.36	128683.23	81623.64	278263	173705.47
513.3/3532	23661.78	461814.32	26574.21	75865.04	33143.19	29128.41	34689.62	45302.39	67386.97	64899.93	51812.45	69830.64
515.3/3423	46031.94	77974.58	72152.76	185065.98	72267.42	56627.96	27708.94	61037.26	71745.03	164627.77	83377.27	63797.37
517.2/2924	73778	428335.29	53816.98	91781.19	16975.21	17090.27	50999.17	41849.67	37330.19	11425.46	35264.39	22811.29
518.2/3423	901301.5	1211914.9	1259788.4	1089064.4	833408.7	551554.7	861712	896020.6	1159243.2	1015156.3	715896.9	671744.9
519/3733	3984.56	697415.67	0	40182.62	5823.96	0	59405.84	170072.22	50652.33	1461.56	64339.56	0
519.2/3421	277928.1	333393.2	354629.2	304954.9	219875.8	164113.2	266616.6	264078.9	325307	297117.2	207378.1	207513.5
520.2/3244	747574	719630.8	752952.5	648774	720775.3	735121.5	625703.5	764567.3	748703.4	836165.5	525815.4	782454.7
520.3/4137	143201.92	235753.16	247336.15	15475.58	23448.89	31425.43	140358.87	189084.86	159786.38	26943.46	9233.5	34677.36
521.2/3226	316419.2	261307.1	237604.4	213463.9	204511.1	215915.8	240532	234954.5	242881.4	271299.7	172363.6	240587.2
522.2/3408	15355129	14282159	13919592	16060744	15307288	15197916	14903708	13781716	13786705	15535818	15064828	15038667
522.3/3553	0	0	48798.55	19545.92	90385.45	84001.03	79636.54	0	223065.49	219206.26	378980.4	129495.45
523.2/3376	6247155	6052297	5345231	4665992	4483000	4504684	5820625	6056779	5103402	4667327	4297290	4458850
523.2/3443	4490686	4390355	4056526	3472354	3249434	3543390	4369192	4146011	4063380	3365962	3170222	2805897
524.2/3712	30259398	24143626	25558248	18530208	21509132	13700837	21262920	25771083	2742566	20685194	20468695	18468259
525.2/3720	8969329	7119784	7592427	5497724	6413463	4142023	6306345	7645210	6654378	6222587	6040802	5435343
526.1/3177	18285755	18101291	15464033	11084285	10534823	8653661	20886731	22176010	15196915	10999953	10564971	8877837
526.2/3725	1989462.7	1499603.9	1692971.9	1144360.1	1272025.8	856630.9	1413279.2	730303.8	726808.1	348467.8	510946.9	1105647.3
527.1/3178	5493534	5331956	4631746	3393948	3218986	2575173	6069048	6651032	4593730	3368801	3262004	2696805
527.3/3732	103279.6	1883395.4	428401.6	319426.6	169394	109165.3	106299.5	819568.6	404886.3	270613.7	250290.4	204578.9
528.1/3239	2292681.2	1942208.7	1475902.3	819135.1	678049.9	660516.1	2531824.4	2619153.6	1268857	905672.5	813021.5	578212.9
529.1/3242	700840	604379.5	454402.6	257960.5	211251.9	196928.6	758088.8	815045	403583.5	309385.4	234562.8	185252.5
530.2/3354	20771851	17944520	15174657	9541865	9300900	9471328	21616404	22168871	14164275	9985523	9767006	8308318
531.2/3354	6444674	5629492	4627131	2924721	2830861	2927312	6551976	6749949	4340520	3008565	2934544	2580991
532.2/3488	3416165.9	2821638.1	2683680	1201967.4	862777.4	669078.2	5061891.1	4887450.4	2196042.7	1109154.8	972781.7	613506
532.2/3353	1473749	1218999.4	960732.2	631348.7	580965.8	595262.5	1425010.1	1402574.9	915863.5	624894.9	618906.4	538391.3
532.3/3729	45093.32	1005711.86	11525.4	27771.1	159190.24	18228.23	70600.28	191150.5	45796.95	15396.36	44814.24	367478.69
533.2/3489	1058080	892119.6	835934.3	415531.1	278404.5	242518.2	1563205.3	1526934.7	661848.8	437741.7	316320.3	310287
533.3/3897	9476.83	59156.04	222776.19	67337.61	152282.33	208432.56	3711.16	5775.92	5641.68	1962.44	0	8986.19
534.2/3591	2558524.6	2094532.3	1856769.4	786136.6	670008.3	634951.9	2168827.1	2761014.2	1391468	853520.6	766481.2	556165.1
534.3/3861	227348.1	1598952.5	1045498.7	932904.8	1145940.9	1197762	122926.1	1097981.4	1153315.1	953893.2	1171077.9	1371976.8
535.2/3591	866274.4	663227.4	594251.2	272570.9	210969.3	216769.4	704656.3	882645.9	435525.6	280536.1	251104.1	108871.1
535.3/3860	76731.11	575083.63	432659.76	318793.1	352808.9	455217.5	74976.51	353389.64	461494.94	343019.34	479934.61	526349.36
535.4/3520	431006.04	839619.3	51407.12	161630.59	32099.8	25169.07	449265.61	233339.48	106077.13	46040.74	88224.32	111772.79
536/3926	3175.39	5075.12	480678.95	210974.04	139962.87	14369.32	1524.31	11613.45	25003.12	379791.67	97716.7	16471.63
536.2/3714	7608849	6678458	5219486	1914597	2338715	2237707	4689884	11134564	3746025	2421431	2594299	1948250
536.2/3571	0	91729.85	0	713206.12	876371.42	681516.66	0	0	65020.18	920010.47	1003120.21	0
537.1/3928	5186.41	4979.64	249568.99	110203.59	68842.04	8397.49	4283.41	12816.9	20762.08	222341.05	45068.87	15970.83
537.2/3571	182191	207737.7	309721.3	201809.4	261179.6	190053.1	140254.1	279336.1	211227.2	284329.9	304740	132672.3
537.2/3716	2370711.5	2162159	1564902.3	591917.3	712216.1	686987.5	1448402.6	3435601.1	1133252.4	742767.8	814693.9	638223.6
538.2/3501	29291.7	160652.17	245668.57	121245.38	27640.85	0	15689.19	20910.56	254784.81	251234.62	0	0
538.1/3931	100817.3	246050.42	243435.39	101693.22	0	0	191859.61	14434	5901.38	163954.54	13468.39	0
538.2/3721	517752	312606.6	247527.3	127253.6	118907.5	129139	319601.9	702854.8	142323	105386.2	101411.5	106751
538.3/4137	158885.63	222258.17	218424.01	11884.03	33739.74	40677.05	163577.29	194925.45	90577.02	39805.38	27875.78	73118.37
541/3728	0	592624.12	0	6005.13	0	3328.52	121987.42	155577.39	0	0	81448.86	12570.83
544.2/3212	3224455	2828155	2788005	2437817	2267362	2387388	3111679	3239416	2669600	2259497	1798416	2071922
544.1/3389	104050.17	15025.33	143469.96	32451.21	60093.44	0	253294.56	82100.51	85090.12	49123.78	35619.64	0
545.2/3209	1037062.5	938167.4	921067	777892.8	704007.2	749653.6	1004782.3	1073900	852403.4	725975.3	614618.5	660894.8
546.2/3206	1015901.38	714817.52	613978.93	448313.03	66822.78	44143.85	931739.93	837420.39	575493.15	442341.62	72266.84	51582.57
546.2/3699	581063.87	738016.34	673244.23	594184.6	65572.62	28712.1	49254.06	1056710.37	381666.86	583751.53	76672.64	46581.61
546.3/3015	476299.5	1160606.2	261316.6	246088.9	290779.7	529252.8	4004713.1	167685	995331.6	558458.7	656805.2	3130259.6
547.2/3015	181119.24	410589.82	148960.28	86917.79	104992.93	175559.73	1317802.58	104069.5	328355.49	184693.04	224353.45	1041625.92
548.1/3182	758915.8	769992.4	738224.3	641591.3	600716.7	515862.5	657275.9	636896.7	668067.4	596320.6	451062.4	502825.3
549.1/3179	173225.75	174165.64	220591.15	115027.08	162508.22	102376.89	159040.65	146825.86	150935.65	105692.05	88628.49	120108.31
549.4/3728	216157.26	2105563.89	221688.51	270311.29	33018.44	35078.99	252123.2	908156.04	310674.92	126904.21	237993.12	51248.27
549.3/4128	602193.22	356099.98	287086.95	79568.04	109779.49	161123.55	944461.19	413365.89	207236.2	29754.23	41821.58	165243.65
550.2/3656	6553123.2	7051389.9	5451625.6	2395663	609086.2	2995936.5	3360936.7	7089625.3	5451722.4	3362932.4	3277277.7	1102907.7
551.2/3656	2174851.2	2279251.9	1768703.5	1159191.5	149947.6	1001139	1053232.5	2310002.6	1760017.9	1101438.5	1082383.7	435906.2
552.1/3359	373539	244905.5	281164	148608.4	237708.44	333635.82	232185.86	89299.18	478935.56	41591.26	80863.45	179348.89
552.2/4056	22286.62	25017.45	1089588.82	1178731.1	1390504.99	283124.46	24701.35	8297.43	1181370.69	1383960.23	801089.28	889999.04
552.3/3830	496456.08	3343973.29	178981.33	115731.74	136027.11	89971.35	568338.81	442038.51	230788.03	134392.56	331846.08	387465.32
554.1/3213	0	125869.78	457554.36	389644.38	323073.46	203635.99	34105.87	347643.22	26012.89	408094.1	369031.42	166970.18
554.2/3342	368484.1	191726.6	247829.9	190255.1	119312.3	133256.2	394694.1	239440.1	218758.9	175305.8	129583.5	116095.3
555.1/3213	15787.34	47004.44	191690.59	68394.31	56323.52	76895.5	5403.56	214823.94	11625.72	69195.6	147515.54	27132.95
556.2/3445	329320.25	228418.88	150507.5	73231.21	44398.8	21881.73	352192	356716.81	131667.63	58890.64	47074.51	32797.48
556.3/2914	297420.43	2346051.41	227810.12	563493.97	56475.6	174975.49	237945.08	523208.96	124019.99	66282.09	239761.66	175342.77
557.3/2913	198372.73	758154.11	46599.68	195362.4	16988.35	61752.71	99118.68	170070.94	3949.3	23213.13	38923.38	38181.9
557.4/3513	164180.72	1176247.35	120797.53	228162.16	19130.41	56760.42	138021.23	319202.62	116473.88	70883.54	90184.43	124070.6
558.2/3532	478131.8	376767	319508.5	237221.7	207943.3	196542.1	462254.3	433107.4	338304	232198.9	194246.2	188117.9
558.2/3389	80018.79	87196.1	314872.11	219182.54	252868.14	165063.1	59542.08	235864.57	129358.4	275705.07	310054.63	159092.82
559.2/3391	22613.25	34213.99	106633.75	86501.18	84898.78	49436.53	27320.86	87921.87	46455.72	93621.57	99975.56	45488.79
559.2/3534	153144.68	124682	83968.48	60610.41	67040.57	58184.63	140376.01	153221.36	121371.91	62086.04	61299.42	46250.55
560.2/3646	338370.36	279364.34	177430.9	77880.66	55029.09	43779.59	110292.99	346637.99	146659.29	85325.77	66746.83	39408.9
561.2/3646	111999.94	72766.46	68762.22	0	10433.69	2051.3	14881.06	131454.24	6128.61	2755.27	4793.55	4493.49
562.2/3431	163595.43	30998.31	25953.52	36500.61	139936.26	147471.72	131295.95	84740.03	22368.7	55003.32	66838.64	144061.47
563/3719	35171.31	532369.06	59220.5	51757.3	6381.46	1261.22	100043.56	151826.5	80414.4	14669.22	78597.77	49261.51
564.2/3462	495463.9	528828.5	403730.5	310207.5	373670.9	319110.7	483380.9	561867.1	531539.6	483456.9	364380.9	389259
564.4/4139	157684.25	218525.65	227250.83	41436.3	50245.57	75596.05	137587.37	148000.83	201694.31	56841.51	41548.98	98766.57
564.3/3877	100541.3	215725.8	389919.8	154809.3	155622.8	151447.2	231250.3	633756.2	278991.9	191111.8	163623.5	132758
565.2/3460	179734.78	117170.52	145338.47	122022.28	92879.26	48220.33	164573	200163.36	214969.36	172161.25	48854.81	83077.84
566.2/3581	721879.1	180065.3	330110.4	398129.6	864560.7	731744.8	759720.6	695894.6	344389.7	557875.9	627906.7	632278.4
567.2/3580	268941.35	70459.53	90979.3	103287.74	274791.93	219015.67	205113.44	224521.81	89900.29	190798.99	183673.77	144200.51
568.2/3214	3513595	3382320	3575867	3206214	2520927	2351740	4441771	5160646	3776656	2387020	1723110	2083725
568.3/3619	327280	1822905.5	181116.1	118455.6	166357	104334.6	166288.6	245649.8	228253.7	99104.8	296017.6	550424.9
569.2/3217	1176918.7	1169376	1238845.2	1084158	885024.4	769184.2	1498906.6	1718575.1	1305691.9	844783.5	590152	704089.8
569.3/3619	135591.48	613761.4	81690.25	39594.85	63009.36	40850.24	53213.39	78086.03	93720.16	56091.11	117895.09	191801.16
569.8/2920	0	638431.71	623133.87	157088.44	0	1484.57	0	0	110686.96	0	1058	0
570.2/3211	205973.9	232350.9	354455.9	725809.9	474538.6	154042.2	349524.7	363812.7	398045.5	301688.7	253018.2	110979.2
570.1/3103	1108794.95	1107333.58	124563.74	11396.05	4487.38	0	1485427.07	2055392.81	963487.97	14672.6	6650.66	1389.61
570.4/3514	189817.53	0	15058.33	9592.48	103484.87	42893.49	80854.25	24166.8	32624.06	26334.82	99991.92	923648.63
571.1/3108	371991.74	358175.76	259076	596.97	912.87	4137.12	485556.22	662069.31	326378.64	2695.25	6088.37	11056.64
571.4/3720	172301.95	2219742.24	264564.82	259821.47	37652.02	86854.03	83754.09	814670.82	304004.38	173383.32	242164.97	85536.64
572.2/3672	212129.49	1007070.95	187286.96	1930.36	77638.3	93593.07	0	1304439.1	0	12913.9	3877.75	156074.32
572.2/3403	323601.4	322391.1	369754.1	274460.3	278056.7	328882.5	308131.3	415906.7	337915.3	314015.5	283352	287626.7
572.8/2920	0	181887.23	172153.89	237799.54	0	0	0	0	752.64	0	0	0
573.2/3404	109852.84	86581.11	105593.06	90522.73	106757.58	114065.88	104338.55	143399.26	121220.6	85290.86	104508.93	105759.14
575.4/4126	351862.94	366191.42	125848.78	20397.56	35083.05	39668.29	533351.85	394006.5	126529.53	29763.73	18194.11	41726.19
576.3/2860	313926.29	379595.2	42271.26	54031.09	67899.24	45247.32	588883.9	143282.13	110578.97	97970.4	365961.16	298524.11
576.4/3718	22610.77	635178.09	50905.66	34873.15	54137.69	38563.34	14870.81	110628.56	17964.51	9069.65	31546.12	4683.99
578.3/3941	12591.68	2081580.35	501358.9	130060.82	23649.7	257209.57	0	43450.17	622064.95	13832.7	40617.58	52955.22
578.3/3841	2033592.77	966805.68	589139.52	242965.72	160041.56	44221.98	1949132.05	986891.32	534009.17	400878.16	162569.32	119493.39
579.1/2791	1602404.5	852780.5	1279959.5	401807.2	970436.2	701159.3	1757125.9	876060.4	707584.3	450329.1	659396.4	707023.2
579.4/3510	191052.5	1572160.4	187855.54	352386.36	72984.45	28617.96	176720.8	349901.25	190138.79	96021.44	154232.78	247472.49
580.1/2792	549471.19	325727.54	469956.82	57377.25	351453.62	260395.8	637791.54	322001.88	250390.44	41333.33	171472.53	261686.78
580.2/3389	375029.3	169122.6	212356.6	216397.4	630636.8	283133.5	571668.4	407624.7	302588.7	457511.9	541321.2	537119.3
580.2/3581	421946.5	131434.5	178092.2	237191.6	539466.4	426974.4	469043.7	421423.8	131578.4	379293.3	402913.2	400313.8
584.2/3375	182064.72	131423.72	24397.87	15271.23	25514.64	7760.38	142677.55	106383.7	177368.3	22815.16	16247.28	215198.64
584.4/3505	20796.74	279786.01	35657.1	48589.74	0	2206.77	57963.6	30981.07	33637.51	9881.81	4983.4	0
585/3715	4079.47	420505.27	22928.3	67678.43	2340.12	2441.19	6293.6	117488.2	88232.95	3938.16	47924.76	0
590.2/3213	70909.05	279821.98	204573.05	199358.98	29526.31	180332.32	58505.45	262258.57	196557.39	139367.95	22768.89	45433.71
590.3/3003	463223.6	1450836.1	388183.8	211669.2	285201.6	558531.5	4560396.4	269910.5	1110252.3	558365.6	767925.7	3588515.9
591.3/3003	175453.07	523337.29	138598.44	72627.76	106684.65	191229.36	1576633.19	98015.95	404658.12	199088.55	264940.88	1287256.49
592.1/3108	173415.24	151219.3	101071.02	9966.31	4735.76	4710.96	222796.86	219072.29	132374.43	5025.35	1046.01	7056.55
592.2/3676	0	14643.89	0	7314.03	235165.39	198975.67	0	281505.94	0	36278.38	0	162015.23
592.4/3509	228098.48	0	25433.42	0	106611.37	64764.45	73248.46	13504.72	68675.88	31352.26	162782.7	1043939.4
593/3501	78066.15	284133.58	40023.37	35192.31	44990.11	49865.59	42675.67	54366.53	14465.51	17646.53	30669.21	0
593.4/3712	223720.86	2446358.71	213074.57	425769.74	79095.26	114716.45	54635.63	780080.99	329582.87	154498.37	255909.58	336012.98
594.2/3395	131760.5	34337.7	112116.15	115931.08	210326.15	82438.44	203990.89	133577.87	164900.07	218016.31	167997.87	264677.63
594.3/3613	574791.94	486174.02	164187.37	37571.19	689400	247692.55	174773	73233.44	197940.02	62201.76	573244.92	2634209.14
595.3/3613	234262.3	339975.43	64736.47	31034.37	276909.61	99991.16	69389.49	33398.74	93361	27418.35	256556.99	1041407.32
595.2/3004	178436.86	264081.39	32464.2	1966.94	53462.31	54687.3	857615.44	45023.44	195758.33	57987.59	89848.23	311351.31
596/3715	28944.36	381904.35	65769.92	61369.3	0	1283.04	0	100700.35	47342.49	0	52713.48	0
596.3/3815	195519.46	4482351.44	273204.87	161920.11	171784.27	137865.6	27689.63	620204.7	293010.81	142623.14	473434.14	511236.05
597.3/3816	67248.65	1671423.26	104149.97	66215.79	67707.45	53252.36	27990.32	230637.9	124673.31	59829.39	180230.29	206925.51
598.4/3708	62397.11	592732.1	51683.75	43868.52	27062.8	14579.01	67663.65	93591.09	45866.8	33155.04	55230.02	24019.6
599.3/4070	678979.63	49344.45	292794.29	15550.91	8377.18	18546.22	982519.52	953871.45	109637.96	14123.67	15187.84	51311.58
