# Supplementary material for: MetaboReport: from metabolomics data analysis to comprehensive reporting
Source: Bioinformatics. 2024 Jun 17;40(6):btae373. doi: 10.1093/bioinformatics/btae373 (PMC11209541; doi:10.1093/bioinformatics/btae373)
Supplement: btae373_Supplementary_Data [file btae373_supplementary_data.zip › FileS3_2_Medadata_Table.xlsx]

## Sheet: Sheet1
Sample	Group1	Group2
Sample1	WT	P
Sample2	WT	S
Sample3	WT	P
Sample4	WT	S
Sample5	WT	P
Sample6	WT	S
Sample7	Mu	P
Sample8	Mu	S
Sample9	Mu	P
Sample10	Mu	S
Sample11	Mu	P
Sample12	Mu	S
